# Supplementary material for: Impact hotspots of reduced nutrient discharge shift across the globe with population and dietary changes
Source: Nat Commun. 2019 Jun 14;10:2627. doi: 10.1038/s41467-019-10445-0 (PMC6570658; doi:10.1038/s41467-019-10445-0)
Supplement: Supplementary file 4 — Supplementary Data 1 [file 41467_2019_10445_MOESM4_ESM.xlsx]

## Sheet: Note
Supplementary Data 1 | Estimating the N and P flows for the three wastewater management regimes. Impact hotspots of reduced nutrient discharge shift across the globe with population and dietary changes Wang et al. *email: xuwang@rcees.ac.cn or x.wang@exeter.ac.uk Note: all the outputs presented herein were relevant to the mid-range calculations.

## Sheet: N flow
ID	Country	World continent	Sub-continent	N flow (kg N yr-1)
				BAU																					STA																				UTT
				1990	1991	1992	1993	1994	1995	1996	1997	1998	1999	2000	2001	2002	2003	2004	2005	2006	2007	2008	2009	2010	2011	2012	2013	2014	2015	2016	2017	2018	2019	2020	2021	2022	2023	2024	2025	2026	2027	2028	2029	2030	2031	2032	2033	2034	2035
1	Burundi	Africa	Eastern Africa	5.20687e+06	5.34195e+06	5.46686e+06	5.58084e+06	5.68354e+06	5.77589e+06	5.85636e+06	5.92814e+06	6.00285e+06	6.09566e+06	6.21786e+06	6.37384e+06	6.56103e+06	6.77479e+06	7.00729e+06	7.25237e+06	7.50948e+06	7.77956e+06	8.05956e+06	8.34592e+06	8.63609e+06	7.62194e+06	7.86503e+06	8.11093e+06	8.36245e+06	8.62149e+06	8.88846e+06	9.16224e+06	9.44131e+06	9.72354e+06	1.00074e+07	1.02926e+07	1.05796e+07	1.08687e+07	1.11602e+07	1.14546e+07	1.1752e+07	1.20527e+07	1.2358e+07	1.26691e+07	1.29874e+07	8.94653e+06	9.13861e+06	9.33429e+06	9.53385e+06	9.73744e+06
2	Comoros	Africa	Eastern Africa	416131	426602	436767	447016	457560	468474	479793	491522	503653	516164	529038	542270	555867	569852	584247	599081	614359	630048	646077	662354	678807	622379	635745	649141	662551	675966	689378	702788	716221	729706	743271	756921	770664	784540	798591	812850	827327	842014	856910	872005	887288	631016	636567	641971	647190	652191
3	Djibouti	Africa	Eastern Africa	724024	752820	774272	790523	804793	819476	835036	850767	866551	882001	896866	911275	925533	939756	954054	968526	983213	998161	1.01347e+06	1.02925e+06	1.04558e+06	893214	910984	929162	947567	966052	983360	1.00015e+06	1.01687e+06	1.03346e+06	1.04989e+06	1.06612e+06	1.08213e+06	1.09791e+06	1.11342e+06	1.12867e+06	1.14365e+06	1.15836e+06	1.17285e+06	1.18717e+06	1.20137e+06	932688	947530	962396	977322	992328
4	Eritrea	Africa	Eastern Africa	3.21661e+06	3.2557e+06	3.27623e+06	3.2895e+06	3.31131e+06	3.35346e+06	3.41907e+06	3.50585e+06	3.61353e+06	3.74015e+06	3.88369e+06	4.04552e+06	4.22511e+06	4.41587e+06	4.609e+06	4.79812e+06	4.98015e+06	5.15651e+06	5.33084e+06	5.50902e+06	5.69517e+06	5.6035e+06	5.79197e+06	5.98473e+06	6.17869e+06	6.37162e+06	6.56293e+06	6.75331e+06	6.94342e+06	7.13438e+06	7.32706e+06	7.52162e+06	7.71787e+06	7.9159e+06	8.11572e+06	8.31741e+06	8.52106e+06	8.72687e+06	8.93527e+06	9.14674e+06	9.36166e+06	8.61314e+06	8.81016e+06	9.01079e+06	9.21498e+06	9.42269e+06
5	Ethiopia	Africa	Eastern Africa	5.23358e+07	5.422e+07	5.61949e+07	5.82089e+07	6.01966e+07	6.21538e+07	6.4071e+07	6.5962e+07	6.7852e+07	6.97788e+07	7.17697e+07	7.38322e+07	7.5957e+07	7.81344e+07	8.03483e+07	8.25873e+07	8.48491e+07	8.71422e+07	8.95082e+07	9.1916e+07	9.43706e+07	9.03195e+07	9.23889e+07	9.44837e+07	9.66017e+07	9.87403e+07	1.00898e+08	1.03074e+08	1.05265e+08	1.07469e+08	1.09684e+08	1.11907e+08	1.14136e+08	1.1637e+08	1.18604e+08	1.20836e+08	1.23065e+08	1.25288e+08	1.27505e+08	1.29715e+08	1.31919e+08	1.02378e+08	1.03288e+08	1.0417e+08	1.05024e+08	1.05849e+08
6	Kenya	Africa	Eastern Africa	2.40604e+07	2.48861e+07	2.57226e+07	2.65627e+07	2.73972e+07	2.82206e+07	2.90297e+07	2.98289e+07	3.06308e+07	3.14523e+07	3.23072e+07	3.31997e+07	3.4128e+07	3.50893e+07	3.60785e+07	3.70918e+07	3.81285e+07	3.91912e+07	4.02832e+07	4.1409e+07	4.25714e+07	3.98345e+07	4.09292e+07	4.2049e+07	4.31856e+07	4.43333e+07	4.549e+07	4.66566e+07	4.7834e+07	4.90238e+07	5.02275e+07	5.14449e+07	5.26757e+07	5.39214e+07	5.51845e+07	5.64666e+07	5.77681e+07	5.90888e+07	6.0429e+07	6.17886e+07	6.31674e+07	5.21529e+07	5.32063e+07	5.42698e+07	5.53423e+07	5.64227e+07
7	Madagascar	Africa	Eastern Africa	9.78272e+06	1.00952e+07	1.04199e+07	1.07579e+07	1.11022e+07	1.14605e+07	1.18342e+07	1.22224e+07	1.26234e+07	1.30348e+07	1.34548e+07	1.38831e+07	1.43199e+07	1.47649e+07	1.52182e+07	1.56928e+07	1.61765e+07	1.66698e+07	1.71741e+07	1.76913e+07	1.82231e+07	1.80938e+07	1.86279e+07	1.91766e+07	1.97399e+07	2.0318e+07	2.09112e+07	2.15193e+07	2.21424e+07	2.278e+07	2.34319e+07	2.40979e+07	2.47778e+07	2.54709e+07	2.61766e+07	2.68942e+07	2.76233e+07	2.83637e+07	2.91147e+07	2.98759e+07	3.06468e+07	2.9012e+07	2.97168e+07	3.04287e+07	3.11476e+07	3.18745e+07
8	Malawi	Africa	Eastern Africa	1.02402e+07	1.04724e+07	1.05874e+07	1.06368e+07	1.06972e+07	1.08245e+07	1.10357e+07	1.13145e+07	1.16429e+07	1.19822e+07	1.23158e+07	1.26415e+07	1.29693e+07	1.3306e+07	1.36626e+07	1.40467e+07	1.446e+07	1.48988e+07	1.53571e+07	1.58274e+07	1.63037e+07	1.47364e+07	1.51404e+07	1.55504e+07	1.59695e+07	1.64e+07	1.68424e+07	1.72959e+07	1.77602e+07	1.82349e+07	1.87198e+07	1.92149e+07	1.97205e+07	2.02369e+07	2.07643e+07	2.13032e+07	2.18535e+07	2.24152e+07	2.2988e+07	2.35715e+07	2.41656e+07	1.7588e+07	1.79522e+07	1.83205e+07	1.86928e+07	1.90687e+07
9	Mauritius	Africa	Eastern Africa	1.57626e+06	1.59439e+06	1.61538e+06	1.63803e+06	1.66061e+06	1.68181e+06	1.70131e+06	1.7193e+06	1.73558e+06	1.75004e+06	1.76265e+06	1.77286e+06	1.7811e+06	1.78774e+06	1.79334e+06	1.79835e+06	1.80286e+06	1.80691e+06	1.81081e+06	1.81492e+06	1.81948e+06	1.27155e+06	1.27519e+06	1.27909e+06	1.28295e+06	1.28654e+06	1.28979e+06	1.29278e+06	1.29553e+06	1.29813e+06	1.30063e+06	1.30303e+06	1.30529e+06	1.30737e+06	1.30924e+06	1.31088e+06	1.31227e+06	1.31341e+06	1.31429e+06	1.31487e+06	1.31516e+06	341158	340026	338823	337553	336221
10	Mozambique	Africa	Eastern Africa	1.12455e+07	1.1525e+07	1.1914e+07	1.23752e+07	1.28518e+07	1.33026e+07	1.37159e+07	1.41044e+07	1.44705e+07	1.48452e+07	1.5245e+07	1.56722e+07	1.61195e+07	1.65831e+07	1.70567e+07	1.75355e+07	1.8019e+07	1.85085e+07	1.9004e+07	1.95064e+07	2.0016e+07	1.92586e+07	1.97251e+07	2.01972e+07	2.06755e+07	2.11604e+07	2.16523e+07	2.21518e+07	2.2661e+07	2.31825e+07	2.3718e+07	2.42685e+07	2.48338e+07	2.54143e+07	2.601e+07	2.66207e+07	2.72466e+07	2.78875e+07	2.85427e+07	2.92113e+07	2.98924e+07	2.55576e+07	2.60463e+07	2.65377e+07	2.70304e+07	2.75234e+07
11	Rwanda	Africa	Eastern Africa	6.66483e+06	6.43616e+06	6.04582e+06	5.61161e+06	5.30894e+06	5.26115e+06	5.52349e+06	6.03788e+06	6.69655e+06	7.34273e+06	7.85954e+06	8.21164e+06	8.43732e+06	8.57748e+06	8.70846e+06	8.88471e+06	9.11555e+06	9.38169e+06	9.67575e+06	9.98241e+06	1.02909e+07	8.666e+06	8.89641e+06	9.13129e+06	9.37033e+06	9.61324e+06	9.8595e+06	1.01088e+07	1.03612e+07	1.06172e+07	1.0877e+07	1.11404e+07	1.14072e+07	1.16768e+07	1.19489e+07	1.22231e+07	1.24991e+07	1.27768e+07	1.30557e+07	1.33356e+07	1.36163e+07	7.32294e+06	7.41781e+06	7.51096e+06	7.60196e+06	7.69381e+06
12	Somalia	Africa	Eastern Africa	6.38112e+06	6.38432e+06	6.36382e+06	6.34399e+06	6.35898e+06	6.43261e+06	6.57436e+06	6.7748e+06	7.01567e+06	7.26943e+06	7.51573e+06	7.74961e+06	7.97649e+06	8.1988e+06	8.42201e+06	8.65044e+06	8.88314e+06	9.11877e+06	9.36121e+06	9.61556e+06	9.88548e+06	9.34964e+06	9.61835e+06	9.89893e+06	1.01879e+07	1.04828e+07	1.0783e+07	1.10891e+07	1.14018e+07	1.17218e+07	1.20498e+07	1.23856e+07	1.27288e+07	1.30792e+07	1.34365e+07	1.37949e+07	1.41526e+07	1.45162e+07	1.48854e+07	1.52597e+07	1.56388e+07	1.26151e+07	1.28365e+07	1.30557e+07	1.32722e+07	1.34856e+07
13	South Sudan	Africa	Eastern Africa	5.66189e+06	5.60888e+06	5.51318e+06	5.41121e+06	5.34956e+06	5.37397e+06	5.50119e+06	5.71886e+06	5.9992e+06	6.29981e+06	6.58992e+06	6.8611e+06	7.12345e+06	7.3867e+06	7.66719e+06	7.97656e+06	8.31431e+06	8.67445e+06	9.05652e+06	9.45951e+06	9.88114e+06	1.01182e+07	1.05671e+07	1.10188e+07	1.14554e+07	1.18644e+07	1.22399e+07	1.25857e+07	1.29119e+07	1.32334e+07	1.35616e+07	1.38995e+07	1.42441e+07	1.45936e+07	1.49446e+07	1.52947e+07	1.56439e+07	1.59941e+07	1.63462e+07	1.67016e+07	1.70611e+07	1.67615e+07	1.71103e+07	1.74627e+07	1.78182e+07	1.81764e+07
14	Uganda	Africa	Eastern Africa	1.53017e+07	1.58512e+07	1.64034e+07	1.6964e+07	1.75323e+07	1.81083e+07	1.86909e+07	1.92821e+07	1.989e+07	2.05254e+07	2.11962e+07	2.1906e+07	2.26534e+07	2.34442e+07	2.42676e+07	2.51178e+07	2.59943e+07	2.68991e+07	2.78339e+07	2.88012e+07	2.98029e+07	2.90979e+07	3.00851e+07	3.11018e+07	3.2146e+07	3.32162e+07	3.43121e+07	3.54341e+07	3.65824e+07	3.77577e+07	3.89605e+07	4.01907e+07	4.14482e+07	4.27334e+07	4.4047e+07	4.53894e+07	4.67606e+07	4.81604e+07	4.95884e+07	5.10439e+07	5.25265e+07	4.72068e+07	4.84774e+07	4.97673e+07	5.1076e+07	5.24031e+07
15	United Republic of Tanzania	Africa	Eastern Africa	2.44316e+07	2.52642e+07	2.61422e+07	2.70427e+07	2.79341e+07	2.87947e+07	2.96172e+07	3.04114e+07	3.11938e+07	3.19893e+07	3.28174e+07	3.36828e+07	3.45843e+07	3.55463e+07	3.65624e+07	3.76346e+07	3.87669e+07	3.99601e+07	4.1212e+07	4.25179e+07	4.38739e+07	4.33093e+07	4.46288e+07	4.59839e+07	4.73672e+07	4.87733e+07	5.01999e+07	5.16475e+07	5.31165e+07	5.4609e+07	5.61264e+07	5.76684e+07	5.92348e+07	6.0828e+07	6.24512e+07	6.41068e+07	6.57952e+07	6.75162e+07	6.92694e+07	7.10547e+07	7.28714e+07	6.35076e+07	6.47547e+07	6.60037e+07	6.72527e+07	6.85001e+07
16	Zambia	Africa	Eastern Africa	7.48694e+06	7.66391e+06	7.8371e+06	8.01212e+06	8.19511e+06	8.39041e+06	8.60052e+06	8.82417e+06	9.05732e+06	9.294e+06	9.5302e+06	9.77903e+06	1.00359e+07	1.02988e+07	1.05726e+07	1.08614e+07	1.11662e+07	1.14871e+07	1.18266e+07	1.21873e+07	1.2571e+07	1.1194e+07	1.15588e+07	1.19424e+07	1.23418e+07	1.27552e+07	1.3182e+07	1.36227e+07	1.40773e+07	1.45458e+07	1.50283e+07	1.55247e+07	1.60351e+07	1.65596e+07	1.70989e+07	1.76533e+07	1.8223e+07	1.88083e+07	1.94095e+07	2.00271e+07	2.06612e+07	1.51481e+07	1.56031e+07	1.607e+07	1.65492e+07	1.70409e+07
17	Zimbabwe	Africa	Eastern Africa	9.6538e+06	9.92366e+06	1.01735e+07	1.03987e+07	1.06124e+07	1.082e+07	1.10244e+07	1.12228e+07	1.14067e+07	1.15644e+07	1.16887e+07	1.17797e+07	1.18438e+07	1.18726e+07	1.18876e+07	1.19004e+07	1.19096e+07	1.19208e+07	1.19583e+07	1.20528e+07	1.22249e+07	1.09968e+07	1.13014e+07	1.16554e+07	1.20302e+07	1.24035e+07	1.27697e+07	1.31315e+07	1.34841e+07	1.38244e+07	1.41502e+07	1.44575e+07	1.47456e+07	1.50199e+07	1.52887e+07	1.55584e+07	1.58304e+07	1.61035e+07	1.63774e+07	1.66511e+07	1.69238e+07	1.36061e+07	1.38291e+07	1.40522e+07	1.42758e+07	1.45001e+07
18	Angola	Africa	Middle Africa	9.64633e+06	9.94774e+06	1.02786e+07	1.06279e+07	1.09793e+07	1.1322e+07	1.16516e+07	1.19744e+07	1.23038e+07	1.26589e+07	1.30531e+07	1.34908e+07	1.39674e+07	1.44757e+07	1.50044e+07	1.55449e+07	1.60957e+07	1.66587e+07	1.72328e+07	1.78174e+07	1.84122e+07	1.59457e+07	1.6361e+07	1.67786e+07	1.72009e+07	1.76296e+07	1.80652e+07	1.85066e+07	1.89524e+07	1.94006e+07	1.98497e+07	2.02991e+07	2.0749e+07	2.12382e+07	2.17749e+07	2.23215e+07	2.28782e+07	2.34443e+07	2.40193e+07	2.4602e+07	2.51918e+07	1.21407e+07	1.22558e+07	1.23701e+07	1.24836e+07	1.25965e+07
19	Cameroon	Africa	Middle Africa	1.47001e+07	1.51572e+07	1.56235e+07	1.60981e+07	1.65805e+07	1.70701e+07	1.75668e+07	1.80709e+07	1.85838e+07	1.91068e+07	1.96414e+07	2.0188e+07	2.07469e+07	2.13191e+07	2.19057e+07	2.25074e+07	2.31247e+07	2.37577e+07	2.44064e+07	2.50708e+07	2.57509e+07	2.25703e+07	2.31559e+07	2.37533e+07	2.43619e+07	2.4981e+07	2.56104e+07	2.62501e+07	2.68996e+07	2.75583e+07	2.82258e+07	2.89019e+07	2.95865e+07	3.02799e+07	3.09827e+07	3.16951e+07	3.2417e+07	3.31484e+07	3.38891e+07	3.46393e+07	3.53989e+07	2.45815e+07	2.50544e+07	2.55307e+07	2.60104e+07	2.64929e+07
20	Central African Republic	Africa	Middle Africa	2.78827e+06	2.85177e+06	2.91949e+06	2.99021e+06	3.06198e+06	3.13332e+06	3.20419e+06	3.27486e+06	3.34453e+06	3.41223e+06	3.47743e+06	3.53967e+06	3.59947e+06	3.65847e+06	3.71893e+06	3.78271e+06	3.85035e+06	3.92154e+06	3.99613e+06	4.07366e+06	4.15375e+06	3.9431e+06	4.01659e+06	4.09179e+06	4.16809e+06	4.24505e+06	4.32244e+06	4.40024e+06	4.47848e+06	4.5573e+06	4.63676e+06	4.71679e+06	4.79723e+06	4.87792e+06	4.95868e+06	5.03934e+06	5.1198e+06	5.20002e+06	5.28e+06	5.35973e+06	5.43922e+06	4.4135e+06	4.44707e+06	4.47878e+06	4.50857e+06	4.53636e+06
21	Chad	Africa	Middle Africa	6.63968e+06	6.85519e+06	7.07689e+06	7.30593e+06	7.54322e+06	7.79353e+06	8.05624e+06	8.33124e+06	8.62175e+06	8.93187e+06	9.26388e+06	9.61982e+06	9.99721e+06	1.03882e+07	1.07819e+07	1.11706e+07	1.15514e+07	1.19267e+07	1.23006e+07	1.26793e+07	1.30682e+07	1.29512e+07	1.33378e+07	1.37338e+07	1.41389e+07	1.45531e+07	1.49766e+07	1.54102e+07	1.58554e+07	1.63142e+07	1.67876e+07	1.72764e+07	1.77801e+07	1.82971e+07	1.88253e+07	1.93632e+07	1.99101e+07	2.04662e+07	2.10316e+07	2.16065e+07	2.21909e+07	2.05965e+07	2.10938e+07	2.15948e+07	2.20991e+07	2.26062e+07
22	Congo	Africa	Middle Africa	2.11263e+06	2.17108e+06	2.23058e+06	2.29177e+06	2.35555e+06	2.42247e+06	2.4932e+06	2.56774e+06	2.64444e+06	2.72133e+06	2.79718e+06	2.87105e+06	2.94385e+06	3.01822e+06	3.09787e+06	3.18534e+06	3.28175e+06	3.38591e+06	3.49511e+06	3.60543e+06	3.714e+06	3.64621e+06	3.74402e+06	3.84089e+06	3.93811e+06	4.03671e+06	4.13672e+06	4.23804e+06	4.34155e+06	4.44831e+06	4.5591e+06	4.67436e+06	4.79395e+06	4.9174e+06	5.0439e+06	5.17287e+06	5.30418e+06	5.43801e+06	5.5745e+06	5.7139e+06	5.85633e+06	5.41443e+06	5.54248e+06	5.67268e+06	5.80489e+06	5.93892e+06
23	Democratic Republic of the Congo	Africa	Middle Africa	3.53235e+07	3.67073e+07	3.8231e+07	3.98061e+07	4.13113e+07	4.2663e+07	4.38236e+07	4.48295e+07	4.5763e+07	4.6745e+07	4.78638e+07	4.91457e+07	5.05652e+07	5.20954e+07	5.36899e+07	5.53142e+07	5.69651e+07	5.8655e+07	6.03839e+07	6.2154e+07	6.39671e+07	6.03423e+07	6.20126e+07	6.3718e+07	6.54615e+07	6.7245e+07	6.90687e+07	7.09317e+07	7.28331e+07	7.47716e+07	7.67462e+07	7.87561e+07	8.08012e+07	8.2881e+07	8.4995e+07	8.71426e+07	8.93231e+07	9.15356e+07	9.37785e+07	9.60501e+07	9.83483e+07	8.23746e+07	8.41876e+07	8.60216e+07	8.78768e+07	8.97531e+07
24	Equatorial Guinea	Africa	Middle Africa	379840	393805	408514	423879	439705	454614	469764	485274	501161	517444	534132	551249	568784	586708	604953	623476	642247	661299	680708	700595	721035	560851	578029	595620	613555	631785	650294	669079	688121	707400	726895	746594	766484	786561	806816	827247	847847	868609	889535	910614	931847	495501	509018	522675	536471	550407
25	Gabon	Africa	Middle Africa	1.40558e+06	1.44828e+06	1.49176e+06	1.53598e+06	1.58101e+06	1.62671e+06	1.67311e+06	1.72017e+06	1.76775e+06	1.81567e+06	1.86381e+06	1.91211e+06	1.96068e+06	2.00989e+06	2.06021e+06	2.11202e+06	2.16541e+06	2.22029e+06	2.27657e+06	2.33405e+06	2.39259e+06	2.13786e+06	2.189e+06	2.24077e+06	2.29295e+06	2.34539e+06	2.398e+06	2.45077e+06	2.50368e+06	2.55678e+06	2.61006e+06	2.66361e+06	2.71739e+06	2.77143e+06	2.82576e+06	2.8804e+06	2.93535e+06	2.9906e+06	3.04617e+06	3.10204e+06	3.15824e+06	2.33252e+06	2.36873e+06	2.40496e+06	2.44121e+06	2.47748e+06
26	Algeria	Africa	Northern Africa	3.9863e+07	4.09184e+07	4.19583e+07	4.29721e+07	4.39475e+07	4.48761e+07	4.57571e+07	4.65953e+07	4.73971e+07	4.81761e+07	4.89378e+07	4.96823e+07	5.04165e+07	5.11646e+07	5.19573e+07	5.28166e+07	5.37509e+07	5.47554e+07	5.58227e+07	5.69367e+07	5.80856e+07	4.24222e+07	4.32514e+07	4.40904e+07	4.4924e+07	4.57403e+07	4.65332e+07	4.73017e+07	4.80453e+07	4.87661e+07	4.94652e+07	5.01412e+07	5.07918e+07	5.1416e+07	5.2013e+07	5.25825e+07	5.31244e+07	5.36396e+07	5.41304e+07	5.45996e+07	5.505e+07	1.73844e+07	1.74797e+07	1.75717e+07	1.76613e+07	1.77503e+07
27	Egypt	Africa	Northern Africa	1.025e+08	1.04284e+08	1.0594e+08	1.07507e+08	1.09047e+08	1.10604e+08	1.12191e+08	1.13829e+08	1.15518e+08	1.17246e+08	1.19016e+08	1.20836e+08	1.22707e+08	1.24632e+08	1.26605e+08	1.28624e+08	1.30688e+08	1.32781e+08	1.34903e+08	1.37059e+08	1.3924e+08	9.75725e+07	9.86568e+07	9.97344e+07	1.00795e+08	1.0183e+08	1.02897e+08	1.04395e+08	1.05877e+08	1.07344e+08	1.08796e+08	1.10231e+08	1.11649e+08	1.13051e+08	1.14439e+08	1.15813e+08	1.17189e+08	1.18626e+08	1.20057e+08	1.21484e+08	1.22911e+08	2.24607e+07	2.27184e+07	2.29761e+07	2.32337e+07	2.34909e+07
28	Libya	Africa	Northern Africa	7.22004e+06	7.38997e+06	7.55994e+06	7.72843e+06	7.89298e+06	8.05194e+06	8.20516e+06	8.35393e+06	8.49935e+06	8.64296e+06	8.78601e+06	8.92801e+06	9.06892e+06	9.21094e+06	9.35687e+06	9.50825e+06	9.66768e+06	9.8335e+06	9.99801e+06	1.01506e+07	1.02843e+07	7.08959e+06	7.15216e+06	7.20966e+06	7.27316e+06	7.35043e+06	7.44434e+06	7.55185e+06	7.66757e+06	7.78334e+06	7.89311e+06	7.99537e+06	8.09169e+06	8.18278e+06	8.27035e+06	8.35568e+06	8.43865e+06	8.51865e+06	8.596e+06	8.67108e+06	8.74423e+06	1.96116e+06	1.97645e+06	1.99138e+06	2.00602e+06	2.02039e+06
29	Morocco	Africa	Northern Africa	4.1918e+07	4.27119e+07	4.34881e+07	4.42474e+07	4.49919e+07	4.56924e+07	4.63738e+07	4.70402e+07	4.76832e+07	4.82913e+07	4.88577e+07	4.93819e+07	4.98711e+07	5.03355e+07	5.0789e+07	5.12612e+07	5.17379e+07	5.22195e+07	5.27295e+07	5.32971e+07	5.39414e+07	4.14092e+07	4.1874e+07	4.23704e+07	4.28629e+07	4.33258e+07	4.375e+07	4.41417e+07	4.45083e+07	4.4863e+07	4.52149e+07	4.55647e+07	4.59076e+07	4.62404e+07	4.65588e+07	4.68595e+07	4.71421e+07	4.74077e+07	4.76576e+07	4.78938e+07	4.8118e+07	1.5797e+07	1.55697e+07	1.53405e+07	1.51097e+07	1.48859e+07
30	Sudan	Africa	Northern Africa	2.52604e+07	2.63916e+07	2.7657e+07	2.89689e+07	3.01753e+07	3.12665e+07	3.22142e+07	3.30445e+07	3.38076e+07	3.45799e+07	3.54168e+07	3.6332e+07	3.73074e+07	3.83296e+07	3.93744e+07	4.04235e+07	4.14791e+07	4.25471e+07	4.36174e+07	4.46793e+07	4.57257e+07	4.31249e+07	4.40906e+07	4.50652e+07	4.60802e+07	4.71579e+07	4.83071e+07	4.95204e+07	5.07839e+07	5.20758e+07	5.33798e+07	5.46919e+07	5.60161e+07	5.73542e+07	5.87098e+07	6.00858e+07	6.14811e+07	6.28932e+07	6.43215e+07	6.57653e+07	6.72236e+07	6.06423e+07	6.20136e+07	6.33966e+07	6.47903e+07	6.61939e+07
31	Tunisia	Africa	Northern Africa	1.43331e+07	1.46708e+07	1.50023e+07	1.53218e+07	1.56204e+07	1.58858e+07	1.61256e+07	1.63419e+07	1.65401e+07	1.67274e+07	1.69101e+07	1.70895e+07	1.72659e+07	1.74427e+07	1.76225e+07	1.78028e+07	1.79919e+07	1.81894e+07	1.83936e+07	1.86018e+07	1.88115e+07	1.34041e+07	1.3516e+07	1.36273e+07	1.37366e+07	1.3843e+07	1.3946e+07	1.40452e+07	1.41403e+07	1.42311e+07	1.43172e+07	1.43986e+07	1.44749e+07	1.45459e+07	1.46114e+07	1.46712e+07	1.47253e+07	1.47738e+07	1.48171e+07	1.48738e+07	1.49423e+07	2.77191e+06	2.76217e+06	2.75138e+06	2.74076e+06	2.75153e+06
32	Botswana	Africa	Southern Africa	1.52742e+06	1.58228e+06	1.63004e+06	1.6765e+06	1.72231e+06	1.76713e+06	1.81086e+06	1.85336e+06	1.89419e+06	1.93282e+06	1.96893e+06	2.0023e+06	2.03083e+06	2.05678e+06	2.08104e+06	2.10408e+06	2.12606e+06	2.14703e+06	2.16719e+06	2.18673e+06	2.20585e+06	1.77919e+06	1.78795e+06	1.79664e+06	1.8054e+06	1.81435e+06	1.8236e+06	1.83315e+06	1.84285e+06	1.85249e+06	1.86192e+06	1.87111e+06	1.88013e+06	1.88908e+06	1.89813e+06	1.90738e+06	1.91686e+06	1.92654e+06	1.93635e+06	1.9462e+06	1.95604e+06	832999	819628	805896	791803	777348
33	Lesotho	Africa	Southern Africa	2.08821e+06	2.13017e+06	2.17506e+06	2.221e+06	2.26526e+06	2.30586e+06	2.34205e+06	2.37369e+06	2.40209e+06	2.42806e+06	2.45231e+06	2.47489e+06	2.49589e+06	2.51604e+06	2.5363e+06	2.5574e+06	2.57961e+06	2.60229e+06	2.62644e+06	2.65236e+06	2.68021e+06	2.46732e+06	2.49315e+06	2.5201e+06	2.54723e+06	2.57387e+06	2.59976e+06	2.62502e+06	2.64975e+06	2.67418e+06	2.69849e+06	2.72267e+06	2.74661e+06	2.77029e+06	2.7937e+06	2.81683e+06	2.83969e+06	2.86232e+06	2.88478e+06	2.90717e+06	2.92954e+06	2.32915e+06	2.3403e+06	2.35148e+06	2.36277e+06	2.3742e+06
34	Namibia	Africa	Southern Africa	1.42638e+06	1.47814e+06	1.52725e+06	1.5749e+06	1.62323e+06	1.67373e+06	1.72711e+06	1.78219e+06	1.83648e+06	1.88652e+06	1.92995e+06	1.96588e+06	1.99692e+06	2.02422e+06	2.05082e+06	2.07923e+06	2.11008e+06	2.14302e+06	2.17855e+06	2.21697e+06	2.25846e+06	2.05406e+06	2.09409e+06	2.13624e+06	2.17923e+06	2.22208e+06	2.26445e+06	2.30652e+06	2.34848e+06	2.39073e+06	2.43354e+06	2.47687e+06	2.52051e+06	2.56431e+06	2.6081e+06	2.65171e+06	2.69508e+06	2.73819e+06	2.78095e+06	2.82327e+06	2.8651e+06	2.21455e+06	2.24365e+06	2.27253e+06	2.30122e+06	2.32971e+06
35	South Africa	Africa	Southern Africa	5.34301e+07	5.47702e+07	5.61894e+07	5.7636e+07	5.90328e+07	6.03246e+07	6.14902e+07	6.25485e+07	6.35341e+07	6.45004e+07	6.54867e+07	6.64983e+07	6.75305e+07	6.85771e+07	6.96294e+07	7.06805e+07	7.1736e+07	7.2792e+07	7.38222e+07	7.47908e+07	7.56738e+07	6.07897e+07	6.12142e+07	6.15837e+07	6.19217e+07	6.2246e+07	6.2561e+07	6.28642e+07	6.31584e+07	6.34448e+07	6.37248e+07	6.40013e+07	6.42762e+07	6.4548e+07	6.4814e+07	6.50724e+07	6.5323e+07	6.55676e+07	6.5808e+07	6.60467e+07	6.62857e+07	3.24467e+07	3.23117e+07	3.21766e+07	3.20408e+07	3.19039e+07
36	Swaziland	Africa	Southern Africa	823362	846471	865919	883045	899895	917882	937640	958451	978603	996368	1.01041e+06	1.02014e+06	1.02641e+06	1.03109e+06	1.03679e+06	1.04536e+06	1.05745e+06	1.07246e+06	1.08959e+06	1.10749e+06	1.12515e+06	937622	950098	962313	974236	985844	997057	1.00783e+06	1.01822e+06	1.02835e+06	1.03831e+06	1.04811e+06	1.05775e+06	1.06724e+06	1.07659e+06	1.08581e+06	1.09493e+06	1.10397e+06	1.11297e+06	1.12199e+06	1.13107e+06	646099	647343	648601	649847	651081
37	Benin	Africa	Western Africa	5.58337e+06	5.79403e+06	6.01875e+06	6.24932e+06	6.48024e+06	6.70513e+06	6.92097e+06	7.13056e+06	7.34052e+06	7.56048e+06	7.79727e+06	8.05289e+06	8.32471e+06	8.60932e+06	8.90122e+06	9.19623e+06	9.49358e+06	9.79415e+06	1.00974e+07	1.04029e+07	1.07106e+07	1.03785e+07	1.06517e+07	1.09259e+07	1.12027e+07	1.1483e+07	1.17672e+07	1.20549e+07	1.23457e+07	1.26393e+07	1.29352e+07	1.32333e+07	1.35336e+07	1.38359e+07	1.41401e+07	1.4446e+07	1.47534e+07	1.5062e+07	1.53716e+07	1.56819e+07	1.59926e+07	1.33947e+07	1.35776e+07	1.37566e+07	1.39313e+07	1.41016e+07
38	Burkina Faso	Africa	Western Africa	1.25548e+07	1.29005e+07	1.32579e+07	1.36275e+07	1.401e+07	1.44061e+07	1.48161e+07	1.52468e+07	1.56991e+07	1.61692e+07	1.66582e+07	1.71666e+07	1.76947e+07	1.82428e+07	1.88113e+07	1.94002e+07	2.001e+07	2.06407e+07	2.12906e+07	2.19582e+07	2.26426e+07	2.1938e+07	2.25666e+07	2.3208e+07	2.38624e+07	2.45299e+07	2.52103e+07	2.59035e+07	2.66095e+07	2.73285e+07	2.80605e+07	2.88054e+07	2.95631e+07	3.03334e+07	3.11163e+07	3.19116e+07	3.2719e+07	3.35383e+07	3.43691e+07	3.52112e+07	3.60643e+07	3.04061e+07	3.10075e+07	3.16141e+07	3.22216e+07	3.28296e+07
39	Cabo Verde	Africa	Western Africa	460382	470563	482782	496314	510091	523314	535684	547351	558501	569482	580495	591592	602615	612945	621752	628500	632903	635311	636618	638080	640619	506795	506879	507556	508400	509098	509617	510060	510434	510761	511053	511292	511445	511494	511422	511216	510865	510361	509701	512181	514766	115750	113201	110666	108142	105625
40	Côte d'Ivoire	Africa	Western Africa	1.28499e+07	1.32985e+07	1.37548e+07	1.42153e+07	1.46756e+07	1.51314e+07	1.55839e+07	1.60315e+07	1.64633e+07	1.68717e+07	1.72462e+07	1.75784e+07	1.78752e+07	1.81512e+07	1.84277e+07	1.87211e+07	1.90355e+07	1.93749e+07	1.97416e+07	2.01421e+07	2.05801e+07	1.96113e+07	2.00732e+07	2.05617e+07	2.10626e+07	2.1565e+07	2.20656e+07	2.25664e+07	2.30691e+07	2.35776e+07	2.40946e+07	2.46198e+07	2.51515e+07	2.56896e+07	2.62338e+07	2.67839e+07	2.73399e+07	2.7902e+07	2.84702e+07	2.90447e+07	2.96257e+07	2.53204e+07	2.57628e+07	2.62093e+07	2.666e+07	2.71152e+07
41	Gambia	Africa	Western Africa	1.09769e+06	1.14022e+06	1.18003e+06	1.21796e+06	1.25521e+06	1.29363e+06	1.33347e+06	1.37454e+06	1.41729e+06	1.46218e+06	1.50954e+06	1.55968e+06	1.61268e+06	1.66827e+06	1.72585e+06	1.78509e+06	1.84589e+06	1.90844e+06	1.97297e+06	2.03982e+06	2.10924e+06	1.7741e+06	1.8348e+06	1.89739e+06	1.96167e+06	2.02748e+06	2.09477e+06	2.16355e+06	2.23383e+06	2.3056e+06	2.37889e+06	2.45365e+06	2.52985e+06	2.60747e+06	2.6865e+06	2.76691e+06	2.84868e+06	2.93176e+06	3.01613e+06	3.10176e+06	3.18874e+06	2.01362e+06	2.06772e+06	2.12245e+06	2.17778e+06	2.23366e+06
42	Ghana	Africa	Western Africa	1.59752e+07	1.64536e+07	1.69492e+07	1.74541e+07	1.79568e+07	1.84498e+07	1.89297e+07	1.94013e+07	1.98756e+07	2.03683e+07	2.08892e+07	2.14386e+07	2.20168e+07	2.26215e+07	2.32486e+07	2.38936e+07	2.45574e+07	2.52388e+07	2.59293e+07	2.66181e+07	2.72973e+07	2.67359e+07	2.73312e+07	2.79179e+07	2.85035e+07	2.90935e+07	2.9689e+07	3.02878e+07	3.08887e+07	3.14896e+07	3.20889e+07	3.26863e+07	3.32824e+07	3.38772e+07	3.44706e+07	3.50627e+07	3.56532e+07	3.62419e+07	3.68291e+07	3.74148e+07	3.79994e+07	3.41525e+07	3.45905e+07	3.50243e+07	3.54534e+07	3.58775e+07
43	Guinea	Africa	Western Africa	5.99837e+06	6.331e+06	6.71455e+06	7.1177e+06	7.49728e+06	7.8224e+06	8.08232e+06	8.28663e+06	8.45032e+06	8.59727e+06	8.74605e+06	8.89914e+06	9.05373e+06	9.21711e+06	9.39707e+06	9.59913e+06	9.82759e+06	1.0082e+07	1.03566e+07	1.06427e+07	1.09336e+07	1.05708e+07	1.08344e+07	1.11014e+07	1.13722e+07	1.16473e+07	1.1926e+07	1.22074e+07	1.24916e+07	1.27784e+07	1.30678e+07	1.33596e+07	1.36533e+07	1.3949e+07	1.42467e+07	1.45461e+07	1.48471e+07	1.51496e+07	1.54531e+07	1.57573e+07	1.60618e+07	1.35574e+07	1.37444e+07	1.39282e+07	1.41086e+07	1.42858e+07
44	Guinea-Bissau	Africa	Western Africa	813404	834340	855318	876387	897915	919847	942171	964902	988089	1.01179e+06	1.03606e+06	1.06094e+06	1.08646e+06	1.11257e+06	1.13919e+06	1.16631e+06	1.19386e+06	1.22195e+06	1.25088e+06	1.28106e+06	1.31277e+06	1.26287e+06	1.29321e+06	1.32452e+06	1.35641e+06	1.38855e+06	1.42085e+06	1.45336e+06	1.4861e+06	1.51912e+06	1.55248e+06	1.58615e+06	1.62007e+06	1.65424e+06	1.68862e+06	1.72321e+06	1.75799e+06	1.79295e+06	1.82809e+06	1.86341e+06	1.8989e+06	1.60079e+06	1.62444e+06	1.64802e+06	1.67152e+06	1.69491e+06
45	Liberia	Africa	Western Africa	1.50039e+06	1.48255e+06	1.44569e+06	1.41979e+06	1.41874e+06	1.45106e+06	1.52244e+06	1.63956e+06	1.77438e+06	1.90304e+06	2.00864e+06	2.08421e+06	2.1356e+06	2.17428e+06	2.21781e+06	2.27861e+06	2.36031e+06	2.45782e+06	2.56448e+06	2.67013e+06	2.76745e+06	2.70755e+06	2.78107e+06	2.8499e+06	2.91819e+06	2.98899e+06	3.06288e+06	3.13889e+06	3.2168e+06	3.29603e+06	3.37618e+06	3.45734e+06	3.53983e+06	3.62365e+06	3.70883e+06	3.79536e+06	3.88324e+06	3.97243e+06	4.06288e+06	4.15452e+06	4.24728e+06	3.82847e+06	3.90539e+06	3.9828e+06	4.06061e+06	4.13874e+06
46	Mali	Africa	Western Africa	1.14236e+07	1.16713e+07	1.19567e+07	1.22719e+07	1.26042e+07	1.29449e+07	1.32919e+07	1.36495e+07	1.40238e+07	1.44267e+07	1.48576e+07	1.53175e+07	1.58048e+07	1.63188e+07	1.68582e+07	1.74216e+07	1.80104e+07	1.86245e+07	1.92593e+07	1.99085e+07	2.05681e+07	1.96792e+07	2.02774e+07	2.08907e+07	2.15292e+07	2.21999e+07	2.29054e+07	2.3644e+07	2.44129e+07	2.52078e+07	2.60253e+07	2.68652e+07	2.77284e+07	2.86152e+07	2.95258e+07	3.04606e+07	3.14192e+07	3.24013e+07	3.34072e+07	3.4437e+07	3.54909e+07	2.98287e+07	3.06331e+07	3.14516e+07	3.2284e+07	3.31297e+07
47	Mauritania	Africa	Western Africa	2.93018e+06	3.01606e+06	3.1055e+06	3.1986e+06	3.29542e+06	3.39599e+06	3.5003e+06	3.60838e+06	3.72049e+06	3.83689e+06	3.95772e+06	4.08297e+06	4.21224e+06	4.34475e+06	4.4795e+06	4.61566e+06	4.75298e+06	4.89138e+06	5.03049e+06	5.16997e+06	5.30957e+06	4.79557e+06	4.89653e+06	4.99658e+06	5.0963e+06	5.19611e+06	5.2961e+06	5.39615e+06	5.49611e+06	5.59581e+06	5.69508e+06	5.79389e+06	5.89228e+06	5.99022e+06	6.08772e+06	6.18475e+06	6.28128e+06	6.37726e+06	6.4726e+06	6.56724e+06	6.6611e+06	3.92675e+06	3.90441e+06	3.87812e+06	3.84777e+06	3.81327e+06
48	Niger	Africa	Western Africa	1.11474e+07	1.15067e+07	1.1889e+07	1.22948e+07	1.27242e+07	1.3177e+07	1.36546e+07	1.41572e+07	1.4683e+07	1.52294e+07	1.57945e+07	1.63783e+07	1.6983e+07	1.7611e+07	1.82655e+07	1.89494e+07	1.96641e+07	2.04107e+07	2.11911e+07	2.20076e+07	2.2862e+07	2.29818e+07	2.38619e+07	2.47805e+07	2.57383e+07	2.67363e+07	2.77754e+07	2.8857e+07	2.99826e+07	3.11539e+07	3.23722e+07	3.36385e+07	3.49536e+07	3.6318e+07	3.77322e+07	3.91964e+07	4.07114e+07	4.22775e+07	4.38949e+07	4.55639e+07	4.72848e+07	4.39318e+07	4.54046e+07	4.69088e+07	4.84438e+07	5.00089e+07
49	Nigeria	Africa	Western Africa	1.08918e+08	1.11919e+08	1.14976e+08	1.18095e+08	1.21289e+08	1.24569e+08	1.27939e+08	1.31405e+08	1.34969e+08	1.38635e+08	1.42407e+08	1.46397e+08	1.50516e+08	1.5478e+08	1.59211e+08	1.63826e+08	1.68632e+08	1.73631e+08	1.78832e+08	1.84239e+08	1.89855e+08	1.773e+08	1.82944e+08	1.88768e+08	1.94749e+08	2.00872e+08	2.07132e+08	2.13533e+08	2.2008e+08	2.26782e+08	2.33646e+08	2.40674e+08	2.47865e+08	2.55226e+08	2.62763e+08	2.70482e+08	2.78386e+08	2.86477e+08	2.94757e+08	3.0323e+08	3.11899e+08	2.75367e+08	2.83612e+08	2.92047e+08	3.00673e+08	3.09489e+08
50	Senegal	Africa	Western Africa	8.10686e+06	8.36017e+06	8.61978e+06	8.88177e+06	9.14109e+06	9.39453e+06	9.6404e+06	9.88081e+06	1.01212e+07	1.03691e+07	1.06303e+07	1.09069e+07	1.1198e+07	1.15026e+07	1.18189e+07	1.21455e+07	1.2482e+07	1.28298e+07	1.31907e+07	1.35674e+07	1.39617e+07	1.22478e+07	1.25907e+07	1.29436e+07	1.33026e+07	1.36646e+07	1.40286e+07	1.4395e+07	1.47643e+07	1.51374e+07	1.55149e+07	1.58969e+07	1.62828e+07	1.66729e+07	1.70672e+07	1.7466e+07	1.78692e+07	1.82768e+07	1.86891e+07	1.91062e+07	1.95282e+07	1.26e+07	1.27862e+07	1.29717e+07	1.31563e+07	1.33401e+07
51	Sierra Leone	Africa	Western Africa	4.01063e+06	4.02312e+06	4.00375e+06	3.96571e+06	3.92804e+06	3.90571e+06	3.90032e+06	3.91086e+06	3.94626e+06	4.01661e+06	4.12766e+06	4.28531e+06	4.48451e+06	4.70623e+06	4.92389e+06	5.11809e+06	5.28194e+06	5.42018e+06	5.53974e+06	5.6525e+06	5.76733e+06	5.64293e+06	5.7537e+06	5.86477e+06	5.97602e+06	6.08737e+06	6.19949e+06	6.31296e+06	6.42743e+06	6.54225e+06	6.65697e+06	6.77154e+06	6.88623e+06	7.00126e+06	7.11694e+06	7.23349e+06	7.35094e+06	7.4692e+06	7.58812e+06	7.70752e+06	7.82723e+06	7.25383e+06	7.35655e+06	7.45904e+06	7.56118e+06	7.66285e+06
52	Togo	Africa	Western Africa	3.82006e+06	3.92537e+06	4.02844e+06	4.13115e+06	4.23614e+06	4.3454e+06	4.45967e+06	4.5787e+06	4.70241e+06	4.83034e+06	4.96218e+06	5.09808e+06	5.23839e+06	5.38297e+06	5.53161e+06	5.68414e+06	5.84042e+06	6.00049e+06	6.1648e+06	6.3339e+06	6.50816e+06	6.42983e+06	6.60633e+06	6.78658e+06	6.9694e+06	7.15386e+06	7.33964e+06	7.52686e+06	7.7156e+06	7.90609e+06	8.09854e+06	8.29291e+06	8.48913e+06	8.68737e+06	8.88784e+06	9.09071e+06	9.29604e+06	9.50387e+06	9.71437e+06	9.92774e+06	1.01441e+07	9.59272e+06	9.79329e+06	9.99628e+06	1.02016e+07	1.04088e+07
53	Canada	Americas	North America	3.50346e+07	3.54832e+07	3.59356e+07	3.63723e+07	3.67938e+07	3.72014e+07	3.75953e+07	3.7985e+07	3.83672e+07	3.87509e+07	3.91433e+07	3.95422e+07	3.99283e+07	4.03284e+07	4.07473e+07	4.11874e+07	4.1653e+07	4.21493e+07	4.26578e+07	4.31647e+07	4.36602e+07	4.20768e+07	4.25217e+07	4.29585e+07	4.33949e+07	4.38358e+07	4.42825e+07	4.47318e+07	4.51804e+07	4.56229e+07	4.60556e+07	4.64772e+07	4.68886e+07	4.7291e+07	4.76864e+07	4.80762e+07	4.84609e+07	4.88396e+07	4.92114e+07	4.95753e+07	4.99303e+07	9.16639e+06	9.227e+06	9.28623e+06	9.34426e+06	9.40125e+06
54	United States of America	Americas	North America	3.34427e+08	3.38115e+08	3.41814e+08	3.45596e+08	3.49569e+08	3.53795e+08	3.58319e+08	3.63087e+08	3.67955e+08	3.72718e+08	3.77195e+08	3.8087e+08	3.84653e+08	3.88273e+08	3.91883e+08	3.95594e+08	3.99437e+08	4.03371e+08	4.07342e+08	4.11268e+08	4.1509e+08	3.99171e+08	4.02615e+08	4.06002e+08	4.09376e+08	4.12768e+08	4.16186e+08	4.1962e+08	4.23064e+08	4.26508e+08	4.29943e+08	4.33368e+08	4.36783e+08	4.40184e+08	4.43564e+08	4.46919e+08	4.50246e+08	4.5354e+08	4.56794e+08	4.59996e+08	4.63139e+08	8.42184e+07	8.47635e+07	8.52972e+07	8.58197e+07	8.63313e+07
55	Barbados	Americas	Caribbean	355065	355950	356762	357523	358249	358969	359682	360396	361167	362053	363052	363994	365097	366321	367594	368866	370123	371373	372622	373911	375602	265208	266446	267703	268972	270247	271527	272810	274091	275368	276638	277898	279144	280373	281579	282761	283915	285040	286130	287186	288201	52237.3	52406.1	52568	52723	52871.4
56	Cuba	Americas	Caribbean	1.45419e+07	1.46559e+07	1.47498e+07	1.48308e+07	1.4903e+07	1.49696e+07	1.503e+07	1.50846e+07	1.51354e+07	1.51834e+07	1.52303e+07	1.52774e+07	1.5324e+07	1.53644e+07	1.53937e+07	1.54111e+07	1.54153e+07	1.5408e+07	1.53926e+07	1.53743e+07	1.53566e+07	1.11841e+07	1.11495e+07	1.11148e+07	1.10786e+07	1.10399e+07	1.09987e+07	1.09554e+07	1.091e+07	1.08626e+07	1.08133e+07	1.07617e+07	1.07082e+07	1.06531e+07	1.05973e+07	1.05412e+07	1.04876e+07	1.04417e+07	1.03945e+07	1.03449e+07	1.03064e+07	1.85516e+06	1.84794e+06	1.84013e+06	1.83177e+06	1.82291e+06
57	Dominica	Americas	Caribbean	99239.1	99473.4	99675.9	100016	100272	100287	99998.1	99471.1	98844.1	98312.6	98019.9	98021.4	98301.3	98730.2	99181	99561	99843.6	100066	100264	100497	100812	77571.4	77938.1	78343.6	78769.8	79197.2	79622.5	80047.5	80473.8	80902	81334.4	81770.4	82201.6	82622	83017.8	83384.2	83715.2	84010.6	84272.7	84502.7	84703.8	34909.1	34974	35027.6	35071.7	35107.4
58	Dominican Republic	Americas	Caribbean	7.13838e+06	7.28429e+06	7.43101e+06	7.57751e+06	7.72993e+06	7.88244e+06	8.03238e+06	8.17998e+06	8.32607e+06	8.4718e+06	8.61806e+06	8.76491e+06	8.91217e+06	9.06847e+06	9.22884e+06	9.38932e+06	9.54999e+06	9.71066e+06	9.8709e+06	1.003e+07	1.01875e+07	7.85985e+06	7.96431e+06	8.06677e+06	8.1672e+06	8.26553e+06	8.36166e+06	8.4555e+06	8.54704e+06	8.63628e+06	8.72321e+06	8.80779e+06	8.88997e+06	8.96972e+06	9.04698e+06	9.12172e+06	9.19391e+06	9.26352e+06	9.33054e+06	9.39494e+06	9.4567e+06	3.14203e+06	3.13868e+06	3.13439e+06	3.12916e+06	3.12298e+06
59	Grenada	Americas	Caribbean	3.24817e+06	3.33076e+06	3.41753e+06	3.54559e+06	3.68511e+06	3.8201e+06	3.94913e+06	4.07208e+06	4.18987e+06	4.25335e+06	4.3145e+06	4.37333e+06	4.43013e+06	4.48564e+06	4.54121e+06	4.59772e+06	4.65582e+06	4.71563e+06	4.77723e+06	4.8408e+06	4.90652e+06	3.53074e+06	3.58074e+06	3.63172e+06	3.68273e+06	3.733e+06	3.78228e+06	3.83058e+06	3.87772e+06	3.92362e+06	3.9682e+06	4.01128e+06	4.05275e+06	4.09282e+06	4.13181e+06	4.16995e+06	4.2073e+06	4.24371e+06	4.27893e+06	4.31259e+06	4.34441e+06	907362	913157	918558	923732	928687
60	Haiti	Americas	Caribbean	6.37925e+06	6.52412e+06	6.66995e+06	6.80787e+06	6.94701e+06	7.08767e+06	7.23e+06	7.37318e+06	7.5166e+06	7.65893e+06	7.79918e+06	7.95622e+06	8.11247e+06	8.26769e+06	8.42176e+06	8.57367e+06	8.723e+06	8.87e+06	9.01655e+06	9.16523e+06	9.31784e+06	8.79007e+06	8.93044e+06	9.07307e+06	9.21567e+06	9.35653e+06	9.49511e+06	9.63168e+06	9.76623e+06	9.89898e+06	1.003e+07	1.01592e+07	1.02862e+07	1.0411e+07	1.05335e+07	1.06537e+07	1.07715e+07	1.08867e+07	1.09993e+07	1.11092e+07	1.12164e+07	9.30536e+06	9.38166e+06	9.45646e+06	9.52968e+06	9.60128e+06
61	Jamaica	Americas	Caribbean	2.93666e+06	2.95723e+06	2.98083e+06	3.00696e+06	3.03489e+06	3.06398e+06	3.0943e+06	3.12593e+06	3.15819e+06	3.19018e+06	3.2212e+06	3.2511e+06	3.27948e+06	3.30609e+06	3.33043e+06	3.35215e+06	3.37091e+06	3.38699e+06	3.40156e+06	3.41624e+06	3.43222e+06	2.64067e+06	2.65453e+06	2.66912e+06	2.68381e+06	2.69809e+06	2.71187e+06	2.72527e+06	2.73826e+06	2.75086e+06	2.76306e+06	2.77481e+06	2.78601e+06	2.79656e+06	2.80636e+06	2.81531e+06	2.82336e+06	2.83049e+06	2.83669e+06	2.84194e+06	2.84624e+06	1.11756e+06	1.1168e+06	1.11568e+06	1.11425e+06	1.1125e+06
62	Puerto Rico	Americas	Caribbean	4.10415e+06	4.14489e+06	4.18757e+06	4.23087e+06	4.27289e+06	4.31207e+06	4.34834e+06	4.38154e+06	4.40994e+06	4.43139e+06	4.44409e+06	4.44633e+06	4.44037e+06	4.42851e+06	4.41402e+06	4.39943e+06	4.38556e+06	4.37221e+06	4.3596e+06	4.34767e+06	4.33642e+06	3.05558e+06	3.04935e+06	3.04415e+06	3.03998e+06	3.03681e+06	3.03467e+06	3.03356e+06	3.03337e+06	3.03396e+06	3.03518e+06	3.03698e+06	3.03928e+06	3.04191e+06	3.04463e+06	3.04726e+06	3.04972e+06	3.05193e+06	3.05386e+06	3.05547e+06	3.05672e+06	593545	593621	593609	593510	593325
63	Saint Kitts and Nevis	Americas	Caribbean	45456.3	45636.1	46004.1	46510.3	47073.1	47633.1	48167.8	48692.6	49229.8	49812.3	50459.2	51176.7	51951.6	52756.1	53559.6	54338.4	55082.3	55796.5	56488	57170.1	57854.7	43722.3	44231.5	44738.3	45240.1	45735	46224.6	46706.8	47183.3	47649.5	48107.8	48555.9	48994.7	49422.3	49842.2	50253.9	50657.2	51051.3	51436.1	51808.6	52170.8	18025.4	18142.4	18255.5	18365	18470.4
64	Saint Lucia	Americas	Caribbean	176520	179030	181077	182969	184872	186907	189119	191466	193856	196158	198288	200135	201347	202536	203907	205593	207655	210011	212477	214795	216858	162429	163404	164198	164920	165652	166411	167168	167917	168634	169305	169932	170524	171077	171591	172065	172497	172888	173236	173543	174156	38493	38584.8	38669	38745.3	38813.8
65	Saint Vincent and the Grenadines	Americas	Caribbean	157810	158255	158462	158530	158505	158422	158285	158100	157913	157776	157729	157790	157951	158173	158402	158599	158754	158875	158961	159014	159031	121438	120936	120415	119891	119370	118860	118357	117861	117366	116869	116370	115872	115375	114878	114384	113892	113402	112916	112437	111964	20924.7	20104.3	20138.5	20176.3	20218.2
66	Trinidad and Tobago	Americas	Caribbean	1.31433e+06	1.32355e+06	1.33235e+06	1.34046e+06	1.3475e+06	1.35325e+06	1.3576e+06	1.36083e+06	1.36361e+06	1.36681e+06	1.37085e+06	1.37473e+06	1.3797e+06	1.38551e+06	1.39171e+06	1.39796e+06	1.4042e+06	1.41046e+06	1.41656e+06	1.4223e+06	1.42751e+06	1.01813e+06	1.02059e+06	1.0226e+06	1.02415e+06	1.02526e+06	1.02592e+06	1.02611e+06	1.02578e+06	1.02491e+06	1.02347e+06	1.02146e+06	1.01891e+06	1.0159e+06	1.01255e+06	1.00895e+06	1.00513e+06	1.0011e+06	996892	992540	988069	190262	188443	186615	184780	182934
67	Belize	Americas	Central America	223784	228024	232023	236015	240477	245745	251952	258972	266560	274344	282024	289362	296622	303872	311230	318783	326525	334412	342432	350570	358805	271021	276505	281999	287469	292884	298234	303516	308734	313894	319002	324054	329070	334734	340368	345973	351548	357093	362605	368081	373521	74745.8	74415	74045.7	73640.7	73203.5
68	Costa Rica	Americas	Central America	3.69592e+06	3.79568e+06	3.896e+06	3.99804e+06	4.10352e+06	4.21343e+06	4.32832e+06	4.44723e+06	4.56795e+06	4.68734e+06	4.80316e+06	4.91986e+06	5.0327e+06	5.1422e+06	5.24947e+06	5.35529e+06	5.45963e+06	5.56218e+06	5.6634e+06	5.76376e+06	5.86371e+06	4.30831e+06	4.37648e+06	4.44376e+06	4.50966e+06	4.5738e+06	4.63605e+06	4.69648e+06	4.7551e+06	4.81199e+06	4.86721e+06	4.92073e+06	4.97248e+06	5.02244e+06	5.07056e+06	5.11681e+06	5.16118e+06	5.20367e+06	5.24429e+06	5.28306e+06	5.31999e+06	1.22042e+06	1.22252e+06	1.22603e+06	1.23077e+06	1.235e+06
69	El Salvador	Americas	Central America	6.47218e+06	6.56966e+06	6.67297e+06	6.78433e+06	6.89149e+06	6.9867e+06	7.0682e+06	7.13742e+06	7.19625e+06	7.23801e+06	7.27517e+06	7.3081e+06	7.33681e+06	7.36317e+06	7.38942e+06	7.41728e+06	7.44751e+06	7.48035e+06	7.51628e+06	7.55568e+06	7.5987e+06	6.05783e+06	6.08044e+06	6.10479e+06	6.12925e+06	6.15258e+06	6.17439e+06	6.19476e+06	6.21348e+06	6.23048e+06	6.2457e+06	6.25889e+06	6.26997e+06	6.27933e+06	6.28751e+06	6.29489e+06	6.30161e+06	6.30746e+06	6.3121e+06	6.31501e+06	6.31584e+06	2.24233e+06	2.19919e+06	2.15553e+06	2.11142e+06	2.06698e+06
70	Guatemala	Americas	Central America	5.34199e+06	5.42387e+06	5.50771e+06	5.5929e+06	5.67841e+06	5.7638e+06	5.84875e+06	5.93397e+06	6.02048e+06	6.10993e+06	6.20331e+06	6.30121e+06	6.40263e+06	6.50697e+06	6.61214e+06	6.71726e+06	6.82172e+06	6.92583e+06	7.03037e+06	7.13647e+06	7.24478e+06	6.39927e+06	6.48055e+06	6.5616e+06	6.64104e+06	6.71787e+06	6.79174e+06	6.86271e+06	6.93082e+06	6.99627e+06	7.05916e+06	7.11941e+06	7.17684e+06	7.23142e+06	7.2831e+06	7.33189e+06	7.37784e+06	7.42103e+06	7.46167e+06	7.50015e+06	7.53529e+06	4.46529e+06	4.43296e+06	4.39815e+06	4.36089e+06	4.32125e+06
71	Honduras	Americas	Central America	5.2351e+06	5.37765e+06	5.52112e+06	5.66424e+06	5.80549e+06	5.94381e+06	6.07876e+06	6.21077e+06	6.34092e+06	6.47073e+06	6.60144e+06	6.73339e+06	6.86842e+06	7.00528e+06	7.14415e+06	7.28526e+06	7.42873e+06	7.57474e+06	7.72378e+06	7.87645e+06	8.03313e+06	6.33303e+06	6.42818e+06	6.52437e+06	6.62042e+06	6.71544e+06	6.80908e+06	6.90137e+06	6.9923e+06	7.08195e+06	7.17037e+06	7.25743e+06	7.34293e+06	7.42679e+06	7.50896e+06	7.58936e+06	7.66792e+06	7.74456e+06	7.84152e+06	7.94315e+06	8.0428e+06	1.64359e+06	1.61349e+06	1.58094e+06	1.54602e+06	1.53964e+06
72	Mexico	Americas	Central America	1.30458e+08	1.33165e+08	1.35954e+08	1.38784e+08	1.41601e+08	1.44362e+08	1.47037e+08	1.49635e+08	1.52146e+08	1.54546e+08	1.56829e+08	1.58988e+08	1.61022e+08	1.62977e+08	1.64921e+08	1.66902e+08	1.68934e+08	1.71008e+08	1.73119e+08	1.75254e+08	1.77402e+08	1.36231e+08	1.37514e+08	1.38789e+08	1.40037e+08	1.41244e+08	1.42404e+08	1.43518e+08	1.44593e+08	1.45641e+08	1.46669e+08	1.47679e+08	1.48664e+08	1.4962e+08	1.50542e+08	1.51424e+08	1.52265e+08	1.53064e+08	1.53822e+08	1.54537e+08	1.5521e+08	3.91142e+07	3.87173e+07	3.82978e+07	3.78561e+07	3.73925e+07
73	Nicaragua	Americas	Central America	4.78478e+06	4.89555e+06	5.01284e+06	5.13326e+06	5.25198e+06	5.36542e+06	5.47276e+06	5.5747e+06	5.6712e+06	5.76263e+06	5.84941e+06	5.93138e+06	6.00878e+06	6.08309e+06	6.15628e+06	6.22991e+06	6.30444e+06	6.37999e+06	6.45765e+06	6.53862e+06	6.6236e+06	5.45459e+06	5.51147e+06	5.56976e+06	5.62753e+06	5.68333e+06	5.73674e+06	5.788e+06	5.83715e+06	5.88443e+06	5.93003e+06	5.97378e+06	6.01559e+06	6.05579e+06	6.09484e+06	6.13306e+06	6.17055e+06	6.20716e+06	6.24262e+06	6.27652e+06	6.30857e+06	2.36723e+06	2.31668e+06	2.26459e+06	2.21102e+06	2.15604e+06
74	Panama	Americas	Central America	3.09616e+06	3.16437e+06	3.23348e+06	3.30374e+06	3.37551e+06	3.449e+06	3.52432e+06	3.60129e+06	3.67972e+06	3.75925e+06	3.83909e+06	3.91619e+06	3.99385e+06	4.07189e+06	4.15015e+06	4.22847e+06	4.30676e+06	4.38498e+06	4.4631e+06	4.54109e+06	4.61898e+06	3.70344e+06	3.75728e+06	3.81081e+06	3.86409e+06	3.91719e+06	3.97008e+06	4.02273e+06	4.07507e+06	4.12707e+06	4.17865e+06	4.22979e+06	4.28045e+06	4.33054e+06	4.37998e+06	4.42867e+06	4.47657e+06	4.52364e+06	4.56984e+06	4.61512e+06	4.65946e+06	1.80185e+06	1.79499e+06	1.78734e+06	1.77891e+06	1.7697e+06
75	Argentina	Americas	South America	5.46131e+07	5.5377e+07	5.61187e+07	5.68527e+07	5.75802e+07	5.83015e+07	5.90177e+07	5.97265e+07	6.04216e+07	6.1094e+07	6.17383e+07	6.23517e+07	6.29389e+07	6.35075e+07	6.40682e+07	6.46299e+07	6.51946e+07	6.57614e+07	6.63317e+07	6.69064e+07	6.74858e+07	4.90029e+07	4.936e+07	4.97173e+07	5.00703e+07	5.04161e+07	5.07557e+07	5.11079e+07	5.14525e+07	5.17914e+07	5.21255e+07	5.2455e+07	5.2779e+07	5.30964e+07	5.34058e+07	5.37061e+07	5.39971e+07	5.42788e+07	5.45514e+07	5.48153e+07	5.5071e+07	1.02141e+07	1.00937e+07	1.00869e+07	1.01416e+07	1.01951e+07
76	Bolivia (Plurinational State of)	Americas	South America	7.7872e+06	7.98165e+06	8.18032e+06	8.37674e+06	8.57499e+06	8.77388e+06	8.97059e+06	9.16717e+06	9.3638e+06	9.56091e+06	9.75869e+06	9.9574e+06	1.01566e+07	1.03546e+07	1.05494e+07	1.07398e+07	1.09249e+07	1.11056e+07	1.12844e+07	1.1465e+07	1.16498e+07	1.02471e+07	1.03857e+07	1.05262e+07	1.06669e+07	1.08068e+07	1.09456e+07	1.10835e+07	1.12205e+07	1.13564e+07	1.14914e+07	1.16251e+07	1.17574e+07	1.1888e+07	1.20167e+07	1.21433e+07	1.22676e+07	1.23895e+07	1.25089e+07	1.26255e+07	1.27394e+07	7.2496e+06	7.21698e+06	7.18038e+06	7.13987e+06	7.0955e+06
77	Brazil	Americas	South America	2.36169e+08	2.40268e+08	2.44273e+08	2.48226e+08	2.52194e+08	2.56217e+08	2.60309e+08	2.64481e+08	2.68676e+08	2.72849e+08	2.76962e+08	2.80861e+08	2.84685e+08	2.884e+08	2.91952e+08	2.95303e+08	2.9843e+08	3.01349e+08	3.04117e+08	3.06814e+08	3.09499e+08	2.3828e+08	2.39816e+08	2.41325e+08	2.42785e+08	2.4418e+08	2.45507e+08	2.46773e+08	2.47982e+08	2.49136e+08	2.50237e+08	2.51285e+08	2.52279e+08	2.53216e+08	2.54093e+08	2.54909e+08	2.55662e+08	2.56353e+08	2.5698e+08	2.57544e+08	2.58045e+08	7.58898e+07	7.46581e+07	7.34049e+07	7.21311e+07	7.08378e+07
78	Chile	Americas	South America	1.93315e+07	1.96744e+07	2.00293e+07	2.03928e+07	2.07481e+07	2.10872e+07	2.1407e+07	2.17089e+07	2.19957e+07	2.22725e+07	2.25429e+07	2.28073e+07	2.30647e+07	2.33158e+07	2.35613e+07	2.38019e+07	2.40381e+07	2.42704e+07	2.44992e+07	2.47251e+07	2.49484e+07	1.78536e+07	1.79662e+07	1.80765e+07	1.82197e+07	1.8365e+07	1.85082e+07	1.86494e+07	1.87881e+07	1.8924e+07	1.90628e+07	1.92072e+07	1.93479e+07	1.94845e+07	1.96169e+07	1.97445e+07	1.98673e+07	1.99852e+07	2.00981e+07	2.02062e+07	2.03096e+07	3.68655e+06	3.70348e+06	3.71955e+06	3.73478e+06	3.74919e+06
79	Colombia	Americas	South America	3.47832e+07	3.54752e+07	3.61683e+07	3.68634e+07	3.75532e+07	3.82427e+07	3.89365e+07	3.96334e+07	4.03322e+07	4.10305e+07	4.17267e+07	4.24197e+07	4.31098e+07	4.37981e+07	4.44865e+07	4.51759e+07	4.58665e+07	4.65571e+07	4.72454e+07	4.79285e+07	4.86043e+07	3.78581e+07	3.83048e+07	3.87438e+07	3.91754e+07	3.95993e+07	4.00152e+07	4.04228e+07	4.08218e+07	4.1212e+07	4.15935e+07	4.19659e+07	4.23291e+07	4.26828e+07	4.30266e+07	4.33604e+07	4.36839e+07	4.3997e+07	4.42997e+07	4.45922e+07	4.48744e+07	1.55478e+07	1.54924e+07	1.54332e+07	1.53703e+07	1.53037e+07
80	Ecuador	Americas	South America	1.09593e+07	1.1212e+07	1.14631e+07	1.17146e+07	1.19671e+07	1.22207e+07	1.24754e+07	1.27307e+07	1.29871e+07	1.32448e+07	1.35042e+07	1.37652e+07	1.40223e+07	1.42761e+07	1.45289e+07	1.47798e+07	1.50285e+07	1.52751e+07	1.55203e+07	1.5765e+07	1.60099e+07	1.24167e+07	1.2554e+07	1.26895e+07	1.28228e+07	1.29535e+07	1.30813e+07	1.32064e+07	1.33289e+07	1.34489e+07	1.35666e+07	1.36819e+07	1.37946e+07	1.39048e+07	1.40124e+07	1.41172e+07	1.42364e+07	1.438e+07	1.45209e+07	1.46591e+07	1.47944e+07	3.29435e+06	3.24777e+06	3.19824e+06	3.14569e+06	3.09011e+06
81	Guyana	Americas	South America	843289	840592	839677	840222	841715	843752	846284	849349	852724	856155	859469	862502	865282	868069	871279	875170	879821	885081	890703	896333	901709	687927	690530	692934	695193	697353	699402	701319	703142	704913	706668	708409	710123	711792	713389	714888	716282	717560	718685	719615	720288	220700	217941	215102	212182	209185
82	Paraguay	Americas	South America	4.76482e+06	4.88625e+06	5.00759e+06	5.12787e+06	5.24771e+06	5.36725e+06	5.48639e+06	5.60505e+06	5.72349e+06	5.84197e+06	5.96072e+06	6.07983e+06	6.19926e+06	6.31451e+06	6.42865e+06	6.54228e+06	6.65534e+06	6.76795e+06	6.88048e+06	6.9934e+06	7.10705e+06	5.44454e+06	5.50151e+06	5.55787e+06	5.61337e+06	5.6678e+06	5.72108e+06	5.77319e+06	5.82401e+06	5.87342e+06	5.93759e+06	6.00685e+06	6.07536e+06	6.14305e+06	6.20985e+06	6.2757e+06	6.34058e+06	6.40447e+06	6.46994e+06	6.55488e+06	6.639e+06	1.21432e+06	1.2292e+06	1.24391e+06	1.25847e+06	1.27286e+06
83	Peru	Americas	South America	2.86198e+07	2.91862e+07	2.97456e+07	3.02991e+07	3.0851e+07	3.14005e+07	3.19481e+07	3.24917e+07	3.30259e+07	3.35437e+07	3.40402e+07	3.4515e+07	3.49703e+07	3.54069e+07	3.58264e+07	3.62311e+07	3.66199e+07	3.69959e+07	3.7371e+07	3.77605e+07	3.81754e+07	3.04603e+07	3.07385e+07	3.10299e+07	3.13251e+07	3.16169e+07	3.19035e+07	3.2186e+07	3.24636e+07	3.27358e+07	3.3002e+07	3.32614e+07	3.35129e+07	3.37564e+07	3.39921e+07	3.422e+07	3.44399e+07	3.46512e+07	3.4854e+07	3.50482e+07	3.52336e+07	1.18108e+07	1.16066e+07	1.13968e+07	1.11816e+07	1.0961e+07
84	Suriname	Americas	South America	434270	440946	447301	453458	459635	465993	472516	479127	485863	492758	499828	507106	514541	521961	529127	535732	541825	547471	552788	557957	563111	435628	439806	443950	448034	452031	455941	459773	463535	467232	470867	474439	477941	481371	484722	487988	491166	494249	497222	500068	502775	217449	218816	220102	221304	222421
85	Uruguay	Americas	South America	4.76226e+06	4.79841e+06	4.83564e+06	4.87357e+06	4.91172e+06	4.94949e+06	4.98735e+06	5.0251e+06	5.05997e+06	5.08877e+06	5.10943e+06	5.12072e+06	5.12397e+06	5.12278e+06	5.12229e+06	5.12622e+06	5.13583e+06	5.15016e+06	5.16806e+06	5.18746e+06	5.20684e+06	3.75733e+06	3.7697e+06	3.78205e+06	3.79414e+06	3.80581e+06	3.81686e+06	3.82729e+06	3.83736e+06	3.84748e+06	3.85792e+06	3.86875e+06	3.87982e+06	3.89091e+06	3.90171e+06	3.91199e+06	3.92167e+06	3.9308e+06	3.93936e+06	3.94739e+06	3.95492e+06	872858	870834	868658	866331	863852
86	Venezuela (Bolivarian Republic of)	Americas	South America	2.85478e+07	2.9239e+07	2.99219e+07	3.05983e+07	3.12712e+07	3.19426e+07	3.26123e+07	3.32797e+07	3.39456e+07	3.46107e+07	3.52757e+07	3.59407e+07	3.65936e+07	3.72404e+07	3.7887e+07	3.85336e+07	3.91799e+07	3.98255e+07	4.04693e+07	4.11099e+07	4.17462e+07	3.06439e+07	3.1033e+07	3.14158e+07	3.17919e+07	3.21608e+07	3.25222e+07	3.28757e+07	3.32213e+07	3.35588e+07	3.3888e+07	3.42773e+07	3.46654e+07	3.50467e+07	3.54211e+07	3.57885e+07	3.61487e+07	3.65017e+07	3.68474e+07	3.71857e+07	3.75166e+07	7.29372e+06	7.30825e+06	7.32128e+06	7.3329e+06	7.34318e+06
87	China	Asia	Eastern Asia	1.74006e+09	1.766e+09	1.78943e+09	1.81047e+09	1.82946e+09	1.8467e+09	1.86214e+09	1.87578e+09	1.88809e+09	1.8997e+09	1.9111e+09	1.92318e+09	1.93568e+09	1.94834e+09	1.96125e+09	1.97446e+09	1.98786e+09	2.00156e+09	2.01561e+09	2.02986e+09	2.04423e+09	1.7175e+09	1.72343e+09	1.72908e+09	1.73422e+09	1.7387e+09	1.74246e+09	1.74547e+09	1.74766e+09	1.74899e+09	1.7494e+09	1.74888e+09	1.74743e+09	1.74511e+09	1.74204e+09	1.73829e+09	1.73389e+09	1.72884e+09	1.7232e+09	1.71699e+09	1.71027e+09	4.73803e+08	4.53815e+08	4.33858e+08	4.13945e+08	4.02568e+08
88	Democratic People's Republic of Korea	Asia	Eastern Asia	2.02978e+07	2.05497e+07	2.08116e+07	2.10714e+07	2.13117e+07	2.15214e+07	2.16972e+07	2.18433e+07	2.1968e+07	2.20841e+07	2.22005e+07	2.23201e+07	2.24396e+07	2.25542e+07	2.26569e+07	2.27429e+07	2.28111e+07	2.28643e+07	2.29069e+07	2.29448e+07	2.29832e+07	1.87779e+07	1.871e+07	1.86408e+07	1.8569e+07	1.84939e+07	1.84154e+07	1.83339e+07	1.82493e+07	1.81614e+07	1.80937e+07	1.81313e+07	1.81675e+07	1.82017e+07	1.82338e+07	1.82631e+07	1.82898e+07	1.83136e+07	1.83345e+07	1.83521e+07	1.83662e+07	3.55534e+06	3.45877e+06	3.36317e+06	3.32649e+06	3.33427e+06
89	Japan	Asia	Eastern Asia	1.64693e+08	1.65355e+08	1.66052e+08	1.6675e+08	1.674e+08	1.67968e+08	1.6844e+08	1.68832e+08	1.69176e+08	1.69516e+08	1.69881e+08	1.70764e+08	1.71796e+08	1.72787e+08	1.73705e+08	1.74523e+08	1.75171e+08	1.7571e+08	1.76167e+08	1.76548e+08	1.76861e+08	1.34217e+08	1.34343e+08	1.34409e+08	1.34418e+08	1.3437e+08	1.34268e+08	1.34113e+08	1.3391e+08	1.33664e+08	1.33378e+08	1.33054e+08	1.32695e+08	1.32303e+08	1.31879e+08	1.31426e+08	1.30946e+08	1.30442e+08	1.29913e+08	1.29364e+08	1.28796e+08	2.31601e+07	2.30515e+07	2.29403e+07	2.28266e+07	2.27108e+07
90	Mongolia	Asia	Eastern Asia	2.65492e+06	2.69325e+06	2.72155e+06	2.74265e+06	2.76078e+06	2.77917e+06	2.79871e+06	2.81891e+06	2.83998e+06	2.86183e+06	2.88706e+06	2.91622e+06	2.94716e+06	2.98039e+06	3.01652e+06	3.0559e+06	3.09872e+06	3.14479e+06	3.19365e+06	3.2446e+06	3.29704e+06	2.9213e+06	2.96432e+06	3.00771e+06	3.05085e+06	3.09327e+06	3.13466e+06	3.17489e+06	3.21382e+06	3.25136e+06	3.28744e+06	3.32199e+06	3.3549e+06	3.38609e+06	3.41553e+06	3.44318e+06	3.46905e+06	3.49323e+06	3.51595e+06	3.53752e+06	3.55822e+06	1.99729e+06	2.00003e+06	2.00259e+06	2.0051e+06	2.00765e+06
91	Republic of Korea	Asia	Eastern Asia	6.08536e+07	6.15722e+07	6.22023e+07	6.27901e+07	6.33492e+07	6.38894e+07	6.4365e+07	6.4802e+07	6.52235e+07	6.56227e+07	6.59964e+07	6.63553e+07	6.66997e+07	6.70391e+07	6.73952e+07	6.77829e+07	6.81843e+07	6.86059e+07	6.90482e+07	6.9493e+07	6.99263e+07	5.33098e+07	5.36181e+07	5.39161e+07	5.42029e+07	5.44781e+07	5.47399e+07	5.49878e+07	5.52239e+07	5.54517e+07	5.56734e+07	5.58894e+07	5.60986e+07	5.63002e+07	5.64931e+07	5.66763e+07	5.68493e+07	5.70118e+07	5.71623e+07	5.72991e+07	5.74208e+07	1.03917e+07	1.04079e+07	1.04212e+07	1.04313e+07	1.04383e+07
92	Afghanistan	Asia	South-Central Asia	2.59353e+06	2.8257e+06	3.13595e+06	3.49129e+06	3.84286e+06	4.1536e+06	4.40665e+06	4.61104e+06	4.78781e+06	4.97174e+06	5.18916e+06	5.44759e+06	5.73805e+06	6.04991e+06	6.36562e+06	6.67289e+06	6.9686e+06	7.2574e+06	7.54379e+06	7.83551e+06	8.13854e+06	7.70963e+06	7.9899e+06	8.27844e+06	8.57368e+06	8.87452e+06	9.18088e+06	9.49372e+06	9.81421e+06	1.0144e+07	1.04842e+07	1.08355e+07	1.11972e+07	1.15687e+07	1.19483e+07	1.2335e+07	1.27281e+07	1.31273e+07	1.35321e+07	1.39419e+07	1.43553e+07	9.05087e+06	9.19292e+06	9.32897e+06	9.45826e+06	9.58012e+06
93	Bangladesh	Asia	South-Central Asia	1.0023e+08	1.02496e+08	1.04687e+08	1.06845e+08	1.09005e+08	1.11188e+08	1.13396e+08	1.15612e+08	1.17815e+08	1.19974e+08	1.22063e+08	1.2412e+08	1.26161e+08	1.28117e+08	1.29958e+08	1.31666e+08	1.33226e+08	1.34659e+08	1.36029e+08	1.37422e+08	1.38905e+08	1.23227e+08	1.24402e+08	1.25628e+08	1.26866e+08	1.28087e+08	1.29286e+08	1.3047e+08	1.31634e+08	1.32774e+08	1.33889e+08	1.34974e+08	1.36026e+08	1.37041e+08	1.3802e+08	1.3896e+08	1.3986e+08	1.40718e+08	1.41534e+08	1.42308e+08	1.4304e+08	7.25414e+07	7.19304e+07	7.1291e+07	7.06237e+07	6.99284e+07
94	Bhutan	Asia	South-Central Asia	513453	512358	505753	496631	489230	486609	489704	497635	509420	523364	538147	553667	570154	586968	603368	618766	632415	644732	656055	666943	677800	615395	622482	629182	635290	640665	645277	649213	652601	655617	658392	660965	663311	665404	667194	668646	669767	670582	673736	677125	680349	312335	309376	306410	303439	300467
95	India	Asia	South-Central Asia	9.06027e+08	9.23008e+08	9.39844e+08	9.56589e+08	9.73275e+08	9.89923e+08	1.00652e+09	1.02303e+09	1.03948e+09	1.05586e+09	1.07218e+09	1.08851e+09	1.10491e+09	1.12114e+09	1.1371e+09	1.15269e+09	1.16787e+09	1.18268e+09	1.19722e+09	1.21163e+09	1.22603e+09	1.14132e+09	1.15197e+09	1.16246e+09	1.1727e+09	1.18262e+09	1.19217e+09	1.2014e+09	1.21033e+09	1.21899e+09	1.22743e+09	1.23565e+09	1.24362e+09	1.25132e+09	1.25871e+09	1.26576e+09	1.27247e+09	1.27884e+09	1.28487e+09	1.29055e+09	1.2959e+09	8.33785e+08	8.27191e+08	8.20259e+08	8.13e+08	8.05426e+08
96	Iran (Islamic Republic of)	Asia	South-Central Asia	8.05929e+07	8.21217e+07	8.32991e+07	8.42612e+07	8.52306e+07	8.6377e+07	8.77614e+07	8.93142e+07	9.09594e+07	9.25661e+07	9.40381e+07	9.53568e+07	9.65638e+07	9.7692e+07	9.87941e+07	9.99095e+07	1.01043e+08	1.02174e+08	1.03326e+08	1.04517e+08	1.05759e+08	8.45821e+07	8.53988e+07	8.62301e+07	8.70513e+07	8.78433e+07	8.86002e+07	8.93233e+07	9.00085e+07	9.06532e+07	9.12555e+07	9.18127e+07	9.23237e+07	9.29017e+07	9.36718e+07	9.44142e+07	9.51293e+07	9.58172e+07	9.64809e+07	9.71244e+07	9.77507e+07	1.81715e+07	1.80774e+07	1.79837e+07	1.80992e+07	1.82158e+07
97	Kazakhstan	Asia	South-Central Asia	2.32711e+07	2.32389e+07	2.311e+07	2.29006e+07	2.26362e+07	2.23462e+07	2.20241e+07	2.16781e+07	2.135e+07	2.10884e+07	2.09267e+07	2.08908e+07	2.097e+07	2.11361e+07	2.1345e+07	2.15637e+07	2.17841e+07	2.20125e+07	2.22454e+07	2.24823e+07	2.27237e+07	1.7598e+07	1.77775e+07	1.79538e+07	1.81278e+07	1.82999e+07	1.84694e+07	1.86351e+07	1.87963e+07	1.89524e+07	1.9103e+07	1.92481e+07	1.93875e+07	1.95213e+07	1.96493e+07	1.97718e+07	1.98888e+07	2.00009e+07	2.01095e+07	2.02166e+07	2.03236e+07	4.26157e+06	4.27552e+06	4.28978e+06	4.30448e+06	4.3197e+06
98	Kyrgyzstan	Asia	South-Central Asia	5.40983e+06	5.46305e+06	5.50108e+06	5.53331e+06	5.57284e+06	5.62846e+06	5.70513e+06	5.79848e+06	5.89672e+06	5.98419e+06	6.0515e+06	6.09109e+06	6.10859e+06	6.1149e+06	6.12583e+06	6.15288e+06	6.19965e+06	6.26279e+06	6.33847e+06	6.42018e+06	6.50352e+06	5.13828e+06	5.20424e+06	5.27292e+06	5.34585e+06	5.42392e+06	5.50725e+06	5.59469e+06	5.68432e+06	5.77358e+06	5.86052e+06	5.94445e+06	6.02551e+06	6.10367e+06	6.17917e+06	6.25223e+06	6.32277e+06	6.39071e+06	6.4565e+06	6.52071e+06	6.58388e+06	1.78035e+06	1.79809e+06	1.81638e+06	1.83544e+06	1.85541e+06
99	Maldives	Asia	South-Central Asia	1.74963e+07	1.7882e+07	1.82763e+07	1.86837e+07	1.91105e+07	1.95603e+07	2.00366e+07	2.05383e+07	2.10547e+07	2.15701e+07	2.20728e+07	2.25565e+07	2.3028e+07	2.34974e+07	2.39801e+07	2.44886e+07	2.5026e+07	2.55913e+07	2.61878e+07	2.68173e+07	2.74721e+07	2.1552e+07	2.20928e+07	2.26495e+07	2.32171e+07	2.37878e+07	2.43592e+07	2.49316e+07	2.55046e+07	2.60785e+07	2.66533e+07	2.7228e+07	2.78013e+07	2.83725e+07	2.89412e+07	2.9507e+07	3.00692e+07	3.06271e+07	3.11802e+07	3.1728e+07	3.22698e+07	7.08657e+06	7.20378e+06	7.31951e+06	7.43371e+06	7.54634e+06
100	Nepal	Asia	South-Central Asia	2.01627e+07	2.06301e+07	2.11246e+07	2.16391e+07	2.21671e+07	2.27026e+07	2.32441e+07	2.37889e+07	2.43285e+07	2.48526e+07	2.53536e+07	2.58274e+07	2.62609e+07	2.66654e+07	2.704e+07	2.73848e+07	2.7698e+07	2.79821e+07	2.82475e+07	2.85079e+07	2.87735e+07	2.66984e+07	2.68692e+07	2.70422e+07	2.72128e+07	2.73776e+07	2.75363e+07	2.76906e+07	2.78404e+07	2.7986e+07	2.81274e+07	2.82645e+07	2.83967e+07	2.85235e+07	2.86444e+07	2.87587e+07	2.88663e+07	2.89671e+07	2.90605e+07	2.9146e+07	2.92232e+07	1.67905e+07	1.65024e+07	1.62062e+07	1.59027e+07	1.55925e+07
101	Pakistan	Asia	South-Central Asia	1.16647e+08	1.19677e+08	1.22615e+08	1.25522e+08	1.28487e+08	1.31568e+08	1.34797e+08	1.38134e+08	1.41485e+08	1.4472e+08	1.47748e+08	1.50533e+08	1.53116e+08	1.55577e+08	1.58035e+08	1.60576e+08	1.63225e+08	1.65956e+08	1.68736e+08	1.71515e+08	1.74255e+08	1.55153e+08	1.56912e+08	1.58637e+08	1.60343e+08	1.62043e+08	1.63737e+08	1.65417e+08	1.67079e+08	1.68712e+08	1.70309e+08	1.71868e+08	1.73387e+08	1.7486e+08	1.76279e+08	1.77641e+08	1.7894e+08	1.80176e+08	1.81351e+08	1.82465e+08	1.8352e+08	7.42472e+07	7.22238e+07	7.01362e+07	6.79866e+07	6.57772e+07
102	Sri Lanka	Asia	South-Central Asia	1.47816e+07	1.49256e+07	1.50617e+07	1.51863e+07	1.52953e+07	1.53867e+07	1.54571e+07	1.55103e+07	1.55596e+07	1.5623e+07	1.57126e+07	1.58344e+07	1.59828e+07	1.61448e+07	1.63012e+07	1.64387e+07	1.65527e+07	1.66481e+07	1.67314e+07	1.68132e+07	1.69008e+07	1.32893e+07	1.3319e+07	1.33497e+07	1.33781e+07	1.3402e+07	1.34211e+07	1.34516e+07	1.35411e+07	1.36269e+07	1.37088e+07	1.37865e+07	1.38602e+07	1.393e+07	1.39966e+07	1.40602e+07	1.41212e+07	1.41795e+07	1.42354e+07	1.42893e+07	1.43415e+07	3.0283e+06	3.03499e+06	3.04144e+06	3.04764e+06	3.05357e+06
103	Tajikistan	Asia	South-Central Asia	4.1329e+06	4.21818e+06	4.29174e+06	4.35566e+06	4.41329e+06	4.46753e+06	4.51868e+06	4.56719e+06	4.61621e+06	4.66962e+06	4.73321e+06	4.80859e+06	4.8927e+06	4.98486e+06	5.08421e+06	5.18907e+06	5.29925e+06	5.4151e+06	5.53668e+06	5.66412e+06	5.79732e+06	4.6084e+06	4.71534e+06	4.82494e+06	4.93577e+06	5.04671e+06	5.15724e+06	5.26723e+06	5.37644e+06	5.48473e+06	5.59199e+06	5.6981e+06	5.80288e+06	5.90618e+06	6.00784e+06	6.10784e+06	6.20618e+06	6.30309e+06	6.40874e+06	6.51461e+06	6.62101e+06	1.40386e+06	1.42708e+06	1.45069e+06	1.47481e+06	1.49954e+06
104	Turkmenistan	Asia	South-Central Asia	5.39109e+06	5.54356e+06	5.70373e+06	5.86432e+06	6.01554e+06	6.1521e+06	6.27181e+06	6.37488e+06	6.46481e+06	6.54721e+06	6.62653e+06	6.70348e+06	6.77765e+06	6.85108e+06	6.92601e+06	7.00428e+06	7.0869e+06	7.17401e+06	7.2653e+06	7.35995e+06	7.45725e+06	6.46825e+06	6.55442e+06	6.64184e+06	6.72935e+06	6.816e+06	6.90136e+06	6.98527e+06	7.06751e+06	7.14792e+06	7.22636e+06	7.30261e+06	7.37644e+06	7.44768e+06	7.51618e+06	7.58184e+06	7.64456e+06	7.70434e+06	7.76125e+06	7.81546e+06	7.86707e+06	4.34554e+06	4.36223e+06	4.37757e+06	4.39172e+06	4.40478e+06
105	Uzbekistan	Asia	South-Central Asia	2.48384e+07	2.53575e+07	2.58789e+07	2.63931e+07	2.68871e+07	2.73501e+07	2.77829e+07	2.81937e+07	2.85763e+07	2.89168e+07	2.92121e+07	2.94567e+07	2.96591e+07	2.98418e+07	3.00354e+07	3.02618e+07	3.05286e+07	3.08324e+07	3.11709e+07	3.15339e+07	3.19051e+07	2.44769e+07	2.48163e+07	2.516e+07	2.55039e+07	2.58446e+07	2.61801e+07	2.65094e+07	2.68321e+07	2.7148e+07	2.74569e+07	2.77582e+07	2.80509e+07	2.83346e+07	2.86088e+07	2.88732e+07	2.91275e+07	2.93719e+07	2.9607e+07	2.98336e+07	3.00524e+07	5.46683e+06	5.50358e+06	5.53885e+06	5.57281e+06	5.60561e+06
106	Cambodia	Asia	South-Eastern Asia	9.79192e+06	1.01196e+07	1.04702e+07	1.0832e+07	1.11891e+07	1.15295e+07	1.18495e+07	1.21506e+07	1.24307e+07	1.26894e+07	1.2933e+07	1.31615e+07	1.33749e+07	1.35743e+07	1.37619e+07	1.39397e+07	1.41073e+07	1.4267e+07	1.44265e+07	1.45956e+07	1.47811e+07	1.38765e+07	1.40299e+07	1.41905e+07	1.43494e+07	1.45001e+07	1.46407e+07	1.47724e+07	1.48955e+07	1.50112e+07	1.51487e+07	1.53091e+07	1.54647e+07	1.56144e+07	1.57575e+07	1.58933e+07	1.60214e+07	1.61425e+07	1.62579e+07	1.63691e+07	1.64776e+07	1.01437e+07	1.00712e+07	9.99459e+06	9.91417e+06	9.83071e+06
107	Indonesia	Asia	South-Eastern Asia	1.78293e+08	1.81462e+08	1.84632e+08	1.87784e+08	1.90911e+08	1.9401e+08	1.9708e+08	2.00126e+08	2.03173e+08	2.06246e+08	2.09367e+08	2.12368e+08	2.1541e+08	2.18494e+08	2.21622e+08	2.24791e+08	2.28006e+08	2.31257e+08	2.34519e+08	2.37757e+08	2.40943e+08	2.12357e+08	2.14485e+08	2.16549e+08	2.18556e+08	2.20508e+08	2.22404e+08	2.24242e+08	2.26025e+08	2.27757e+08	2.29442e+08	2.31081e+08	2.32672e+08	2.34216e+08	2.35714e+08	2.37166e+08	2.38571e+08	2.39928e+08	2.41233e+08	2.42479e+08	2.43663e+08	1.16969e+08	1.15833e+08	1.14655e+08	1.13436e+08	1.12175e+08
108	Lao People's Democratic Republic	Asia	South-Eastern Asia	4.61945e+06	4.75501e+06	4.89109e+06	5.00869e+06	5.12219e+06	5.23043e+06	5.33465e+06	5.43292e+06	5.52432e+06	5.60791e+06	5.68359e+06	5.75025e+06	5.80951e+06	5.86726e+06	5.93131e+06	6.00703e+06	6.09645e+06	6.19766e+06	6.30685e+06	6.41827e+06	6.52768e+06	5.70749e+06	5.75148e+06	5.79257e+06	5.83171e+06	5.86946e+06	5.90564e+06	5.93963e+06	5.97256e+06	6.03207e+06	6.0907e+06	6.14831e+06	6.20482e+06	6.26002e+06	6.31369e+06	6.36568e+06	6.4158e+06	6.46403e+06	6.51043e+06	6.55516e+06	6.59829e+06	1.36661e+06	1.28173e+06	1.2153e+06	1.23029e+06	1.24511e+06
109	Malaysia	Asia	South-Eastern Asia	2.1304e+07	2.19068e+07	2.25304e+07	2.31609e+07	2.38043e+07	2.44663e+07	2.51493e+07	2.5848e+07	2.6553e+07	2.72502e+07	2.79301e+07	2.857e+07	2.91907e+07	2.9799e+07	3.04054e+07	3.10171e+07	3.16361e+07	3.22594e+07	3.28857e+07	3.35116e+07	3.41352e+07	2.68094e+07	2.725e+07	2.76849e+07	2.81122e+07	2.85304e+07	2.89383e+07	2.93363e+07	2.97258e+07	3.01092e+07	3.04878e+07	3.08619e+07	3.12411e+07	3.16215e+07	3.19929e+07	3.23538e+07	3.27037e+07	3.30661e+07	3.34441e+07	3.38115e+07	3.41679e+07	6.23448e+06	6.29478e+06	6.35305e+06	6.40934e+06	6.46372e+06
110	Myanmar	Asia	South-Eastern Asia	5.27062e+07	5.34003e+07	5.40685e+07	5.47231e+07	5.53802e+07	5.60492e+07	5.67396e+07	5.74424e+07	5.81251e+07	5.87434e+07	5.92675e+07	5.96874e+07	6.00184e+07	6.0289e+07	6.05405e+07	6.08041e+07	6.10864e+07	6.13836e+07	6.17031e+07	6.20512e+07	6.24295e+07	5.17339e+07	5.19016e+07	5.20829e+07	5.22613e+07	5.24244e+07	5.25685e+07	5.26952e+07	5.28047e+07	5.28989e+07	5.29789e+07	5.30437e+07	5.30917e+07	5.3123e+07	5.31381e+07	5.31374e+07	5.31209e+07	5.30885e+07	5.30406e+07	5.31819e+07	5.33684e+07	1.26196e+07	1.25468e+07	1.24654e+07	1.23755e+07	1.22773e+07
111	Philippines	Asia	South-Eastern Asia	6.13107e+07	6.27264e+07	6.41297e+07	6.55289e+07	6.69363e+07	6.83605e+07	6.9802e+07	7.12562e+07	7.27211e+07	7.41933e+07	7.56635e+07	7.71111e+07	7.85615e+07	8.00002e+07	8.14083e+07	8.27741e+07	8.40903e+07	8.53649e+07	8.66202e+07	8.78878e+07	8.91896e+07	7.59115e+07	7.69293e+07	7.79674e+07	7.90121e+07	8.00536e+07	8.10896e+07	8.21235e+07	8.31579e+07	8.41971e+07	8.52438e+07	8.62981e+07	8.73571e+07	8.84168e+07	8.94721e+07	9.05188e+07	9.15556e+07	9.25825e+07	9.35989e+07	9.46044e+07	9.55989e+07	3.62198e+07	3.59166e+07	3.55975e+07	3.52635e+07	3.49157e+07
112	Singapore	Asia	South-Eastern Asia	3.30704e+06	3.39879e+06	3.5007e+06	3.6084e+06	3.71567e+06	3.81819e+06	3.9041e+06	3.99494e+06	4.08503e+06	4.18027e+06	4.28477e+06	4.3997e+06	4.52322e+06	4.65284e+06	4.78478e+06	4.91614e+06	5.04602e+06	5.1748e+06	5.30232e+06	5.42877e+06	5.55416e+06	4.30295e+06	4.39501e+06	4.48491e+06	4.57223e+06	4.65656e+06	4.73796e+06	4.81613e+06	4.88998e+06	4.95817e+06	5.01984e+06	5.07444e+06	5.12258e+06	5.1661e+06	5.20755e+06	5.24882e+06	5.29057e+06	5.33239e+06	5.37373e+06	5.41362e+06	5.45133e+06	991155	997237	1.00297e+06	1.00835e+06	1.01338e+06
113	Thailand	Asia	South-Eastern Asia	4.8414e+07	4.89121e+07	4.93033e+07	4.96362e+07	4.99802e+07	5.0385e+07	5.08628e+07	5.13973e+07	5.19755e+07	5.25741e+07	5.32078e+07	5.3957e+07	5.47166e+07	5.54508e+07	5.61138e+07	5.66733e+07	5.71114e+07	5.74405e+07	5.77006e+07	5.79497e+07	5.82315e+07	4.55808e+07	4.58284e+07	4.60871e+07	4.63359e+07	4.65595e+07	4.67554e+07	4.6929e+07	4.70825e+07	4.72438e+07	4.74204e+07	4.75817e+07	4.77261e+07	4.78538e+07	4.79646e+07	4.80585e+07	4.81355e+07	4.81957e+07	4.82386e+07	4.82634e+07	4.82698e+07	1.27726e+07	1.27736e+07	1.27671e+07	1.27531e+07	1.27316e+07
114	Timor-Leste	Asia	South-Eastern Asia	679725	703252	729205	754477	774705	787069	789749	784481	776325	772436	777817	794506	820548	852072	883264	910324	931714	948810	963017	976672	991524	919559	934182	949497	965356	981655	998456	1.01587e+06	1.03389e+06	1.05246e+06	1.07154e+06	1.0911e+06	1.11111e+06	1.13145e+06	1.152e+06	1.17263e+06	1.1933e+06	1.21396e+06	1.23452e+06	1.25488e+06	1.27497e+06	867878	874311	880282	885812	890927
115	Viet Nam	Asia	South-Eastern Asia	8.32189e+07	8.48074e+07	8.6392e+07	8.79322e+07	8.93699e+07	9.06632e+07	9.18005e+07	9.2796e+07	9.36789e+07	9.44988e+07	9.53032e+07	9.60817e+07	9.6832e+07	9.75636e+07	9.82851e+07	9.90031e+07	9.97221e+07	1.00446e+08	1.0118e+08	1.01928e+08	1.02693e+08	8.6498e+07	8.67279e+07	8.69486e+07	8.71432e+07	8.72991e+07	8.74125e+07	8.74846e+07	8.75141e+07	8.75012e+07	8.74464e+07	8.74806e+07	8.7607e+07	8.77051e+07	8.7779e+07	8.7832e+07	8.78647e+07	8.78776e+07	8.78728e+07	8.78529e+07	8.78196e+07	1.95348e+07	1.85969e+07	1.76692e+07	1.67515e+07	1.58437e+07
116	Armenia	Asia	Western Asia	5.05496e+06	5.00428e+06	4.91146e+06	4.79402e+06	4.67687e+06	4.5783e+06	4.50402e+06	4.44968e+06	4.4111e+06	4.38043e+06	4.3518e+06	4.32544e+06	4.30547e+06	4.28904e+06	4.27345e+06	4.25736e+06	4.23948e+06	4.22017e+06	4.20088e+06	4.18503e+06	4.17578e+06	3.67816e+06	3.68133e+06	3.68783e+06	3.69445e+06	3.69886e+06	3.70022e+06	3.69914e+06	3.69646e+06	3.69363e+06	3.69164e+06	3.69067e+06	3.69021e+06	3.68983e+06	3.68892e+06	3.68702e+06	3.68401e+06	3.68006e+06	3.67536e+06	3.67024e+06	3.66491e+06	2.35894e+06	2.35346e+06	2.34783e+06	2.34204e+06	2.33609e+06
117	Azerbaijan	Asia	Western Asia	1.07874e+07	1.09219e+07	1.10585e+07	1.11906e+07	1.13092e+07	1.14084e+07	1.14857e+07	1.15445e+07	1.15926e+07	1.16459e+07	1.17145e+07	1.17939e+07	1.18824e+07	1.1979e+07	1.20814e+07	1.21879e+07	1.22984e+07	1.24132e+07	1.25307e+07	1.26489e+07	1.27665e+07	1.03869e+07	1.04301e+07	1.04698e+07	1.05049e+07	1.05346e+07	1.05587e+07	1.05767e+07	1.05885e+07	1.05938e+07	1.05924e+07	1.05844e+07	1.05698e+07	1.05729e+07	1.05964e+07	1.06145e+07	1.06533e+07	1.07007e+07	1.07443e+07	1.07846e+07	1.08224e+07	1.96136e+06	1.96732e+06	1.97289e+06	1.97808e+06	1.98292e+06
118	Bahrain	Asia	Western Asia	714016	734058	753053	771718	791100	812068	835063	860558	889559	923226	962581	1.00652e+06	1.0552e+06	1.11214e+06	1.18195e+06	1.26703e+06	1.36996e+06	1.48731e+06	1.60798e+06	1.71688e+06	1.80344e+06	1.41754e+06	1.44516e+06	1.46105e+06	1.47432e+06	1.49164e+06	1.51474e+06	1.5416e+06	1.57066e+06	1.59912e+06	1.62496e+06	1.64807e+06	1.66944e+06	1.6893e+06	1.70808e+06	1.72612e+06	1.74344e+06	1.75997e+06	1.77587e+06	1.79131e+06	1.80642e+06	353554	356393	359181	361903	364551
119	Cyprus	Asia	Western Asia	905468	925903	947549	969485	991506	1.01339e+06	1.03485e+06	1.05588e+06	1.07671e+06	1.09772e+06	1.11915e+06	1.14107e+06	1.16269e+06	1.18396e+06	1.20452e+06	1.22399e+06	1.24221e+06	1.25929e+06	1.27543e+06	1.29093e+06	1.30602e+06	1.00091e+06	1.01174e+06	1.02233e+06	1.03271e+06	1.04288e+06	1.0529e+06	1.06276e+06	1.07244e+06	1.08187e+06	1.09101e+06	1.09986e+06	1.10842e+06	1.11675e+06	1.12494e+06	1.13303e+06	1.14106e+06	1.14898e+06	1.15669e+06	1.16405e+06	1.17096e+06	212686	213765	214766	215698	216568
120	Georgia	Asia	Western Asia	6.11883e+06	6.0728e+06	5.99207e+06	5.88901e+06	5.78145e+06	5.68268e+06	5.59725e+06	5.52241e+06	5.45539e+06	5.39074e+06	5.32477e+06	5.25703e+06	5.19189e+06	5.13263e+06	5.08141e+06	5.04098e+06	5.01247e+06	4.99436e+06	4.98341e+06	4.97541e+06	4.96676e+06	3.89114e+06	3.88519e+06	3.87792e+06	3.87e+06	3.86183e+06	3.85322e+06	3.84377e+06	3.83344e+06	3.82225e+06	3.81022e+06	3.79733e+06	3.78364e+06	3.76926e+06	3.75437e+06	3.73913e+06	3.7236e+06	3.70785e+06	3.69205e+06	3.67638e+06	3.66101e+06	1.29683e+06	1.29926e+06	1.3015e+06	1.30356e+06	1.30544e+06
121	Iraq	Asia	Western Asia	1.85907e+07	1.90806e+07	1.96158e+07	2.01908e+07	2.07959e+07	2.14234e+07	2.20719e+07	2.27413e+07	2.34328e+07	2.41364e+07	2.48437e+07	2.55553e+07	2.62708e+07	2.69842e+07	2.76881e+07	2.83791e+07	2.90512e+07	2.97105e+07	3.03811e+07	3.10953e+07	3.18754e+07	2.63362e+07	2.70209e+07	2.77393e+07	2.84665e+07	2.91848e+07	2.98883e+07	3.05819e+07	3.12711e+07	3.19653e+07	3.26709e+07	3.33888e+07	3.41148e+07	3.48475e+07	3.5668e+07	3.6482e+07	3.72871e+07	3.80852e+07	3.88794e+07	3.96745e+07	4.04743e+07	1.16683e+07	1.18319e+07	1.19936e+07	1.21529e+07	1.23092e+07
122	Israel	Asia	Western Asia	8.89156e+06	9.17521e+06	9.50433e+06	9.85986e+06	1.02147e+07	1.05488e+07	1.08566e+07	1.11429e+07	1.14101e+07	1.16633e+07	1.19075e+07	1.21387e+07	1.2357e+07	1.25764e+07	1.2815e+07	1.3085e+07	1.33942e+07	1.37356e+07	1.40878e+07	1.44208e+07	1.47134e+07	1.13352e+07	1.14895e+07	1.16253e+07	1.17607e+07	1.19089e+07	1.20736e+07	1.22506e+07	1.24355e+07	1.26211e+07	1.28022e+07	1.2978e+07	1.31507e+07	1.33212e+07	1.3491e+07	1.36611e+07	1.38318e+07	1.40026e+07	1.41736e+07	1.43452e+07	1.45173e+07	2.65365e+06	2.685e+06	2.71647e+06	2.74806e+06	2.77976e+06
123	Jordan	Asia	Western Asia	4.32928e+06	4.57305e+06	4.84976e+06	5.1379e+06	5.40742e+06	5.63167e+06	5.80548e+06	5.94076e+06	6.04717e+06	6.14017e+06	6.23282e+06	6.32479e+06	6.41713e+06	6.52613e+06	6.67209e+06	6.8687e+06	7.1209e+06	7.42251e+06	7.76167e+06	8.12052e+06	8.48382e+06	6.7519e+06	7.03373e+06	7.30172e+06	7.53635e+06	7.72482e+06	7.85862e+06	7.94386e+06	8.00066e+06	8.05803e+06	8.13702e+06	8.24464e+06	8.37494e+06	8.52033e+06	8.66801e+06	8.80865e+06	8.94095e+06	9.06896e+06	9.19384e+06	9.31752e+06	9.44168e+06	1.88094e+06	1.9041e+06	1.92712e+06	1.94997e+06	1.97263e+06
124	Kuwait	Asia	Western Asia	3.56812e+06	3.46408e+06	3.27342e+06	3.04665e+06	2.85464e+06	2.74804e+06	2.7466e+06	2.83463e+06	2.98409e+06	3.15088e+06	3.30316e+06	3.43215e+06	3.54946e+06	3.66763e+06	3.80659e+06	3.97976e+06	4.18984e+06	4.42825e+06	4.68372e+06	4.94021e+06	5.18562e+06	4.10486e+06	4.27026e+06	4.42553e+06	4.57125e+06	4.70809e+06	4.83494e+06	4.95167e+06	5.06137e+06	5.16837e+06	5.27587e+06	5.38508e+06	5.49545e+06	5.6064e+06	5.71663e+06	5.82525e+06	5.93237e+06	6.03855e+06	6.14394e+06	6.24869e+06	6.35294e+06	1.16635e+06	1.18501e+06	1.20361e+06	1.22217e+06	1.24069e+06
125	Lebanon	Asia	Western Asia	3.62402e+06	3.6946e+06	3.79209e+06	3.90265e+06	4.00638e+06	4.09002e+06	4.1452e+06	4.17902e+06	4.21226e+06	4.27262e+06	4.38178e+06	4.55008e+06	4.76711e+06	5.00681e+06	5.23183e+06	5.41612e+06	5.54583e+06	5.63085e+06	5.69732e+06	5.78371e+06	5.91563e+06	4.88316e+06	5.07309e+06	5.2699e+06	5.43328e+06	5.53542e+06	5.56472e+06	5.53362e+06	5.46772e+06	5.40474e+06	5.37206e+06	5.37818e+06	5.41467e+06	5.47171e+06	5.53282e+06	5.58586e+06	5.62899e+06	5.66651e+06	5.69939e+06	5.72996e+06	5.75993e+06	2.25232e+06	2.27178e+06	2.29056e+06	2.30868e+06	2.32618e+06
126	Oman	Asia	Western Asia	2.52102e+06	2.62785e+06	2.7429e+06	2.85521e+06	2.94554e+06	3.00484e+06	3.0306e+06	3.02892e+06	3.01568e+06	3.01319e+06	3.03715e+06	3.09733e+06	3.18895e+06	3.29594e+06	3.39687e+06	3.47674e+06	3.52121e+06	3.54133e+06	3.57388e+06	3.66979e+06	3.86204e+06	3.2047e+06	3.50481e+06	3.8349e+06	4.13835e+06	4.38315e+06	4.54948e+06	4.64766e+06	4.69774e+06	4.73182e+06	4.77359e+06	4.82784e+06	4.88711e+06	4.94859e+06	5.00625e+06	5.05578e+06	5.09772e+06	5.13485e+06	5.16754e+06	5.19632e+06	5.22161e+06	1.03771e+06	1.0372e+06	1.03602e+06	1.03412e+06	1.03153e+06
127	Qatar	Asia	Western Asia	691557	704857	712120	716306	721501	730945	748060	773422	804328	836577	868470	895361	921994	967018	1.05567e+06	1.20428e+06	1.42001e+06	1.69232e+06	1.99684e+06	2.29905e+06	2.57297e+06	2.13026e+06	2.28658e+06	2.41896e+06	2.53021e+06	2.6229e+06	2.69531e+06	2.74688e+06	2.78322e+06	2.81203e+06	2.83917e+06	2.86687e+06	2.89465e+06	2.92236e+06	2.94886e+06	2.97339e+06	2.99654e+06	3.01927e+06	3.0415e+06	3.06297e+06	3.08353e+06	560567	563993	567304	570510	573619
128	Saudi Arabia	Asia	Western Asia	2.21718e+07	2.29163e+07	2.3647e+07	2.43219e+07	2.49151e+07	2.54139e+07	2.579e+07	2.6072e+07	2.63669e+07	2.68194e+07	2.75258e+07	2.85363e+07	2.98007e+07	3.12076e+07	3.25722e+07	3.37524e+07	3.47027e+07	3.54646e+07	3.60999e+07	3.67073e+07	3.73589e+07	2.8849e+07	2.94101e+07	2.99871e+07	3.05639e+07	3.11284e+07	3.1681e+07	3.22255e+07	3.2756e+07	3.32654e+07	3.37485e+07	3.42031e+07	3.46302e+07	3.50318e+07	3.5411e+07	3.5771e+07	3.61121e+07	3.64352e+07	3.6744e+07	3.70432e+07	3.73365e+07	6.79675e+06	6.84836e+06	6.89955e+06	6.95047e+06	7.00123e+06
129	Syrian Arab Republic	Asia	Western Asia	1.692e+07	1.74051e+07	1.78935e+07	1.83882e+07	1.88933e+07	1.94162e+07	1.9961e+07	2.05248e+07	2.10892e+07	2.16288e+07	2.21291e+07	2.25676e+07	2.29575e+07	2.33611e+07	2.38643e+07	2.45212e+07	2.53756e+07	2.63908e+07	2.74439e+07	2.83638e+07	2.90353e+07	2.27295e+07	2.27791e+07	2.27496e+07	2.28043e+07	2.30563e+07	2.35475e+07	2.42304e+07	2.50207e+07	2.58461e+07	2.65695e+07	2.71609e+07	2.76499e+07	2.80678e+07	2.84669e+07	2.88851e+07	2.93286e+07	2.97832e+07	3.02443e+07	3.07028e+07	3.11518e+07	6.49373e+06	6.56798e+06	6.64041e+06	6.711e+06	6.77975e+06
130	Turkey	Asia	Western Asia	9.00293e+07	9.16023e+07	9.31205e+07	9.463e+07	9.61453e+07	9.76764e+07	9.92281e+07	1.00797e+08	1.02378e+08	1.03961e+08	1.05537e+08	1.07121e+08	1.08709e+08	1.10289e+08	1.11857e+08	1.13411e+08	1.14943e+08	1.16456e+08	1.17965e+08	1.19494e+08	1.21057e+08	9.51783e+07	9.63268e+07	9.74714e+07	9.85755e+07	9.96134e+07	1.00575e+08	1.01469e+08	1.02314e+08	1.03138e+08	1.0396e+08	1.04787e+08	1.0561e+08	1.06428e+08	1.07233e+08	1.0802e+08	1.08788e+08	1.0954e+08	1.10274e+08	1.10989e+08	1.11683e+08	2.16951e+07	2.15209e+07	2.14338e+07	2.14795e+07	2.15183e+07
131	United Arab Emirates	Asia	Western Asia	2.84065e+06	2.99928e+06	3.16325e+06	3.33212e+06	3.50534e+06	3.68336e+06	3.88035e+06	4.1015e+06	4.33298e+06	4.55798e+06	4.77161e+06	4.94301e+06	5.09273e+06	5.32709e+06	5.78986e+06	6.57144e+06	7.72924e+06	9.19807e+06	1.07954e+07	1.22652e+07	1.34245e+07	1.08661e+07	1.1215e+07	1.13934e+07	1.15217e+07	1.1689e+07	1.19145e+07	1.21714e+07	1.24483e+07	1.27212e+07	1.2973e+07	1.32054e+07	1.34296e+07	1.36477e+07	1.38625e+07	1.40762e+07	1.42897e+07	1.45028e+07	1.47161e+07	1.49301e+07	1.5145e+07	3.24145e+06	3.28666e+06	3.3321e+06	3.37771e+06	3.42337e+06
132	Yemen	Asia	Western Asia	1.17078e+07	1.2278e+07	1.29079e+07	1.35649e+07	1.4204e+07	1.47921e+07	1.53173e+07	1.57903e+07	1.62292e+07	1.66616e+07	1.71078e+07	1.75722e+07	1.80482e+07	1.85313e+07	1.90137e+07	1.949e+07	1.99597e+07	2.04261e+07	2.08915e+07	2.13595e+07	2.18327e+07	1.94868e+07	1.98277e+07	2.01684e+07	2.05083e+07	2.08467e+07	2.11833e+07	2.15435e+07	2.19292e+07	2.23135e+07	2.26951e+07	2.30733e+07	2.34479e+07	2.3818e+07	2.4183e+07	2.45423e+07	2.48955e+07	2.52421e+07	2.55819e+07	2.59148e+07	2.62406e+07	1.15668e+07	1.14869e+07	1.14003e+07	1.13073e+07	1.12083e+07
133	Australia	Oceania	Australias	2.11814e+07	2.14599e+07	2.17246e+07	2.19768e+07	2.22289e+07	2.24907e+07	2.27664e+07	2.30567e+07	2.33557e+07	2.3657e+07	2.39573e+07	2.42526e+07	2.45447e+07	2.48504e+07	2.51897e+07	2.55751e+07	2.60138e+07	2.64974e+07	2.70038e+07	2.7502e+07	2.79696e+07	2.70676e+07	2.74453e+07	2.78018e+07	2.81531e+07	2.85107e+07	2.88768e+07	2.92471e+07	2.962e+07	2.99924e+07	3.03618e+07	3.07282e+07	3.10929e+07	3.14552e+07	3.18146e+07	3.21709e+07	3.25237e+07	3.28733e+07	3.32196e+07	3.35631e+07	3.39039e+07	6.18554e+06	6.2462e+06	6.3065e+06	6.36653e+06	6.42637e+06
134	New Zealand	Oceania	Australias	3.75553e+06	3.80986e+06	3.87369e+06	3.94227e+06	4.00809e+06	4.06591e+06	4.11331e+06	4.15227e+06	4.18741e+06	4.22539e+06	4.27087e+06	4.32553e+06	4.38758e+06	4.45343e+06	4.51829e+06	4.57946e+06	4.63606e+06	4.68912e+06	4.73969e+06	4.78941e+06	4.83963e+06	4.66613e+06	4.71481e+06	4.76353e+06	4.81194e+06	4.85983e+06	4.90717e+06	4.95405e+06	5.00051e+06	5.04662e+06	5.09242e+06	5.1379e+06	5.18298e+06	5.22755e+06	5.27142e+06	5.31445e+06	5.35661e+06	5.3979e+06	5.43828e+06	5.47775e+06	5.51629e+06	1.09324e+06	1.09964e+06	1.10584e+06	1.11186e+06	1.11771e+06
135	Fiji	Oceania	Melanesia	915056	923829	935481	948989	962736	975492	987202	997457	1.00642e+06	1.01378e+06	1.01933e+06	1.0227e+06	1.02418e+06	1.02499e+06	1.02679e+06	1.03076e+06	1.03735e+06	1.04615e+06	1.05637e+06	1.06679e+06	1.07654e+06	767283	768472	769204	769605	769767	769665	769235	771087	774405	777409	780103	782487	784580	786406	787982	789317	790417	791292	791950	792401	143337	143571	143770	143934	144064
136	Papua New Guinea	Oceania	Melanesia	4.73951e+06	4.85622e+06	4.97661e+06	5.10133e+06	5.23094e+06	5.36575e+06	5.50608e+06	5.65168e+06	5.80162e+06	5.95456e+06	6.10953e+06	6.26809e+06	6.42845e+06	6.59079e+06	6.75552e+06	6.92291e+06	7.09295e+06	7.26524e+06	7.43915e+06	7.61384e+06	7.78871e+06	7.47506e+06	7.63989e+06	7.80503e+06	7.97088e+06	8.13776e+06	8.30566e+06	8.47447e+06	8.6442e+06	8.81487e+06	8.98647e+06	9.15898e+06	9.33235e+06	9.50655e+06	9.68148e+06	9.85708e+06	1.00333e+07	1.021e+07	1.03871e+07	1.05644e+07	1.07417e+07	9.69348e+06	9.84475e+06	9.99518e+06	1.01446e+07	1.0293e+07
137	Czech Republic	Europe	Eastern Europe	1.27486e+07	1.27517e+07	1.27555e+07	1.27589e+07	1.27572e+07	1.27476e+07	1.27296e+07	1.27053e+07	1.26766e+07	1.26468e+07	1.26186e+07	1.2592e+07	1.25685e+07	1.25539e+07	1.25568e+07	1.25828e+07	1.26352e+07	1.27104e+07	1.27994e+07	1.2889e+07	1.29695e+07	1.1197e+07	1.12469e+07	1.12899e+07	1.13292e+07	1.1367e+07	1.14034e+07	1.1437e+07	1.14682e+07	1.14974e+07	1.15249e+07	1.15509e+07	1.15754e+07	1.15982e+07	1.16186e+07	1.16364e+07	1.16516e+07	1.16645e+07	1.16755e+07	1.16854e+07	1.16946e+07	2.27189e+06	2.27353e+06	2.27519e+06	2.27701e+06	2.27904e+06
138	Hungary	Europe	Eastern Europe	1.11006e+07	1.10814e+07	1.1072e+07	1.10677e+07	1.10614e+07	1.10483e+07	1.10266e+07	1.0998e+07	1.09644e+07	1.09292e+07	1.08949e+07	1.08676e+07	1.08491e+07	1.08318e+07	1.08166e+07	1.08052e+07	1.07983e+07	1.07942e+07	1.07915e+07	1.07885e+07	1.07837e+07	9.27118e+06	9.26356e+06	9.25452e+06	9.24474e+06	9.2347e+06	9.22442e+06	9.21367e+06	9.20237e+06	9.19036e+06	9.17752e+06	9.16385e+06	9.14936e+06	9.13397e+06	9.11757e+06	9.10009e+06	9.08154e+06	9.06196e+06	9.04141e+06	9.01994e+06	8.99766e+06	1.83944e+06	1.83488e+06	1.8302e+06	1.82547e+06	1.82071e+06
139	Poland	Europe	Eastern Europe	5.38762e+07	5.39244e+07	5.39469e+07	5.39418e+07	5.39059e+07	5.38376e+07	5.37377e+07	5.36111e+07	5.3466e+07	5.33127e+07	5.31596e+07	5.30097e+07	5.28619e+07	5.27062e+07	5.25572e+07	5.2416e+07	5.22839e+07	5.21611e+07	5.20456e+07	5.1934e+07	5.18237e+07	4.48562e+07	4.47137e+07	4.4572e+07	4.443e+07	4.42866e+07	4.41411e+07	4.39929e+07	4.39014e+07	4.38687e+07	4.38314e+07	4.37887e+07	4.37398e+07	4.36839e+07	4.362e+07	4.35473e+07	4.34656e+07	4.33746e+07	4.32737e+07	4.31619e+07	4.3039e+07	8.4789e+06	8.41456e+06	8.34845e+06	8.28095e+06	8.21235e+06
140	Republic of Moldova	Europe	Eastern Europe	4.56175e+06	4.5693e+06	4.56886e+06	4.55983e+06	4.54168e+06	4.51419e+06	4.47762e+06	4.43252e+06	4.37942e+06	4.31902e+06	4.2523e+06	4.17925e+06	4.10123e+06	4.0223e+06	3.94765e+06	3.88101e+06	3.82411e+06	3.77618e+06	3.73529e+06	3.69841e+06	3.66315e+06	3.2657e+06	3.2353e+06	3.20633e+06	3.17877e+06	3.15254e+06	3.12738e+06	3.10296e+06	3.07909e+06	3.05557e+06	3.03225e+06	3.00901e+06	2.9857e+06	2.96209e+06	2.93787e+06	2.91286e+06	2.88695e+06	2.86019e+06	2.83279e+06	2.80505e+06	2.77722e+06	1.10283e+06	1.08364e+06	1.06462e+06	1.04585e+06	1.02738e+06
141	Romania	Europe	Eastern Europe	3.50936e+07	3.50574e+07	3.49368e+07	3.47467e+07	3.45301e+07	3.43066e+07	3.40801e+07	3.38496e+07	3.36244e+07	3.34144e+07	3.32265e+07	3.3066e+07	3.29353e+07	3.28318e+07	3.27352e+07	3.26367e+07	3.2534e+07	3.24291e+07	3.23223e+07	3.22147e+07	3.21071e+07	2.86394e+07	2.85219e+07	2.84025e+07	2.82808e+07	2.81566e+07	2.80295e+07	2.78992e+07	2.77652e+07	2.7627e+07	2.74839e+07	2.7336e+07	2.71832e+07	2.70261e+07	2.68648e+07	2.67001e+07	2.65318e+07	2.63604e+07	2.61864e+07	2.60106e+07	2.58335e+07	8.90544e+06	8.73749e+06	8.5706e+06	8.40495e+06	8.24067e+06
142	Russian Federation	Europe	Eastern Europe	2.22707e+08	2.23373e+08	2.23725e+08	2.23812e+08	2.23713e+08	2.2349e+08	2.23169e+08	2.22745e+08	2.22217e+08	2.21576e+08	2.20824e+08	2.19953e+08	2.18995e+08	2.18064e+08	2.17277e+08	2.16715e+08	2.16425e+08	2.16369e+08	2.16445e+08	2.16502e+08	2.16432e+08	1.95874e+08	1.95552e+08	1.9514e+08	1.94689e+08	1.94237e+08	1.93787e+08	1.93323e+08	1.9283e+08	1.92288e+08	1.91682e+08	1.91011e+08	1.90282e+08	1.89506e+08	1.88699e+08	1.87874e+08	1.87035e+08	1.86183e+08	1.85323e+08	1.84462e+08	1.83605e+08	8.99725e+07	8.95472e+07	8.91254e+07	8.87072e+07	8.82925e+07
143	Slovakia	Europe	Eastern Europe	3.46117e+06	3.47693e+06	3.48912e+06	3.50027e+06	3.50984e+06	3.51747e+06	3.52311e+06	3.52702e+06	3.52944e+06	3.53076e+06	3.5313e+06	3.53099e+06	3.52936e+06	3.52776e+06	3.52706e+06	3.52784e+06	3.53042e+06	3.53457e+06	3.53963e+06	3.54461e+06	3.54772e+06	3.05143e+06	3.0527e+06	3.0536e+06	3.05441e+06	3.05533e+06	3.05635e+06	3.05732e+06	3.05814e+06	3.05867e+06	3.05878e+06	3.05843e+06	3.05762e+06	3.05628e+06	3.05433e+06	3.05171e+06	3.04842e+06	3.04444e+06	3.03982e+06	3.03457e+06	3.02874e+06	602397	600889	599286	597607	595873
144	Ukraine	Europe	Eastern Europe	6.04507e+07	6.04662e+07	6.0422e+07	6.03065e+07	6.01058e+07	5.98133e+07	5.94245e+07	5.89504e+07	5.84194e+07	5.78702e+07	5.7333e+07	5.68155e+07	5.63249e+07	5.58711e+07	5.5463e+07	5.51071e+07	5.48078e+07	5.45628e+07	5.43486e+07	5.41317e+07	5.38887e+07	4.63945e+07	4.61232e+07	4.58339e+07	4.55389e+07	4.52469e+07	4.49588e+07	4.46708e+07	4.43815e+07	4.40885e+07	4.379e+07	4.34861e+07	4.31778e+07	4.28646e+07	4.25461e+07	4.22224e+07	4.18934e+07	4.156e+07	4.12234e+07	4.08855e+07	4.05477e+07	9.02276e+06	8.92517e+06	8.82901e+06	8.73461e+06	8.64222e+06
145	Denmark	Europe	Northern Europe	7.62327e+06	7.64448e+06	7.67016e+06	7.69931e+06	7.73048e+06	7.7625e+06	7.79532e+06	7.82889e+06	7.86201e+06	7.89326e+06	7.92151e+06	7.94676e+06	7.96982e+06	7.99241e+06	8.01953e+06	8.05331e+06	8.09233e+06	8.13558e+06	8.1817e+06	8.227e+06	8.26918e+06	7.11858e+06	7.15035e+06	7.18059e+06	7.21048e+06	7.2409e+06	7.27196e+06	7.30337e+06	7.33515e+06	7.36727e+06	7.3997e+06	7.43246e+06	7.46554e+06	7.4988e+06	7.53205e+06	7.56511e+06	7.59794e+06	7.63047e+06	7.66252e+06	7.69391e+06	7.72445e+06	1.40071e+06	1.4059e+06	1.41093e+06	1.41581e+06	1.42055e+06
146	Estonia	Europe	Northern Europe	2.03101e+06	2.0092e+06	1.97448e+06	1.93233e+06	1.89062e+06	1.8551e+06	1.82763e+06	1.80678e+06	1.791e+06	1.7775e+06	1.76428e+06	1.75135e+06	1.73931e+06	1.72813e+06	1.71785e+06	1.70849e+06	1.6999e+06	1.69191e+06	1.6845e+06	1.67767e+06	1.6714e+06	1.43668e+06	1.43204e+06	1.42767e+06	1.42339e+06	1.4191e+06	1.41472e+06	1.41024e+06	1.40566e+06	1.40101e+06	1.39633e+06	1.3916e+06	1.3868e+06	1.3819e+06	1.37687e+06	1.37169e+06	1.36636e+06	1.36089e+06	1.35535e+06	1.34979e+06	1.34426e+06	289771	288428	287109	285822	284576
147	Finland	Europe	Northern Europe	7.56996e+06	7.6114e+06	7.6544e+06	7.69897e+06	7.74123e+06	7.77836e+06	7.80945e+06	7.83558e+06	7.85826e+06	7.8795e+06	7.90096e+06	7.92187e+06	7.94216e+06	7.96401e+06	7.98919e+06	8.01879e+06	8.05362e+06	8.09304e+06	8.1349e+06	8.17614e+06	8.21454e+06	7.10857e+06	7.13574e+06	7.16093e+06	7.18524e+06	7.20947e+06	7.23368e+06	7.25752e+06	7.28086e+06	7.30352e+06	7.32534e+06	7.3463e+06	7.36641e+06	7.38556e+06	7.40364e+06	7.42053e+06	7.43621e+06	7.45068e+06	7.46388e+06	7.47574e+06	7.48624e+06	1.57378e+06	1.57413e+06	1.57423e+06	1.57413e+06	1.57385e+06
148	Iceland	Europe	Northern Europe	445977	450641	455220	459764	464346	469019	473821	478753	483792	488887	494023	499166	504364	509779	515633	522068	529160	536810	544767	552678	560288	487315	493208	498877	504442	509996	515539	521031	526459	531797	537026	542144	547154	552045	556808	561434	565919	570262	574456	578498	582390	113490	114186	114853	115493	116107
149	Ireland	Europe	Northern Europe	5.17686e+06	5.18733e+06	5.2066e+06	5.23318e+06	5.26576e+06	5.30357e+06	5.34622e+06	5.395e+06	5.45182e+06	5.51963e+06	5.60017e+06	5.69437e+06	5.80042e+06	5.91392e+06	6.02807e+06	6.138e+06	6.24197e+06	6.3406e+06	6.43443e+06	6.52485e+06	6.61295e+06	5.87337e+06	5.94515e+06	6.01477e+06	6.08309e+06	6.15069e+06	6.21786e+06	6.28445e+06	6.35009e+06	6.41423e+06	6.47647e+06	6.53678e+06	6.59537e+06	6.65236e+06	6.70794e+06	6.76229e+06	6.81547e+06	6.86755e+06	6.91876e+06	6.96939e+06	7.01967e+06	2.15349e+06	2.16627e+06	2.17898e+06	2.19163e+06	2.20423e+06
150	Latvia	Europe	Northern Europe	3.59272e+06	3.56209e+06	3.50977e+06	3.44737e+06	3.38544e+06	3.32981e+06	3.285e+06	3.24862e+06	3.21668e+06	3.18415e+06	3.14827e+06	3.10855e+06	3.06654e+06	3.02303e+06	2.97962e+06	2.93637e+06	2.89234e+06	2.84824e+06	2.80596e+06	2.76768e+06	2.73485e+06	2.39061e+06	2.37027e+06	2.35325e+06	2.33739e+06	2.32103e+06	2.30369e+06	2.28572e+06	2.26727e+06	2.24872e+06	2.23037e+06	2.2121e+06	2.19374e+06	2.17546e+06	2.15747e+06	2.13994e+06	2.12294e+06	2.10642e+06	2.09022e+06	2.07412e+06	2.05797e+06	537158	523843	510709	497812	485190
151	Lithuania	Europe	Northern Europe	6.30502e+06	6.29819e+06	6.27283e+06	6.23376e+06	6.18816e+06	6.14128e+06	6.09485e+06	6.04739e+06	5.99716e+06	5.94124e+06	5.87774e+06	5.80704e+06	5.73067e+06	5.64976e+06	5.5655e+06	5.48002e+06	5.39304e+06	5.30501e+06	5.22044e+06	5.14439e+06	5.08078e+06	4.39497e+06	4.3613e+06	4.33599e+06	4.31379e+06	4.2908e+06	4.26591e+06	4.23997e+06	4.21332e+06	4.18693e+06	4.16144e+06	4.13667e+06	4.11205e+06	4.08745e+06	4.06273e+06	4.0378e+06	4.01259e+06	3.98752e+06	3.96637e+06	3.94504e+06	3.9236e+06	806832	792922	779217	765750	752546
152	Norway	Europe	Northern Europe	6.20341e+06	6.24015e+06	6.27997e+06	6.3212e+06	6.36352e+06	6.40544e+06	6.44806e+06	6.49189e+06	6.53285e+06	6.58265e+06	6.63514e+06	6.67684e+06	6.71616e+06	6.7544e+06	6.79723e+06	6.85392e+06	6.92648e+06	7.00941e+06	7.09868e+06	7.18923e+06	7.27678e+06	6.33542e+06	6.40381e+06	6.47051e+06	6.53781e+06	6.60725e+06	6.67918e+06	6.75261e+06	6.82616e+06	6.89791e+06	6.96648e+06	7.03134e+06	7.09297e+06	7.15228e+06	7.21068e+06	7.26919e+06	7.32809e+06	7.38702e+06	7.44567e+06	7.50349e+06	7.56008e+06	1.57968e+06	1.59093e+06	1.60198e+06	1.61283e+06	1.6235e+06
153	Sweden	Europe	Northern Europe	1.24337e+07	1.25201e+07	1.26138e+07	1.27052e+07	1.27843e+07	1.28442e+07	1.28799e+07	1.28949e+07	1.28988e+07	1.29031e+07	1.29166e+07	1.29415e+07	1.29764e+07	1.30229e+07	1.30823e+07	1.31554e+07	1.32456e+07	1.33518e+07	1.34666e+07	1.3582e+07	1.3692e+07	1.18433e+07	1.19258e+07	1.2005e+07	1.20848e+07	1.21676e+07	1.22539e+07	1.23424e+07	1.24328e+07	1.25241e+07	1.26157e+07	1.27074e+07	1.27994e+07	1.2891e+07	1.29815e+07	1.30703e+07	1.31571e+07	1.32421e+07	1.33252e+07	1.34066e+07	1.34862e+07	2.6158e+06	2.63074e+06	2.64548e+06	2.66017e+06	2.67491e+06
154	United Kingdom	Europe	Northern Europe	7.89431e+07	7.91488e+07	7.9371e+07	7.95949e+07	7.98246e+07	8.00633e+07	8.03112e+07	8.05685e+07	8.08391e+07	8.11277e+07	8.14382e+07	8.17786e+07	8.21789e+07	8.26039e+07	8.30568e+07	8.35387e+07	8.40514e+07	8.45919e+07	8.51511e+07	8.57167e+07	8.62796e+07	7.45494e+07	7.50216e+07	7.54897e+07	7.59573e+07	7.64263e+07	7.68966e+07	7.73657e+07	7.78317e+07	7.82921e+07	7.87448e+07	7.91891e+07	7.96246e+07	8.00511e+07	8.04684e+07	8.08764e+07	8.1275e+07	8.16639e+07	8.20426e+07	8.24108e+07	8.27681e+07	1.60085e+07	1.60748e+07	1.61394e+07	1.62027e+07	1.6265e+07
155	Albania	Europe	Southern Europe	4.73943e+06	4.74839e+06	4.72402e+06	4.67705e+06	4.62584e+06	4.58368e+06	4.55502e+06	4.53626e+06	4.52298e+06	4.50765e+06	4.48512e+06	4.45582e+06	4.42491e+06	4.39203e+06	4.3609e+06	4.33432e+06	4.31285e+06	4.29604e+06	4.28463e+06	4.27918e+06	4.27999e+06	3.7431e+06	3.7512e+06	3.76303e+06	3.77617e+06	3.78879e+06	3.80016e+06	3.81052e+06	3.82009e+06	3.82949e+06	3.83912e+06	3.84882e+06	3.85819e+06	3.86721e+06	3.87588e+06	3.88773e+06	3.90247e+06	3.91633e+06	3.92896e+06	3.93993e+06	3.94889e+06	876589	877313	877466	877035	876011
156	Bosnia and Herzegovina	Europe	Southern Europe	5.30883e+06	5.13285e+06	4.8622e+06	4.55649e+06	4.29465e+06	4.13224e+06	4.09069e+06	4.1499e+06	4.27295e+06	4.40347e+06	4.50016e+06	4.553e+06	4.57442e+06	4.57234e+06	4.56175e+06	4.55369e+06	4.54825e+06	4.54066e+06	4.53216e+06	4.52354e+06	4.51542e+06	3.90658e+06	3.90213e+06	3.89867e+06	3.89543e+06	3.89185e+06	3.88789e+06	3.88379e+06	3.87957e+06	3.87526e+06	3.87089e+06	3.86642e+06	3.86177e+06	3.85692e+06	3.85182e+06	3.84642e+06	3.8407e+06	3.83462e+06	3.82802e+06	3.82076e+06	3.8127e+06	920847	917007	912881	908497	903867
157	Croatia	Europe	Southern Europe	5.00697e+06	5.01632e+06	5.00604e+06	4.98134e+06	4.94755e+06	4.90905e+06	4.86634e+06	4.81952e+06	4.77217e+06	4.72857e+06	4.6918e+06	4.66355e+06	4.64353e+06	4.62989e+06	4.61959e+06	4.61028e+06	4.60171e+06	4.59432e+06	4.5871e+06	4.57897e+06	4.56916e+06	3.92936e+06	3.91696e+06	3.90345e+06	3.89006e+06	3.87765e+06	3.86647e+06	3.85619e+06	3.84644e+06	3.83665e+06	3.82642e+06	3.81565e+06	3.80448e+06	3.79297e+06	3.78124e+06	3.76938e+06	3.75739e+06	3.74519e+06	3.73274e+06	3.72001e+06	3.70697e+06	794860	791571	788222	784808	781329
158	Greece	Europe	Southern Europe	1.56019e+07	1.57245e+07	1.58717e+07	1.60327e+07	1.619e+07	1.63307e+07	1.64517e+07	1.65553e+07	1.66402e+07	1.67066e+07	1.67548e+07	1.67859e+07	1.68047e+07	1.68113e+07	1.68152e+07	1.68235e+07	1.68387e+07	1.68594e+07	1.68829e+07	1.69048e+07	1.69218e+07	1.45596e+07	1.45595e+07	1.45558e+07	1.45483e+07	1.4537e+07	1.45271e+07	1.45181e+07	1.45064e+07	1.44938e+07	1.44818e+07	1.44711e+07	1.44612e+07	1.44599e+07	1.44578e+07	1.44541e+07	1.44484e+07	1.44414e+07	1.44333e+07	1.44249e+07	1.44165e+07	2.60271e+06	2.6012e+06	2.5997e+06	2.59819e+06	2.59665e+06
159	Italy	Europe	Southern Europe	8.34881e+07	8.35188e+07	8.35833e+07	8.36576e+07	8.37104e+07	8.37268e+07	8.36953e+07	8.36337e+07	8.35918e+07	8.3637e+07	8.38159e+07	8.41431e+07	8.46069e+07	8.51709e+07	8.5783e+07	8.64038e+07	8.70273e+07	8.76523e+07	8.82497e+07	8.87857e+07	8.92367e+07	7.68908e+07	7.71095e+07	7.72671e+07	7.73938e+07	7.75122e+07	7.76283e+07	7.77367e+07	7.78352e+07	7.79181e+07	7.79821e+07	7.80281e+07	7.80604e+07	7.80829e+07	7.81002e+07	7.8116e+07	7.81319e+07	7.81481e+07	7.81642e+07	7.81792e+07	7.81922e+07	1.49407e+07	1.49451e+07	1.49493e+07	1.49533e+07	1.49569e+07
160	Malta	Europe	Southern Europe	559207	565697	572285	578758	584812	590240	595157	599573	603443	606875	609977	612729	615158	617458	619872	622572	625655	629049	632578	635971	639035	549811	551823	553606	555253	556827	558335	559749	561059	562244	563292	564204	564979	565609	566080	566385	566521	566491	566301	565958	565471	102034	101896	101737	101559	101365
161	Montenegro	Europe	Southern Europe	928890	932239	933762	934017	933627	933072	932427	931645	930982	930720	931050	932102	933839	936034	937202	937674	937961	938106	938097	937943	937647	813707	812325	810766	809020	807087	804955	802631	800132	797491	795782	794676	793459	792131	790689	789131	787460	785677	783777	781750	779590	148254	146778	145298	143815	142331
162	Portugal	Europe	Southern Europe	1.44106e+07	1.44428e+07	1.45003e+07	1.45731e+07	1.4651e+07	1.47263e+07	1.47969e+07	1.48647e+07	1.49312e+07	1.49987e+07	1.5069e+07	1.51418e+07	1.52149e+07	1.52859e+07	1.53508e+07	1.54067e+07	1.54523e+07	1.54886e+07	1.55174e+07	1.55416e+07	1.55634e+07	1.33801e+07	1.33884e+07	1.33943e+07	1.34003e+07	1.34124e+07	1.34211e+07	1.34268e+07	1.34297e+07	1.34331e+07	1.34374e+07	1.34396e+07	1.34399e+07	1.34386e+07	1.34358e+07	1.34317e+07	1.34264e+07	1.342e+07	1.34125e+07	1.34039e+07	1.33943e+07	2.41765e+06	2.41553e+06	2.41318e+06	2.41056e+06	2.40761e+06
163	Serbia	Europe	Southern Europe	1.03901e+07	1.05299e+07	1.06945e+07	1.08653e+07	1.10128e+07	1.11158e+07	1.11669e+07	1.11728e+07	1.1144e+07	1.10975e+07	1.10461e+07	1.09925e+07	1.09342e+07	1.08729e+07	1.08094e+07	1.07445e+07	1.06796e+07	1.06163e+07	1.05505e+07	1.04887e+07	1.04315e+07	8.95895e+06	8.91913e+06	8.88225e+06	8.8456e+06	8.80717e+06	8.76627e+06	8.72331e+06	8.67876e+06	8.63348e+06	8.58809e+06	8.54259e+06	8.49658e+06	8.44993e+06	8.40243e+06	8.35392e+06	8.30437e+06	8.25376e+06	8.20204e+06	8.14913e+06	8.095e+06	1.81233e+06	1.79989e+06	1.78708e+06	1.77391e+06	1.7604e+06
164	Spain	Europe	Southern Europe	5.41962e+07	5.4344e+07	5.45038e+07	5.46775e+07	5.48488e+07	5.50106e+07	5.51512e+07	5.52874e+07	5.54741e+07	5.57846e+07	5.62675e+07	5.69401e+07	5.77903e+07	5.87593e+07	5.97645e+07	6.07463e+07	6.16923e+07	6.26035e+07	6.34505e+07	6.42021e+07	6.48375e+07	5.59816e+07	5.6301e+07	5.65385e+07	5.67364e+07	5.69261e+07	5.7117e+07	5.73029e+07	5.7481e+07	5.76433e+07	5.77848e+07	5.79074e+07	5.80167e+07	5.81143e+07	5.82021e+07	5.82819e+07	5.83548e+07	5.84217e+07	5.84845e+07	5.85452e+07	5.86053e+07	1.05974e+07	1.06083e+07	1.06193e+07	1.06303e+07	1.06413e+07
165	Austria	Europe	Western Europe	1.04772e+07	1.05552e+07	1.06518e+07	1.07545e+07	1.08445e+07	1.09089e+07	1.09417e+07	1.09482e+07	1.09413e+07	1.09396e+07	1.09566e+07	1.09964e+07	1.10545e+07	1.11236e+07	1.11932e+07	1.12555e+07	1.13086e+07	1.13553e+07	1.13974e+07	1.1438e+07	1.14794e+07	9.87181e+06	9.9083e+06	9.94531e+06	9.98277e+06	1.00206e+07	1.0059e+07	1.00979e+07	1.01373e+07	1.01771e+07	1.02173e+07	1.02577e+07	1.02982e+07	1.03388e+07	1.0379e+07	1.04187e+07	1.04578e+07	1.04962e+07	1.05339e+07	1.05705e+07	1.06061e+07	1.92214e+06	1.92818e+06	1.93405e+06	1.93979e+06	1.94542e+06
166	Belgium	Europe	Western Europe	1.46192e+07	1.46701e+07	1.47297e+07	1.47928e+07	1.48518e+07	1.49016e+07	1.49406e+07	1.49712e+07	1.49984e+07	1.50294e+07	1.50696e+07	1.5119e+07	1.5177e+07	1.52463e+07	1.53303e+07	1.54306e+07	1.55494e+07	1.56838e+07	1.58243e+07	1.5958e+07	1.60756e+07	1.38898e+07	1.39587e+07	1.4016e+07	1.40678e+07	1.41183e+07	1.41681e+07	1.42162e+07	1.42628e+07	1.4308e+07	1.43521e+07	1.43953e+07	1.44381e+07	1.44803e+07	1.45213e+07	1.45609e+07	1.4599e+07	1.4636e+07	1.46717e+07	1.47064e+07	1.47401e+07	2.86773e+06	2.87389e+06	2.87987e+06	2.8857e+06	2.8914e+06
167	Bulgaria	Europe	Western Europe	1.02858e+07	1.02048e+07	1.01047e+07	9.99231e+06	9.87904e+06	9.77418e+06	9.6809e+06	9.59763e+06	9.52199e+06	9.44956e+06	9.37711e+06	9.30542e+06	9.23679e+06	9.16917e+06	9.10267e+06	9.03731e+06	8.97287e+06	8.90912e+06	8.84614e+06	8.7841e+06	8.72309e+06	7.65102e+06	7.59838e+06	7.54603e+06	7.4935e+06	7.44042e+06	7.38662e+06	7.33209e+06	7.2768e+06	7.22079e+06	7.16408e+06	7.10664e+06	7.04845e+06	6.98946e+06	6.92964e+06	6.869e+06	6.80756e+06	6.74541e+06	6.68274e+06	6.6198e+06	6.55679e+06	2.25786e+06	2.235e+06	2.21229e+06	2.1898e+06	2.16759e+06
168	France	Europe	Western Europe	8.56066e+07	8.60216e+07	8.64199e+07	8.68029e+07	8.71731e+07	8.75348e+07	8.78826e+07	8.82225e+07	8.85855e+07	8.9018e+07	8.95535e+07	9.01938e+07	9.09244e+07	9.17052e+07	9.24789e+07	9.32037e+07	9.38649e+07	9.44739e+07	9.50469e+07	9.56109e+07	9.61855e+07	8.31104e+07	8.36199e+07	8.41298e+07	8.46338e+07	8.5127e+07	8.56089e+07	8.60813e+07	8.65434e+07	8.69947e+07	8.74351e+07	8.78638e+07	8.82812e+07	8.86899e+07	8.90933e+07	8.94938e+07	8.98923e+07	9.02881e+07	9.06801e+07	9.10666e+07	9.14462e+07	1.78242e+07	1.78952e+07	1.79646e+07	1.80325e+07	1.80987e+07
169	Germany	Europe	Western Europe	1.08692e+08	1.09459e+08	1.10292e+08	1.11108e+08	1.11808e+08	1.1233e+08	1.12641e+08	1.12762e+08	1.12758e+08	1.12734e+08	1.12764e+08	1.12872e+08	1.13026e+08	1.13181e+08	1.13278e+08	1.13278e+08	1.13186e+08	1.13021e+08	1.12805e+08	1.12591e+08	1.1242e+08	9.64476e+07	9.63849e+07	9.63452e+07	9.63049e+07	9.62465e+07	9.61671e+07	9.60715e+07	9.59597e+07	9.5833e+07	9.56923e+07	9.55366e+07	9.53646e+07	9.51765e+07	9.49729e+07	9.47545e+07	9.45215e+07	9.4274e+07	9.40135e+07	9.37414e+07	9.34592e+07	1.8086e+07	1.80276e+07	1.79674e+07	1.79058e+07	1.78426e+07
170	Luxembourg	Europe	Western Europe	577708	584873	593066	601725	611149	620430	629224	638237	647308	656421	664986	672108	678001	684017	691681	702017	715522	731680	749280	766567	782270	685042	695405	704743	713727	722853	732191	741562	750924	760188	769283	778219	787034	795730	804310	812767	821102	829301	837340	845191	852830	177817	179311	180753	182139	183467
171	Monaco	Europe	Western Europe	43828.8	44108.7	44463.1	44871	45295.3	45707.8	46111.2	46514.7	46924.1	47338	47763.9	48188.2	48615.5	49084.5	49647.3	50335.1	51170.3	52129.2	53131.2	54066.2	54856.7	47531.3	47936.9	48258.4	48558.2	48882.2	49241.9	49625.9	50032.8	50453.8	50884.9	51328.8	51790.6	52267.7	52760.1	53265.3	53781.9	54312.5	54850.9	55395.6	55945.4	10205.8	10306	10406.3	10506.1	10605.4
172	Netherlands	Europe	Western Europe	2.07262e+07	2.09025e+07	2.10992e+07	2.12983e+07	2.14938e+07	2.16815e+07	2.18591e+07	2.20273e+07	2.21898e+07	2.23518e+07	2.25168e+07	2.27017e+07	2.29034e+07	2.3102e+07	2.32925e+07	2.3471e+07	2.36334e+07	2.3781e+07	2.39186e+07	2.4049e+07	2.4174e+07	2.09021e+07	2.0999e+07	2.10908e+07	2.11774e+07	2.12595e+07	2.13378e+07	2.14124e+07	2.14834e+07	2.15506e+07	2.1614e+07	2.16738e+07	2.173e+07	2.17825e+07	2.18312e+07	2.18757e+07	2.19162e+07	2.19526e+07	2.19847e+07	2.20124e+07	2.20356e+07	4.55309e+06	4.55658e+06	4.55905e+06	4.56044e+06	4.56075e+06
173	Switzerland	Europe	Western Europe	8.28304e+06	8.37684e+06	8.46803e+06	8.5616e+06	8.64699e+06	8.71699e+06	8.76884e+06	8.80572e+06	8.83362e+06	8.8615e+06	8.89614e+06	8.93984e+06	8.99121e+06	9.05108e+06	9.12084e+06	9.20116e+06	9.29335e+06	9.39672e+06	9.50731e+06	9.61961e+06	9.72952e+06	8.42703e+06	8.5153e+06	8.60191e+06	8.68835e+06	8.77572e+06	8.86391e+06	8.95242e+06	9.04143e+06	9.1312e+06	9.22185e+06	9.31345e+06	9.40591e+06	9.49895e+06	9.59221e+06	9.68537e+06	9.77837e+06	9.87116e+06	9.96355e+06	1.00553e+07	1.01463e+07	1.84911e+06	1.86522e+06	1.8812e+06	1.89705e+06	1.91279e+06
[truncated: 15 more columns]

## Sheet: P flow
ID	Country	World continent	Sub-continent	P flow (kg P yr-1)
				BAU																					STA																				UTT
				1990	1991	1992	1993	1994	1995	1996	1997	1998	1999	2000	2001	2002	2003	2004	2005	2006	2007	2008	2009	2010	2011	2012	2013	2014	2015	2016	2017	2018	2019	2020	2021	2022	2023	2024	2025	2026	2027	2028	2029	2030	2031	2032	2033	2034	2035
1	Burundi	Africa	Eastern Africa	1.25126e+06	1.28373e+06	1.31376e+06	1.34116e+06	1.36585e+06	1.38806e+06	1.40741e+06	1.42467e+06	1.44264e+06	1.46495e+06	1.49433e+06	1.53183e+06	1.57683e+06	1.62822e+06	1.68411e+06	1.74302e+06	1.80483e+06	1.86976e+06	1.93707e+06	2.00591e+06	2.07567e+06	1.78419e+06	1.84078e+06	1.898e+06	1.95651e+06	2.01676e+06	2.07885e+06	2.14249e+06	2.20735e+06	2.27292e+06	2.33884e+06	2.40505e+06	2.47166e+06	2.53871e+06	2.6063e+06	2.67454e+06	2.74344e+06	2.81309e+06	2.88375e+06	2.95576e+06	3.0294e+06	2.06834e+06	2.11188e+06	2.15621e+06	2.20137e+06	2.24741e+06
2	Comoros	Africa	Eastern Africa	99929.7	102447	104890	107354	109888	112512	115233	118052	120969	123976	127071	130252	133521	136883	140344	143911	147584	151356	155210	159124	163081	146851	149941	153036	156131	159223	162311	165395	168481	171576	174686	177812	180956	184127	187335	190589	193889	197234	200623	204055	207525	146538	147690	148801	149863	150869
3	Djibouti	Africa	Eastern Africa	174151	181072	186226	190129	193555	197080	200816	204593	208383	212091	215660	219118	222540	225953	229384	232857	236381	239967	243640	247426	251344	208530	212805	217179	221609	226061	230203	234209	238200	242164	246092	249975	253809	257588	261308	264968	268567	272103	275589	279037	282458	218740	222318	225903	229503	233125
4	Eritrea	Africa	Eastern Africa	772269	781657	786592	789780	795021	805146	820902	841744	867601	898008	932476	971337	1.01446e+06	1.06027e+06	1.10665e+06	1.15207e+06	1.19578e+06	1.23813e+06	1.28e+06	1.32279e+06	1.3675e+06	1.33494e+06	1.37971e+06	1.42549e+06	1.47156e+06	1.51736e+06	1.56278e+06	1.60797e+06	1.6531e+06	1.69842e+06	1.74416e+06	1.79034e+06	1.83693e+06	1.88394e+06	1.93138e+06	1.97927e+06	2.02762e+06	2.0765e+06	2.126e+06	2.17623e+06	2.22729e+06	2.0497e+06	2.09653e+06	2.14423e+06	2.1928e+06	2.2422e+06
5	Ethiopia	Africa	Eastern Africa	1.25618e+07	1.30141e+07	1.34881e+07	1.39717e+07	1.44493e+07	1.49196e+07	1.53802e+07	1.58347e+07	1.62889e+07	1.6752e+07	1.72305e+07	1.77262e+07	1.82369e+07	1.87603e+07	1.92924e+07	1.98307e+07	2.03744e+07	2.09257e+07	2.14945e+07	2.20734e+07	2.26635e+07	2.14506e+07	2.19307e+07	2.24165e+07	2.29072e+07	2.34023e+07	2.39014e+07	2.44043e+07	2.49103e+07	2.54189e+07	2.59294e+07	2.64414e+07	2.69545e+07	2.7468e+07	2.79812e+07	2.84935e+07	2.90044e+07	2.95136e+07	3.00209e+07	3.05262e+07	3.10294e+07	2.39977e+07	2.41932e+07	2.43817e+07	2.4563e+07	2.4737e+07
6	Kenya	Africa	Eastern Africa	5.77884e+06	5.97721e+06	6.17817e+06	6.37999e+06	6.58048e+06	6.7783e+06	6.97267e+06	7.16469e+06	7.35734e+06	7.55472e+06	7.76012e+06	7.97455e+06	8.19757e+06	8.42854e+06	8.6662e+06	8.90966e+06	9.15875e+06	9.41407e+06	9.67645e+06	9.94694e+06	1.02262e+07	9.42439e+06	9.68224e+06	9.94593e+06	1.02136e+07	1.04837e+07	1.0756e+07	1.10305e+07	1.13075e+07	1.15873e+07	1.18704e+07	1.21567e+07	1.2446e+07	1.27388e+07	1.30356e+07	1.33369e+07	1.36426e+07	1.39528e+07	1.42676e+07	1.45868e+07	1.49105e+07	1.22926e+07	1.25389e+07	1.27874e+07	1.3038e+07	1.32903e+07
7	Madagascar	Africa	Eastern Africa	2.34854e+06	2.42357e+06	2.50153e+06	2.58267e+06	2.66533e+06	2.75138e+06	2.84109e+06	2.93429e+06	3.03057e+06	3.12935e+06	3.2302e+06	3.33302e+06	3.43789e+06	3.54476e+06	3.65359e+06	3.76754e+06	3.88368e+06	4.00212e+06	4.12323e+06	4.24742e+06	4.37509e+06	4.31917e+06	4.44641e+06	4.57709e+06	4.71126e+06	4.84894e+06	4.99017e+06	5.13498e+06	5.28333e+06	5.43513e+06	5.59031e+06	5.74884e+06	5.91066e+06	6.07561e+06	6.24354e+06	6.41428e+06	6.58775e+06	6.76388e+06	6.94255e+06	7.1236e+06	7.30694e+06	6.91929e+06	7.08691e+06	7.25621e+06	7.42718e+06	7.6e+06
8	Malawi	Africa	Eastern Africa	2.45992e+06	2.51574e+06	2.5434e+06	2.5553e+06	2.56986e+06	2.60047e+06	2.65126e+06	2.71828e+06	2.79721e+06	2.87876e+06	2.95895e+06	3.03726e+06	3.11604e+06	3.19699e+06	3.28272e+06	3.37503e+06	3.47441e+06	3.57987e+06	3.69006e+06	3.80311e+06	3.9176e+06	3.46606e+06	3.56019e+06	3.65566e+06	3.75322e+06	3.85342e+06	3.95635e+06	4.06182e+06	4.16978e+06	4.28013e+06	4.39281e+06	4.50782e+06	4.62523e+06	4.7451e+06	4.86752e+06	4.99254e+06	5.12019e+06	5.25044e+06	5.38323e+06	5.51847e+06	5.65609e+06	4.09147e+06	4.17434e+06	4.2581e+06	4.34272e+06	4.42808e+06
9	Mauritius	Africa	Eastern Africa	379431	383796	388848	394302	399739	404843	409538	413870	417789	421272	424307	426766	428749	430349	431698	432905	433992	434967	435906	436897	437996	286082	286883	287742	288590	289377	290090	290740	291339	291902	292444	292962	293448	293895	294294	294640	294931	295166	295340	295450	295493	64294.5	64008.1	63708.6	63397	63074.4
10	Mozambique	Africa	Eastern Africa	2.6999e+06	2.76703e+06	2.86048e+06	2.97124e+06	3.08572e+06	3.19401e+06	3.29328e+06	3.38662e+06	3.47457e+06	3.56456e+06	3.66062e+06	3.76322e+06	3.87068e+06	3.98205e+06	4.09581e+06	4.21084e+06	4.32698e+06	4.44459e+06	4.56364e+06	4.68433e+06	4.80676e+06	4.57809e+06	4.68804e+06	4.79928e+06	4.91192e+06	5.02607e+06	5.14179e+06	5.25928e+06	5.37899e+06	5.50152e+06	5.62733e+06	5.75659e+06	5.88929e+06	6.0255e+06	6.16521e+06	6.3084e+06	6.45508e+06	6.6052e+06	6.75861e+06	6.91508e+06	7.07439e+06	6.04305e+06	6.15645e+06	6.27034e+06	6.38441e+06	6.49843e+06
11	Rwanda	Africa	Eastern Africa	1.60127e+06	1.54638e+06	1.45266e+06	1.34839e+06	1.27572e+06	1.26429e+06	1.3274e+06	1.45107e+06	1.60943e+06	1.76479e+06	1.88907e+06	1.97377e+06	2.02809e+06	2.06185e+06	2.0934e+06	2.13584e+06	2.1914e+06	2.25545e+06	2.32622e+06	2.40001e+06	2.47424e+06	2.01306e+06	2.06536e+06	2.11866e+06	2.17291e+06	2.22802e+06	2.28389e+06	2.34043e+06	2.39768e+06	2.45575e+06	2.51467e+06	2.57442e+06	2.63491e+06	2.69606e+06	2.75776e+06	2.81993e+06	2.8825e+06	2.94542e+06	3.00862e+06	3.07204e+06	3.13561e+06	1.63882e+06	1.65823e+06	1.6772e+06	1.69562e+06	1.71423e+06
12	Somalia	Africa	Eastern Africa	1.53252e+06	1.53329e+06	1.52837e+06	1.52362e+06	1.52722e+06	1.54491e+06	1.57896e+06	1.62711e+06	1.68497e+06	1.74592e+06	1.80509e+06	1.86127e+06	1.91577e+06	1.96918e+06	2.0228e+06	2.07768e+06	2.13358e+06	2.1902e+06	2.24845e+06	2.30956e+06	2.37441e+06	2.21551e+06	2.27879e+06	2.34485e+06	2.41285e+06	2.4822e+06	2.55275e+06	2.62467e+06	2.69808e+06	2.77316e+06	2.85007e+06	2.92877e+06	3.00914e+06	3.09116e+06	3.17474e+06	3.25831e+06	3.34144e+06	3.42587e+06	3.51152e+06	3.59829e+06	3.68609e+06	2.96611e+06	3.01625e+06	3.06573e+06	3.11444e+06	3.16231e+06
13	South Sudan	Africa	Eastern Africa	1.3591e+06	1.34638e+06	1.32341e+06	1.29893e+06	1.28414e+06	1.29e+06	1.32054e+06	1.37279e+06	1.44008e+06	1.51224e+06	1.58189e+06	1.64698e+06	1.70996e+06	1.77315e+06	1.84048e+06	1.91475e+06	1.99582e+06	2.08228e+06	2.17399e+06	2.27073e+06	2.37194e+06	2.42129e+06	2.52868e+06	2.63674e+06	2.74119e+06	2.83903e+06	2.92884e+06	3.01154e+06	3.08953e+06	3.16642e+06	3.2449e+06	3.32568e+06	3.40806e+06	3.49162e+06	3.57553e+06	3.6592e+06	3.74266e+06	3.82635e+06	3.9105e+06	3.99542e+06	4.08132e+06	4.01078e+06	4.09413e+06	4.17834e+06	4.26329e+06	4.34888e+06
14	Uganda	Africa	Eastern Africa	3.67393e+06	3.80592e+06	3.93852e+06	4.07316e+06	4.20963e+06	4.34797e+06	4.48787e+06	4.62985e+06	4.77585e+06	4.92845e+06	5.08956e+06	5.26002e+06	5.43953e+06	5.62945e+06	5.82721e+06	6.0314e+06	6.24192e+06	6.45923e+06	6.68376e+06	6.91609e+06	7.15667e+06	6.92339e+06	7.15744e+06	7.39844e+06	7.64593e+06	7.89955e+06	8.15922e+06	8.42502e+06	8.69703e+06	8.9754e+06	9.26023e+06	9.55151e+06	9.84921e+06	1.01534e+07	1.04643e+07	1.0782e+07	1.11065e+07	1.14376e+07	1.17754e+07	1.21197e+07	1.24703e+07	1.12063e+07	1.15065e+07	1.18112e+07	1.21202e+07	1.24336e+07
15	United Republic of Tanzania	Africa	Eastern Africa	5.86477e+06	6.06468e+06	6.2755e+06	6.49172e+06	6.70577e+06	6.91242e+06	7.10993e+06	7.30064e+06	7.48854e+06	7.67959e+06	7.87848e+06	8.08631e+06	8.30283e+06	8.53387e+06	8.77794e+06	9.03546e+06	9.30743e+06	9.59404e+06	9.89475e+06	1.02084e+07	1.05341e+07	1.03262e+07	1.06382e+07	1.09583e+07	1.1285e+07	1.16168e+07	1.19532e+07	1.22943e+07	1.26403e+07	1.29915e+07	1.33483e+07	1.37106e+07	1.40784e+07	1.44522e+07	1.48328e+07	1.52207e+07	1.5616e+07	1.60186e+07	1.64284e+07	1.68455e+07	1.72695e+07	1.50394e+07	1.53273e+07	1.56152e+07	1.59026e+07	1.61891e+07
16	Zambia	Africa	Eastern Africa	1.79923e+06	1.84175e+06	1.88337e+06	1.92543e+06	1.9694e+06	2.01633e+06	2.06682e+06	2.12056e+06	2.17659e+06	2.23347e+06	2.29023e+06	2.35003e+06	2.41178e+06	2.47497e+06	2.5408e+06	2.61022e+06	2.68348e+06	2.76062e+06	2.84224e+06	2.92894e+06	3.02117e+06	2.62496e+06	2.71018e+06	2.79977e+06	2.89308e+06	2.98963e+06	3.08931e+06	3.19225e+06	3.2984e+06	3.4078e+06	3.52046e+06	3.63637e+06	3.75551e+06	3.87798e+06	4.00386e+06	4.13328e+06	4.26627e+06	4.40289e+06	4.54322e+06	4.68735e+06	4.83537e+06	3.52426e+06	3.62961e+06	3.73772e+06	3.84867e+06	3.96252e+06
17	Zimbabwe	Africa	Eastern Africa	2.31982e+06	2.38467e+06	2.4447e+06	2.49882e+06	2.55017e+06	2.60005e+06	2.64917e+06	2.69682e+06	2.74101e+06	2.77891e+06	2.80876e+06	2.83062e+06	2.84603e+06	2.85293e+06	2.85652e+06	2.85958e+06	2.86178e+06	2.86446e+06	2.87345e+06	2.89613e+06	2.93749e+06	2.5879e+06	2.65985e+06	2.74344e+06	2.83195e+06	2.9201e+06	3.0066e+06	3.09205e+06	3.17536e+06	3.25576e+06	3.33274e+06	3.40538e+06	3.47349e+06	3.53835e+06	3.60192e+06	3.66567e+06	3.72998e+06	3.79454e+06	3.85928e+06	3.92395e+06	3.9884e+06	3.20066e+06	3.25327e+06	3.30591e+06	3.35865e+06	3.41154e+06
18	Angola	Africa	Middle Africa	2.31666e+06	2.38914e+06	2.46871e+06	2.5527e+06	2.63723e+06	2.71966e+06	2.79894e+06	2.8766e+06	2.95588e+06	3.04132e+06	3.13616e+06	3.24147e+06	3.35614e+06	3.47844e+06	3.60565e+06	3.73571e+06	3.86826e+06	4.00376e+06	4.14194e+06	4.28265e+06	4.42583e+06	3.72103e+06	3.81391e+06	3.90705e+06	4.00102e+06	4.09619e+06	4.19267e+06	4.2902e+06	4.38845e+06	4.48693e+06	4.5853e+06	4.68339e+06	4.78128e+06	4.88925e+06	5.00941e+06	5.13174e+06	5.25627e+06	5.38288e+06	5.51141e+06	5.64165e+06	5.77341e+06	2.66738e+06	2.6862e+06	2.70471e+06	2.72291e+06	2.74084e+06
19	Cameroon	Africa	Middle Africa	3.53259e+06	3.64248e+06	3.75456e+06	3.86865e+06	3.9846e+06	4.1023e+06	4.22169e+06	4.34289e+06	4.46616e+06	4.5919e+06	4.72042e+06	4.85182e+06	4.98619e+06	5.12375e+06	5.26476e+06	5.40941e+06	5.55783e+06	5.71e+06	5.86597e+06	6.02571e+06	6.18921e+06	5.2831e+06	5.4193e+06	5.55823e+06	5.69972e+06	5.84364e+06	5.98994e+06	6.1386e+06	6.28949e+06	6.4425e+06	6.59753e+06	6.75453e+06	6.91348e+06	7.07445e+06	7.23756e+06	7.40288e+06	7.5704e+06	7.74006e+06	7.91189e+06	8.0859e+06	8.26206e+06	5.6904e+06	5.79838e+06	5.9071e+06	6.01652e+06	6.12655e+06
20	Central African Republic	Africa	Middle Africa	669483	684737	701006	717993	735235	752372	769398	786378	803116	819383	835049	850004	864374	878551	893081	908409	924662	941771	959696	978328	997577	936219	953443	971056	988915	1.00691e+06	1.02499e+06	1.04315e+06	1.0614e+06	1.07975e+06	1.09824e+06	1.11684e+06	1.13551e+06	1.15421e+06	1.1729e+06	1.19154e+06	1.2101e+06	1.22857e+06	1.24695e+06	1.26524e+06	1.28344e+06	1.03929e+06	1.04653e+06	1.0533e+06	1.05958e+06	1.06535e+06
21	Chad	Africa	Middle Africa	1.59394e+06	1.64569e+06	1.69892e+06	1.75392e+06	1.8109e+06	1.871e+06	1.93408e+06	2.00011e+06	2.06986e+06	2.14433e+06	2.22405e+06	2.30951e+06	2.40013e+06	2.494e+06	2.58854e+06	2.68187e+06	2.77332e+06	2.86345e+06	2.95322e+06	3.04416e+06	3.13755e+06	3.09044e+06	3.18238e+06	3.27655e+06	3.37287e+06	3.47132e+06	3.57195e+06	3.67497e+06	3.78072e+06	3.88966e+06	4.00206e+06	4.11808e+06	4.23759e+06	4.36024e+06	4.48551e+06	4.61302e+06	4.74262e+06	4.87436e+06	5.00824e+06	5.14431e+06	5.28259e+06	4.90365e+06	5.0211e+06	5.13936e+06	5.25831e+06	5.37784e+06
22	Congo	Africa	Middle Africa	507213	521250	535536	550230	565544	581614	598598	616498	634916	653380	671592	689333	706815	724673	743803	764806	787960	812973	839196	865687	891762	869090	892334	915351	938447	961869	985621	1.00968e+06	1.03426e+06	1.05961e+06	1.08591e+06	1.11328e+06	1.14167e+06	1.17097e+06	1.201e+06	1.23161e+06	1.26277e+06	1.29453e+06	1.32691e+06	1.35998e+06	1.39377e+06	1.28886e+06	1.31923e+06	1.3501e+06	1.38144e+06	1.41321e+06
23	Democratic Republic of the Congo	Africa	Middle Africa	8.4826e+06	8.81503e+06	9.18104e+06	9.55943e+06	9.92103e+06	1.02458e+07	1.05246e+07	1.07664e+07	1.09907e+07	1.12267e+07	1.14955e+07	1.18035e+07	1.21446e+07	1.25122e+07	1.28953e+07	1.32856e+07	1.36823e+07	1.40883e+07	1.45037e+07	1.49291e+07	1.53647e+07	1.42931e+07	1.46863e+07	1.50877e+07	1.54981e+07	1.59178e+07	1.6347e+07	1.67854e+07	1.72329e+07	1.7689e+07	1.81536e+07	1.86265e+07	1.91077e+07	1.9597e+07	2.00944e+07	2.05996e+07	2.11126e+07	2.16331e+07	2.21607e+07	2.26951e+07	2.32357e+07	1.94395e+07	1.98649e+07	2.02952e+07	2.07304e+07	2.11707e+07
24	Equatorial Guinea	Africa	Middle Africa	91407.3	94766.7	98304.9	102001	105808	109394	113039	116769	120591	124507	128521	132638	136856	141167	145555	150010	154524	159106	163774	168557	173472	128351	132323	136390	140539	144757	149041	153391	157801	162266	166784	171349	175960	180616	185314	190053	194833	199651	204508	209401	214332	110657	113756	116889	120055	123254
25	Gabon	Africa	Middle Africa	337728	347990	358438	369067	379888	390870	402021	413332	424767	436284	447855	459464	471138	482965	495061	507514	520347	533538	547064	560881	574953	502240	514187	526279	538466	550709	562989	575303	587650	600036	612464	624949	637487	650081	662738	675465	688261	701124	714056	727058	740130	543877	552197	560515	568834	577153
26	Algeria	Africa	Northern Africa	9.59216e+06	9.84627e+06	1.00966e+07	1.03407e+07	1.05756e+07	1.07992e+07	1.10113e+07	1.12132e+07	1.14062e+07	1.15938e+07	1.17773e+07	1.19566e+07	1.21334e+07	1.23136e+07	1.25045e+07	1.27114e+07	1.29363e+07	1.31782e+07	1.34352e+07	1.37034e+07	1.398e+07	9.6e+06	9.78581e+06	9.97386e+06	1.01607e+07	1.03437e+07	1.05214e+07	1.06937e+07	1.08604e+07	1.10219e+07	1.11786e+07	1.13301e+07	1.14759e+07	1.16158e+07	1.17496e+07	1.18772e+07	1.19986e+07	1.21141e+07	1.2224e+07	1.23292e+07	1.24301e+07	3.48446e+06	3.50154e+06	3.51805e+06	3.53413e+06	3.55017e+06
27	Egypt	Africa	Northern Africa	2.46603e+07	2.50902e+07	2.54893e+07	2.58672e+07	2.62384e+07	2.6614e+07	2.69966e+07	2.73917e+07	2.7799e+07	2.82156e+07	2.86425e+07	2.90812e+07	2.95327e+07	2.99967e+07	3.04726e+07	3.09596e+07	3.14573e+07	3.19621e+07	3.2474e+07	3.29939e+07	3.35201e+07	2.19033e+07	2.2124e+07	2.23424e+07	2.25562e+07	2.27636e+07	2.29801e+07	2.33116e+07	2.36394e+07	2.39638e+07	2.42846e+07	2.46017e+07	2.49149e+07	2.52243e+07	2.55304e+07	2.58334e+07	2.61372e+07	2.64577e+07	2.67768e+07	2.70952e+07	2.74135e+07	3.55135e+06	3.59211e+06	3.63285e+06	3.67358e+06	3.71424e+06
28	Libya	Africa	Northern Africa	1.73831e+06	1.77922e+06	1.82014e+06	1.86071e+06	1.90033e+06	1.9386e+06	1.97549e+06	2.01131e+06	2.04632e+06	2.08089e+06	2.11534e+06	2.14952e+06	2.18345e+06	2.21764e+06	2.25278e+06	2.28922e+06	2.32761e+06	2.36753e+06	2.40714e+06	2.44388e+06	2.47607e+06	1.58743e+06	1.60144e+06	1.61431e+06	1.62853e+06	1.64582e+06	1.66685e+06	1.69092e+06	1.71682e+06	1.74274e+06	1.76732e+06	1.79021e+06	1.81177e+06	1.83216e+06	1.85177e+06	1.87087e+06	1.88944e+06	1.90735e+06	1.92466e+06	1.94147e+06	1.95784e+06	346937	349623	352249	354822	357347
29	Morocco	Africa	Northern Africa	1.00781e+07	1.02694e+07	1.04565e+07	1.06394e+07	1.08188e+07	1.09876e+07	1.11518e+07	1.13124e+07	1.14674e+07	1.1614e+07	1.17505e+07	1.1877e+07	1.1995e+07	1.2107e+07	1.22164e+07	1.23304e+07	1.24454e+07	1.25616e+07	1.26847e+07	1.28216e+07	1.29769e+07	9.48044e+06	9.58009e+06	9.68687e+06	9.79269e+06	9.89165e+06	9.98175e+06	1.00644e+07	1.01413e+07	1.02154e+07	1.02889e+07	1.03619e+07	1.04333e+07	1.05024e+07	1.05682e+07	1.063e+07	1.06877e+07	1.07416e+07	1.07919e+07	1.08392e+07	1.08837e+07	3.20394e+06	3.14168e+06	3.07911e+06	3.01631e+06	2.95542e+06
30	Sudan	Africa	Northern Africa	6.068e+06	6.33975e+06	6.64376e+06	6.95892e+06	7.24868e+06	7.51073e+06	7.73832e+06	7.9377e+06	8.12096e+06	8.3064e+06	8.50737e+06	8.72712e+06	8.96136e+06	9.20681e+06	9.45771e+06	9.70963e+06	9.96309e+06	1.02195e+07	1.04765e+07	1.07315e+07	1.09827e+07	1.02249e+07	1.04552e+07	1.06876e+07	1.09297e+07	1.11866e+07	1.14605e+07	1.17497e+07	1.20508e+07	1.23586e+07	1.26694e+07	1.29821e+07	1.32977e+07	1.36167e+07	1.39398e+07	1.42678e+07	1.46004e+07	1.4937e+07	1.52775e+07	1.56216e+07	1.59693e+07	1.44088e+07	1.47358e+07	1.50657e+07	1.53981e+07	1.57329e+07
31	Tunisia	Africa	Northern Africa	3.44832e+06	3.5297e+06	3.60957e+06	3.68657e+06	3.75852e+06	3.82247e+06	3.88027e+06	3.93244e+06	3.98021e+06	4.02539e+06	4.06946e+06	4.11273e+06	4.15526e+06	4.19791e+06	4.24127e+06	4.28477e+06	4.33035e+06	4.37797e+06	4.42723e+06	4.47742e+06	4.52798e+06	3.0231e+06	3.04651e+06	3.06973e+06	3.09248e+06	3.11455e+06	3.13582e+06	3.15622e+06	3.17567e+06	3.19412e+06	3.21152e+06	3.22782e+06	3.24299e+06	3.25695e+06	3.26966e+06	3.2811e+06	3.29126e+06	3.30018e+06	3.30793e+06	3.31946e+06	3.33433e+06	444398	440818	437037	433354	435056
32	Botswana	Africa	Southern Africa	367060	380270	391764	402943	413968	424755	435282	445512	455343	464647	473342	481381	488255	494506	500352	505906	511206	516262	521123	525837	530448	411633	413396	415135	416885	418675	420528	422443	424387	426310	428181	429987	431748	433488	435243	437039	438882	440761	442664	444570	446466	179469	175842	172122	168310	164405
33	Lesotho	Africa	Southern Africa	501479	511562	522351	533390	544028	553786	562487	570094	576922	583166	588999	594431	599481	604329	609203	614279	619622	625077	630887	637121	643818	583774	589760	596007	602296	608465	614456	620295	626008	631649	637259	642835	648353	653810	659200	664523	669782	674984	680147	685288	690427	547753	550224	552703	555206	557741
34	Namibia	Africa	Southern Africa	342612	355046	366845	378295	389908	402044	414869	428105	441152	453176	463614	472250	479713	486279	492677	499511	506929	514851	523395	532633	542610	484367	493682	503497	513509	523490	533359	543158	552933	562779	572758	582864	593044	603265	613485	623669	633800	643872	653866	663762	673546	519002	525776	532506	539194	545844
35	South Africa	Africa	Southern Africa	1.28443e+07	1.31667e+07	1.35081e+07	1.38562e+07	1.41923e+07	1.45032e+07	1.47837e+07	1.50384e+07	1.52757e+07	1.55083e+07	1.57458e+07	1.59893e+07	1.62378e+07	1.64898e+07	1.67431e+07	1.69962e+07	1.72503e+07	1.75046e+07	1.77526e+07	1.79859e+07	1.81986e+07	1.40487e+07	1.41411e+07	1.42208e+07	1.42931e+07	1.43623e+07	1.44294e+07	1.44938e+07	1.4556e+07	1.46165e+07	1.46755e+07	1.47337e+07	1.47915e+07	1.48487e+07	1.49044e+07	1.49585e+07	1.50108e+07	1.50616e+07	1.51116e+07	1.51611e+07	1.52107e+07	7.17197e+06	7.13282e+06	7.09362e+06	7.05427e+06	7.01467e+06
36	Swaziland	Africa	Southern Africa	197907	203464	208142	212261	216314	220641	225393	230399	235246	239520	242898	245240	246752	247879	249252	251317	254226	257838	261960	266267	270515	217963	220798	223570	226272	228899	231432	233860	236198	238474	240708	242905	245062	247183	249269	251326	253356	255367	257369	259374	261390	146143	146297	146453	146605	146752
37	Benin	Africa	Western Africa	1.34035e+06	1.39095e+06	1.44492e+06	1.50029e+06	1.55575e+06	1.60976e+06	1.66161e+06	1.71195e+06	1.76239e+06	1.81522e+06	1.8721e+06	1.93351e+06	1.9988e+06	2.06717e+06	2.13729e+06	2.20816e+06	2.27959e+06	2.35181e+06	2.42465e+06	2.49806e+06	2.57198e+06	2.46872e+06	2.53298e+06	2.59745e+06	2.66247e+06	2.72829e+06	2.79497e+06	2.86242e+06	2.93057e+06	2.9993e+06	3.06853e+06	3.13822e+06	3.20837e+06	3.27893e+06	3.34988e+06	3.42116e+06	3.49272e+06	3.56452e+06	3.63646e+06	3.70851e+06	3.78057e+06	3.16222e+06	3.20381e+06	3.24439e+06	3.28389e+06	3.32224e+06
38	Burkina Faso	Africa	Western Africa	3.01403e+06	3.09703e+06	3.18286e+06	3.27163e+06	3.36351e+06	3.45863e+06	3.55709e+06	3.66055e+06	3.76918e+06	3.88211e+06	3.99959e+06	4.12173e+06	4.24859e+06	4.38026e+06	4.51684e+06	4.65832e+06	4.80484e+06	4.95637e+06	5.11253e+06	5.27295e+06	5.43739e+06	5.21662e+06	5.36444e+06	5.51519e+06	5.66892e+06	5.82566e+06	5.98538e+06	6.14802e+06	6.3136e+06	6.48216e+06	6.6537e+06	6.82821e+06	7.00565e+06	7.18598e+06	7.36919e+06	7.55524e+06	7.74407e+06	7.93562e+06	8.12983e+06	8.32662e+06	8.52593e+06	7.17972e+06	7.31915e+06	7.45974e+06	7.60039e+06	7.74102e+06
39	Cabo Verde	Africa	Western Africa	110584	113037	115979	119238	122555	125740	128720	131532	134220	136867	139523	142199	144857	147349	149476	151107	152175	152763	153087	153447	154067	116878	116727	116710	116730	116714	116654	116574	116476	116365	116244	116107	115949	115764	115550	115302	115019	114699	114341	114822	115335	20531.5	19830.3	19134.7	18443.6	17756.2
40	Côte d'Ivoire	Africa	Western Africa	3.08549e+06	3.19323e+06	3.30282e+06	3.41344e+06	3.524e+06	3.63345e+06	3.74215e+06	3.84966e+06	3.95338e+06	4.0515e+06	4.14145e+06	4.22129e+06	4.29258e+06	4.35892e+06	4.42536e+06	4.49587e+06	4.57142e+06	4.65297e+06	4.74109e+06	4.83732e+06	4.94256e+06	4.65671e+06	4.76553e+06	4.88065e+06	4.99865e+06	5.117e+06	5.23485e+06	5.35272e+06	5.47103e+06	5.59066e+06	5.71226e+06	5.83577e+06	5.96079e+06	6.08729e+06	6.2152e+06	6.34448e+06	6.47513e+06	6.60716e+06	6.74062e+06	6.87554e+06	7.01195e+06	5.98857e+06	6.09202e+06	6.19638e+06	6.30172e+06	6.4081e+06
41	Gambia	Africa	Western Africa	263952	274178	283749	292868	301823	311060	320637	330512	340791	351584	362969	375025	387769	401133	414979	429221	443841	458880	474396	490471	507161	411732	425822	440349	455266	470536	486149	502108	518411	535062	552061	569402	587075	605077	623404	642051	661011	680276	699840	719694	739859	460460	472804	485290	497908	510649
42	Ghana	Africa	Western Africa	3.83494e+06	3.94981e+06	4.06884e+06	4.19008e+06	4.3108e+06	4.4292e+06	4.54445e+06	4.6577e+06	4.77162e+06	4.88994e+06	5.01506e+06	5.147e+06	5.28586e+06	5.43112e+06	5.58171e+06	5.73663e+06	5.89606e+06	6.05971e+06	6.22558e+06	6.391e+06	6.55416e+06	6.37426e+06	6.51515e+06	6.65392e+06	6.79238e+06	6.93185e+06	7.07256e+06	7.21402e+06	7.35593e+06	7.49779e+06	7.6392e+06	7.78013e+06	7.9207e+06	8.06089e+06	8.20071e+06	8.34017e+06	8.4792e+06	8.61775e+06	8.75587e+06	8.89363e+06	9.03104e+06	8.11662e+06	8.21917e+06	8.32065e+06	8.42099e+06	8.52007e+06
43	Guinea	Africa	Western Africa	1.44004e+06	1.51991e+06	1.61201e+06	1.70882e+06	1.79997e+06	1.87805e+06	1.94048e+06	1.98956e+06	2.02889e+06	2.0642e+06	2.09994e+06	2.13673e+06	2.17388e+06	2.21314e+06	2.25638e+06	2.30493e+06	2.35982e+06	2.42094e+06	2.48693e+06	2.55567e+06	2.62556e+06	2.51433e+06	2.57636e+06	2.63916e+06	2.70283e+06	2.76746e+06	2.83291e+06	2.89897e+06	2.96561e+06	3.03284e+06	3.10062e+06	3.16891e+06	3.23763e+06	3.30674e+06	3.37625e+06	3.44613e+06	3.51634e+06	3.58682e+06	3.65749e+06	3.72825e+06	3.79904e+06	3.20307e+06	3.24583e+06	3.28775e+06	3.32882e+06	3.36905e+06
44	Guinea-Bissau	Africa	Western Africa	195276	200305	205344	210405	215577	220845	226208	231669	237240	242934	248765	254743	260874	267146	273544	280059	286681	293430	300382	307633	315253	300217	307345	314701	322188	329732	337310	344932	352603	360340	368151	376031	383968	391956	399993	408076	416199	424360	432559	440797	449073	378163	383621	389057	394469	399855
45	Liberia	Africa	Western Africa	360262	355987	347132	340907	340649	348406	365540	393661	426034	456930	482288	500435	512778	522070	532523	547126	566748	590166	615780	641152	664525	644739	662176	678490	694670	711445	728949	746952	765404	784165	803138	822347	841864	861695	881842	902304	923079	944160	965535	987186	1.00909e+06	909579	927716	945962	964298	982703
46	Mali	Africa	Western Africa	2.74294e+06	2.80244e+06	2.871e+06	2.9467e+06	3.02655e+06	3.10839e+06	3.19176e+06	3.27764e+06	3.36758e+06	3.46437e+06	3.5679e+06	3.67838e+06	3.79545e+06	3.91894e+06	4.04854e+06	4.18389e+06	4.32535e+06	4.47289e+06	4.62541e+06	4.78141e+06	4.93988e+06	4.6693e+06	4.8101e+06	4.95443e+06	5.10465e+06	5.26244e+06	5.42842e+06	5.60214e+06	5.78298e+06	5.96988e+06	6.16207e+06	6.35945e+06	6.56228e+06	6.77059e+06	6.98446e+06	7.20394e+06	7.42897e+06	7.65947e+06	7.89547e+06	8.13704e+06	8.38421e+06	7.0372e+06	7.22491e+06	7.41584e+06	7.60992e+06	7.80705e+06
47	Mauritania	Africa	Western Africa	703576	724217	745717	768096	791369	815548	840625	866610	893563	921552	950604	980723	1.01181e+06	1.04368e+06	1.07608e+06	1.10884e+06	1.14186e+06	1.17516e+06	1.20862e+06	1.24218e+06	1.27577e+06	1.12839e+06	1.15129e+06	1.17393e+06	1.19645e+06	1.21894e+06	1.24142e+06	1.26386e+06	1.28623e+06	1.30849e+06	1.33059e+06	1.35254e+06	1.37433e+06	1.39597e+06	1.41744e+06	1.43876e+06	1.45991e+06	1.48087e+06	1.50163e+06	1.52215e+06	1.54243e+06	891377	883951	875523	866068	855564
48	Niger	Africa	Western Africa	2.67578e+06	2.76204e+06	2.85384e+06	2.95127e+06	3.05436e+06	3.16308e+06	3.27774e+06	3.39843e+06	3.52468e+06	3.65585e+06	3.79154e+06	3.93172e+06	4.07691e+06	4.2277e+06	4.38486e+06	4.54908e+06	4.7207e+06	4.89998e+06	5.08738e+06	5.28344e+06	5.48862e+06	5.48892e+06	5.69823e+06	5.91664e+06	6.14432e+06	6.38148e+06	6.62835e+06	6.88523e+06	7.15247e+06	7.43045e+06	7.7195e+06	8.01984e+06	8.33162e+06	8.65497e+06	8.98996e+06	9.33666e+06	9.69519e+06	1.00657e+07	1.04481e+07	1.08426e+07	1.12491e+07	1.04511e+07	1.07982e+07	1.11525e+07	1.15137e+07	1.18818e+07
49	Nigeria	Africa	Western Africa	2.61707e+07	2.68915e+07	2.76256e+07	2.83747e+07	2.91419e+07	2.99294e+07	3.0739e+07	3.15712e+07	3.24272e+07	3.33075e+07	3.42133e+07	3.51717e+07	3.61609e+07	3.71849e+07	3.8249e+07	3.93572e+07	4.05114e+07	4.17121e+07	4.29612e+07	4.42595e+07	4.56084e+07	4.19178e+07	4.32589e+07	4.46428e+07	4.60643e+07	4.75196e+07	4.90076e+07	5.05293e+07	5.2086e+07	5.36796e+07	5.53119e+07	5.69833e+07	5.86938e+07	6.04448e+07	6.22379e+07	6.40746e+07	6.59555e+07	6.78809e+07	6.98517e+07	7.18688e+07	7.39325e+07	6.52686e+07	6.72325e+07	6.92423e+07	7.12978e+07	7.33988e+07
50	Senegal	Africa	Western Africa	1.94793e+06	2.00882e+06	2.07123e+06	2.13421e+06	2.19656e+06	2.25749e+06	2.31661e+06	2.37441e+06	2.43221e+06	2.49182e+06	2.55463e+06	2.62113e+06	2.69113e+06	2.76436e+06	2.84042e+06	2.91896e+06	2.99989e+06	3.0835e+06	3.17029e+06	3.26089e+06	3.35569e+06	2.86609e+06	2.9454e+06	3.02699e+06	3.10992e+06	3.1935e+06	3.27748e+06	3.36195e+06	3.44702e+06	3.5329e+06	3.61976e+06	3.70757e+06	3.79623e+06	3.88577e+06	3.97623e+06	4.06764e+06	4.16001e+06	4.25334e+06	4.34766e+06	4.44303e+06	4.53945e+06	2.89122e+06	2.93148e+06	2.97147e+06	3.01116e+06	3.05053e+06
51	Sierra Leone	Africa	Western Africa	962877	965878	961230	952100	943061	937702	936412	938945	947449	964342	991007	1.02886e+06	1.07669e+06	1.12993e+06	1.18219e+06	1.22882e+06	1.26816e+06	1.30136e+06	1.33007e+06	1.35715e+06	1.38472e+06	1.34594e+06	1.37228e+06	1.39869e+06	1.42513e+06	1.45159e+06	1.47823e+06	1.50519e+06	1.53238e+06	1.55966e+06	1.5869e+06	1.6141e+06	1.64132e+06	1.66862e+06	1.69607e+06	1.72373e+06	1.75159e+06	1.77964e+06	1.80784e+06	1.83615e+06	1.86453e+06	1.7284e+06	1.75274e+06	1.77702e+06	1.80122e+06	1.8253e+06
52	Togo	Africa	Western Africa	917157	942440	967186	991846	1.01705e+06	1.04329e+06	1.07072e+06	1.0993e+06	1.129e+06	1.15972e+06	1.19137e+06	1.224e+06	1.25769e+06	1.2924e+06	1.32809e+06	1.36471e+06	1.40223e+06	1.44067e+06	1.48012e+06	1.52072e+06	1.56256e+06	1.53426e+06	1.57634e+06	1.61932e+06	1.6629e+06	1.70687e+06	1.75115e+06	1.79577e+06	1.84074e+06	1.88613e+06	1.93198e+06	1.97829e+06	2.02503e+06	2.07225e+06	2.11999e+06	2.1683e+06	2.21719e+06	2.26667e+06	2.31678e+06	2.36757e+06	2.41907e+06	2.28834e+06	2.33608e+06	2.38439e+06	2.43326e+06	2.48257e+06
53	Canada	Americas	North America	7.90389e+06	8.00509e+06	8.10715e+06	8.20564e+06	8.30073e+06	8.39266e+06	8.4815e+06	8.56939e+06	8.65558e+06	8.74211e+06	8.83061e+06	8.92057e+06	9.00766e+06	9.09793e+06	9.19242e+06	9.2917e+06	9.39674e+06	9.50868e+06	9.62337e+06	9.73771e+06	9.8495e+06	9.3864e+06	9.48562e+06	9.58305e+06	9.68037e+06	9.77872e+06	9.87834e+06	9.97856e+06	1.00786e+07	1.01773e+07	1.02738e+07	1.03678e+07	1.04596e+07	1.05493e+07	1.06375e+07	1.07245e+07	1.08102e+07	1.08947e+07	1.09776e+07	1.10588e+07	1.11379e+07	1.45777e+06	1.46731e+06	1.47664e+06	1.48577e+06	1.49474e+06
54	United States of America	Americas	North America	7.54484e+07	7.62803e+07	7.71144e+07	7.79675e+07	7.88635e+07	7.98167e+07	8.08369e+07	8.19123e+07	8.30103e+07	8.40847e+07	8.50944e+07	8.59085e+07	8.67619e+07	8.75784e+07	8.83928e+07	8.92297e+07	9.00966e+07	9.09839e+07	9.18797e+07	9.27651e+07	9.36271e+07	8.90289e+07	8.97972e+07	9.05526e+07	9.1305e+07	9.20616e+07	9.28239e+07	9.35898e+07	9.43579e+07	9.5126e+07	9.58922e+07	9.66561e+07	9.74178e+07	9.81762e+07	9.89302e+07	9.96784e+07	1.0042e+08	1.01155e+08	1.01881e+08	1.02595e+08	1.03296e+08	1.33161e+07	1.34023e+07	1.34867e+07	1.35693e+07	1.36502e+07
55	Barbados	Americas	Caribbean	84924.2	85133.2	85325	85504.4	85675.5	85845.2	86013	86181.3	86363	86572.2	86808.6	87031.2	87292.3	87582.1	87884	88185.5	88483.1	88779.2	89075.1	89380.8	89785	59150.5	59426.8	59707.1	59990	60274.5	60560	60846.1	61131.7	61416.7	61699.8	61980.8	62258.8	62532.9	62802	63065.6	63323	63573.7	63816.9	64052.4	64278.8	8259.46	8286.15	8311.75	8336.25	8359.72
56	Cuba	Americas	Caribbean	3.47892e+06	3.5061e+06	3.52851e+06	3.54781e+06	3.565e+06	3.58084e+06	3.59522e+06	3.6082e+06	3.62028e+06	3.63169e+06	3.64282e+06	3.65401e+06	3.66507e+06	3.67465e+06	3.68159e+06	3.68568e+06	3.6866e+06	3.68477e+06	3.68102e+06	3.67655e+06	3.67224e+06	2.51739e+06	2.5083e+06	2.49919e+06	2.48974e+06	2.47974e+06	2.46918e+06	2.45816e+06	2.44668e+06	2.43475e+06	2.42238e+06	2.40954e+06	2.39624e+06	2.38262e+06	2.36885e+06	2.35504e+06	2.34186e+06	2.33078e+06	2.31941e+06	2.30751e+06	2.29869e+06	293327	292185	290951	289630	288228
57	Dominica	Americas	Caribbean	23742.5	23798.6	23847.1	23928.5	23989.8	23993.3	23924.1	23798.1	23648.1	23520.9	23450.9	23451.3	23518.2	23620.9	23728.7	23819.6	23887.3	23940.4	23987.8	24043.5	24118.9	17668.4	17752	17844.6	17941.9	18039.4	18136.4	18233.4	18330.7	18428.4	18527.1	18626.6	18725	18820.9	18911.2	18994.9	19070.4	19137.9	19197.8	19250.3	19296.3	7476.16	7490.4	7502.19	7511.96	7519.92
58	Dominican Republic	Americas	Caribbean	1.70832e+06	1.74322e+06	1.7783e+06	1.81333e+06	1.84977e+06	1.88623e+06	1.92208e+06	1.95736e+06	1.99228e+06	2.02711e+06	2.06207e+06	2.09718e+06	2.13237e+06	2.16973e+06	2.20806e+06	2.24641e+06	2.2848e+06	2.3232e+06	2.3615e+06	2.39952e+06	2.43717e+06	1.78671e+06	1.80983e+06	1.8325e+06	1.85472e+06	1.87647e+06	1.89773e+06	1.91848e+06	1.93871e+06	1.95842e+06	1.97761e+06	1.99627e+06	2.0144e+06	2.03197e+06	2.04899e+06	2.06543e+06	2.0813e+06	2.09659e+06	2.11129e+06	2.1254e+06	2.13891e+06	639021	637137	635062	632793	630326
59	Grenada	Americas	Caribbean	776523	796268	817012	847625	880980	913252	944098	973492	1.00165e+06	1.01683e+06	1.03144e+06	1.04551e+06	1.05909e+06	1.07236e+06	1.08564e+06	1.09915e+06	1.11304e+06	1.12734e+06	1.14207e+06	1.15726e+06	1.17298e+06	789435	800616	812015	823419	834660	845679	856476	867016	877279	887248	896879	906152	915111	923829	932356	940707	948848	956723	964248	971363	155178	156170	157093	157978	158826
60	Haiti	Americas	Caribbean	1.53002e+06	1.56473e+06	1.59968e+06	1.63274e+06	1.66609e+06	1.6998e+06	1.73392e+06	1.76823e+06	1.80261e+06	1.83672e+06	1.87033e+06	1.90795e+06	1.94539e+06	1.98257e+06	2.01948e+06	2.05587e+06	2.09164e+06	2.12686e+06	2.16196e+06	2.19758e+06	2.23414e+06	2.08213e+06	2.11498e+06	2.14838e+06	2.18177e+06	2.21476e+06	2.24722e+06	2.27922e+06	2.31074e+06	2.34185e+06	2.37256e+06	2.40284e+06	2.43261e+06	2.46187e+06	2.49059e+06	2.51878e+06	2.54639e+06	2.57342e+06	2.59983e+06	2.62562e+06	2.65076e+06	2.19688e+06	2.2147e+06	2.23216e+06	2.24925e+06	2.26595e+06
61	Jamaica	Americas	Caribbean	702629	707547	713191	719441	726119	733077	740329	747895	755610	763263	770681	777832	784620	790984	796803	801999	806484	810328	813811	817321	821142	601289	604402	607681	610982	614191	617286	620295	623210	626037	628772	631405	633913	636275	638465	640462	642256	643841	645214	646371	647312	236948	236707	236395	236015	235571
62	Puerto Rico	Americas	Caribbean	981114	990851	1.00105e+06	1.0114e+06	1.02145e+06	1.03082e+06	1.03949e+06	1.04742e+06	1.05421e+06	1.05934e+06	1.06238e+06	1.06291e+06	1.06149e+06	1.05865e+06	1.05519e+06	1.0517e+06	1.04838e+06	1.04519e+06	1.04218e+06	1.03933e+06	1.03664e+06	682353	680962	679801	678870	678162	677684	677436	677394	677524	677797	678199	678714	679300	679907	680496	681044	681539	681970	682329	682608	97967.7	97980.3	97978.3	97962	97931.4
63	Saint Kitts and Nevis	Americas	Caribbean	10872.4	10915.4	11003.5	11124.5	11259.2	11393.1	11521	11646.5	11775	11914.3	12069.1	12240.7	12426	12618.4	12810.6	12996.9	13174.8	13345.7	13511.1	13674.2	13838	9898.75	10014	10128.8	10242.4	10354.4	10465.3	10574.4	10682.3	10787.9	10891.6	10993.1	11092.4	11189.2	11284.3	11377.5	11468.8	11558	11645.2	11729.5	11811.5	3703.31	3727.36	3750.59	3773.1	3794.75
64	Saint Lucia	Americas	Caribbean	42236.1	42835.9	43324.8	43776.9	44231.4	44717.4	45245.7	45806.2	46377.1	46927	47435.7	47876.6	48165.4	48448.8	48775.6	49178.1	49670.2	50232.5	50821.2	51374.5	51866.6	36713.7	36915.2	37075.5	37219.3	37365.2	37516.7	37667.7	37816.7	37958.2	38089.1	38209.9	38322.6	38426.5	38521.5	38607.2	38683.3	38750.2	38807.4	38855.6	38986.4	6776.6	6788.42	6799	6808.23	6816.17
65	Saint Vincent and the Grenadines	Americas	Caribbean	37784	37889.2	37937.4	37952.4	37944.9	37923.7	37889.5	37843.7	37797.5	37763.3	37750.7	37763.8	37801	37852.6	37906.1	37951.7	37987.3	38014.9	38034	38045.2	38047.9	27637.5	27499.3	27356.7	27213.2	27070.5	26930.3	26791.5	26654.4	26517.3	26379.7	26241.8	26103.8	25966.1	25828.3	25691.2	25554.3	25418	25282.5	25148.3	25015.5	3386.86	3178.78	3184.19	3190.15	3196.78
66	Trinidad and Tobago	Americas	Caribbean	314236	316440	318542	320481	322163	323537	324576	325348	326010	326773	327740	328666	329853	331240	332721	334215	335706	337202	338659	340029	341273	227741	228272	228700	229028	229257	229385	229407	229314	229099	228758	228288	227699	227008	226241	225416	224543	223623	222664	221673	220655	31342.4	30957	30571	30184.4	29797
67	Belize	Americas	Central America	53549.8	54563	55518.4	56472	57538.1	58797	60280.4	61958.3	63771.9	65632.4	67467.9	69221.3	70956.2	72688.5	74446.8	76251.3	78101.2	79985.5	81901.5	83845.7	85812.8	61187.5	62384.3	63581.6	64771.2	65946.6	67105.2	68246.3	69370.9	70480.5	71576.2	72657.2	73728.7	74973.2	76210	77439.1	78660.6	79874.4	81080.1	82276.9	83464.7	12447.7	12265.5	12074.1	11874.1	11666.5
68	Costa Rica	Americas	Central America	883921	907766	931746	956139	981351	1.00762e+06	1.03509e+06	1.06351e+06	1.09237e+06	1.1209e+06	1.14859e+06	1.17648e+06	1.20345e+06	1.22962e+06	1.25526e+06	1.28055e+06	1.30548e+06	1.32999e+06	1.35418e+06	1.37817e+06	1.40206e+06	967578	982706	997638	1.01226e+06	1.0265e+06	1.04031e+06	1.05372e+06	1.06672e+06	1.07934e+06	1.09159e+06	1.10346e+06	1.11494e+06	1.12601e+06	1.13667e+06	1.14692e+06	1.15674e+06	1.16615e+06	1.17513e+06	1.1837e+06	1.19186e+06	218258	218199	218522	219181	219743
69	El Salvador	Americas	Central America	1.5502e+06	1.57349e+06	1.59818e+06	1.62477e+06	1.65036e+06	1.67308e+06	1.69252e+06	1.70901e+06	1.72302e+06	1.73296e+06	1.7418e+06	1.74962e+06	1.75644e+06	1.76269e+06	1.76891e+06	1.77552e+06	1.7827e+06	1.7905e+06	1.79905e+06	1.80842e+06	1.81866e+06	1.39016e+06	1.39446e+06	1.39915e+06	1.40386e+06	1.40832e+06	1.41242e+06	1.41619e+06	1.41958e+06	1.42257e+06	1.42516e+06	1.42728e+06	1.42892e+06	1.43017e+06	1.43115e+06	1.43195e+06	1.4326e+06	1.43306e+06	1.43323e+06	1.43302e+06	1.43234e+06	464644	453575	442402	431144	419823
70	Guatemala	Americas	Central America	1.28061e+06	1.3002e+06	1.32026e+06	1.34065e+06	1.36111e+06	1.38153e+06	1.40186e+06	1.42224e+06	1.44294e+06	1.46433e+06	1.48667e+06	1.51009e+06	1.53435e+06	1.55931e+06	1.58447e+06	1.60961e+06	1.63459e+06	1.65949e+06	1.68449e+06	1.70987e+06	1.73576e+06	1.49746e+06	1.51573e+06	1.53392e+06	1.55171e+06	1.56887e+06	1.58531e+06	1.60105e+06	1.6161e+06	1.6305e+06	1.64429e+06	1.65744e+06	1.66992e+06	1.6817e+06	1.6928e+06	1.7032e+06	1.71292e+06	1.72199e+06	1.73044e+06	1.73838e+06	1.74552e+06	1.01566e+06	1.0068e+06	997338	987304	976708
71	Honduras	Americas	Central America	1.25404e+06	1.28812e+06	1.32241e+06	1.35661e+06	1.39036e+06	1.42341e+06	1.45564e+06	1.48717e+06	1.51825e+06	1.54925e+06	1.58045e+06	1.61196e+06	1.64419e+06	1.67686e+06	1.71001e+06	1.74369e+06	1.77793e+06	1.81278e+06	1.84835e+06	1.88478e+06	1.92217e+06	1.44525e+06	1.46529e+06	1.48552e+06	1.50567e+06	1.52553e+06	1.54501e+06	1.56415e+06	1.58292e+06	1.60135e+06	1.61945e+06	1.63719e+06	1.65453e+06	1.67145e+06	1.68794e+06	1.70398e+06	1.71956e+06	1.73466e+06	1.7552e+06	1.77701e+06	1.79834e+06	277175	267686	257603	246945	243438
72	Mexico	Americas	Central America	3.12281e+07	3.18751e+07	3.25416e+07	3.3218e+07	3.38912e+07	3.45509e+07	3.519e+07	3.58107e+07	3.64105e+07	3.69836e+07	3.7529e+07	3.80444e+07	3.85299e+07	3.89968e+07	3.94607e+07	3.99335e+07	4.04186e+07	4.09136e+07	4.14175e+07	4.19271e+07	4.24397e+07	3.09566e+07	3.12287e+07	3.14986e+07	3.1762e+07	3.20159e+07	3.22588e+07	3.24911e+07	3.27144e+07	3.29313e+07	3.31435e+07	3.33511e+07	3.35532e+07	3.37485e+07	3.39358e+07	3.4114e+07	3.42826e+07	3.44417e+07	3.45913e+07	3.47312e+07	3.48614e+07	7.27898e+06	7.16215e+06	7.04032e+06	6.91361e+06	6.78214e+06
73	Nicaragua	Americas	Central America	1.14636e+06	1.17286e+06	1.20091e+06	1.22972e+06	1.25811e+06	1.28524e+06	1.3109e+06	1.33527e+06	1.35833e+06	1.38018e+06	1.40091e+06	1.42048e+06	1.43897e+06	1.45671e+06	1.47418e+06	1.49175e+06	1.50954e+06	1.52758e+06	1.54611e+06	1.56544e+06	1.58572e+06	1.2586e+06	1.27077e+06	1.28324e+06	1.29556e+06	1.3074e+06	1.31866e+06	1.3294e+06	1.33963e+06	1.34941e+06	1.35877e+06	1.36769e+06	1.37614e+06	1.3842e+06	1.39197e+06	1.39953e+06	1.40691e+06	1.41406e+06	1.42092e+06	1.42741e+06	1.43346e+06	496439	482885	468967	454702	440104
74	Panama	Americas	Central America	741360	757668	774192	790991	808149	825721	843726	862130	880880	899892	918979	937415	955983	974643	993353	1.01208e+06	1.0308e+06	1.0495e+06	1.06817e+06	1.08681e+06	1.10543e+06	848968	860936	872821	884641	896405	908111	919749	931308	942777	954140	965392	976522	987514	998344	1.009e+06	1.01946e+06	1.02972e+06	1.03978e+06	1.04961e+06	1.05923e+06	380072	377537	374818	371917	368836
75	Argentina	Americas	South America	1.30619e+07	1.32444e+07	1.34216e+07	1.35969e+07	1.37707e+07	1.39429e+07	1.4114e+07	1.42833e+07	1.44493e+07	1.46099e+07	1.47637e+07	1.49102e+07	1.50504e+07	1.51862e+07	1.532e+07	1.54541e+07	1.55889e+07	1.57242e+07	1.58604e+07	1.59976e+07	1.61359e+07	1.09955e+07	1.10718e+07	1.11481e+07	1.12235e+07	1.12971e+07	1.13695e+07	1.14454e+07	1.15197e+07	1.15926e+07	1.16643e+07	1.1735e+07	1.18044e+07	1.18723e+07	1.19383e+07	1.20022e+07	1.2064e+07	1.21237e+07	1.21813e+07	1.22369e+07	1.22907e+07	1.63713e+06	1.60173e+06	1.59488e+06	1.60354e+06	1.61199e+06
76	Bolivia (Plurinational State of)	Americas	South America	1.86685e+06	1.91339e+06	1.96095e+06	2.00797e+06	2.05542e+06	2.10302e+06	2.1501e+06	2.19715e+06	2.24421e+06	2.29137e+06	2.3387e+06	2.38624e+06	2.43389e+06	2.48126e+06	2.52787e+06	2.5734e+06	2.61766e+06	2.66087e+06	2.70364e+06	2.74681e+06	2.79099e+06	2.39539e+06	2.42643e+06	2.45786e+06	2.48931e+06	2.52051e+06	2.55141e+06	2.58205e+06	2.61243e+06	2.64253e+06	2.67234e+06	2.70183e+06	2.73093e+06	2.7596e+06	2.78777e+06	2.81541e+06	2.84247e+06	2.86894e+06	2.89476e+06	2.91992e+06	2.94438e+06	1.63879e+06	1.62843e+06	1.61709e+06	1.60479e+06	1.59156e+06
77	Brazil	Americas	South America	5.65318e+07	5.75113e+07	5.84679e+07	5.94124e+07	6.03601e+07	6.13213e+07	6.22987e+07	6.32952e+07	6.42973e+07	6.52938e+07	6.62762e+07	6.72077e+07	6.8121e+07	6.90085e+07	6.98569e+07	7.0657e+07	7.14035e+07	7.21003e+07	7.27609e+07	7.34045e+07	7.40453e+07	5.42214e+07	5.4544e+07	5.48604e+07	5.51653e+07	5.54552e+07	5.57295e+07	5.599e+07	5.6237e+07	5.64714e+07	5.66937e+07	5.69039e+07	5.71016e+07	5.72862e+07	5.74572e+07	5.76141e+07	5.77568e+07	5.78852e+07	5.79993e+07	5.8099e+07	5.81841e+07	1.49172e+07	1.45927e+07	1.42637e+07	1.39305e+07	1.35935e+07
78	Chile	Americas	South America	4.62388e+06	4.70578e+06	4.79054e+06	4.87736e+06	4.9622e+06	5.04317e+06	5.1195e+06	5.19156e+06	5.26003e+06	5.32608e+06	5.3906e+06	5.45368e+06	5.51511e+06	5.575e+06	5.63357e+06	5.69096e+06	5.7473e+06	5.8027e+06	5.85727e+06	5.91114e+06	5.96438e+06	3.9913e+06	4.01407e+06	4.03633e+06	4.06738e+06	4.09909e+06	4.13035e+06	4.16116e+06	4.19143e+06	4.22109e+06	4.25167e+06	4.28387e+06	4.31524e+06	4.34573e+06	4.37524e+06	4.40371e+06	4.4311e+06	4.45739e+06	4.48257e+06	4.50669e+06	4.52974e+06	582896	585573	588113	590522	592801
79	Colombia	Americas	South America	8.32532e+06	8.49073e+06	8.65643e+06	8.8226e+06	8.98749e+06	9.15233e+06	9.31817e+06	9.48479e+06	9.65183e+06	9.81874e+06	9.98517e+06	1.01508e+07	1.03158e+07	1.04803e+07	1.06448e+07	1.08096e+07	1.09747e+07	1.11397e+07	1.13042e+07	1.14674e+07	1.16289e+07	8.62795e+06	8.72664e+06	8.82356e+06	8.91872e+06	9.01211e+06	9.10365e+06	9.19325e+06	9.28087e+06	9.36648e+06	9.45006e+06	9.53157e+06	9.61095e+06	9.68815e+06	9.7631e+06	9.83575e+06	9.90605e+06	9.97399e+06	1.00396e+07	1.01028e+07	1.01637e+07	3.19713e+06	3.17811e+06	3.1583e+06	3.13772e+06	3.11637e+06
80	Ecuador	Americas	South America	2.62433e+06	2.68472e+06	2.74469e+06	2.80479e+06	2.8651e+06	2.92569e+06	2.98652e+06	3.04751e+06	3.10873e+06	3.17029e+06	3.23221e+06	3.29454e+06	3.35594e+06	3.41653e+06	3.47688e+06	3.53678e+06	3.59614e+06	3.655e+06	3.71351e+06	3.77191e+06	3.83036e+06	2.82599e+06	2.85457e+06	2.88271e+06	2.91025e+06	2.93712e+06	2.96328e+06	2.98876e+06	3.01357e+06	3.03775e+06	3.06133e+06	3.08431e+06	3.10667e+06	3.12839e+06	3.14944e+06	3.16982e+06	3.1941e+06	3.22492e+06	3.25509e+06	3.28461e+06	3.31344e+06	580643	566289	551230	535457	518966
81	Guyana	Americas	South America	201794	201146	200924	201052	201406	201891	202494	203225	204029	204847	205637	206360	207022	207686	208451	209379	210489	211744	213086	214429	215712	156321	156860	157352	157810	158245	158655	159034	159391	159736	160077	160415	160745	161066	161369	161650	161908	162138	162335	162486	162580	43941.7	43227.7	42498.1	41753.3	40994
82	Paraguay	Americas	South America	1.14117e+06	1.17018e+06	1.19916e+06	1.22789e+06	1.25651e+06	1.28506e+06	1.3135e+06	1.34183e+06	1.3701e+06	1.39838e+06	1.42672e+06	1.45514e+06	1.48364e+06	1.51114e+06	1.53837e+06	1.56547e+06	1.59244e+06	1.6193e+06	1.64613e+06	1.67305e+06	1.70015e+06	1.23538e+06	1.24672e+06	1.25787e+06	1.26877e+06	1.27938e+06	1.28967e+06	1.29964e+06	1.30926e+06	1.31852e+06	1.33171e+06	1.34626e+06	1.36063e+06	1.3748e+06	1.38876e+06	1.4025e+06	1.41601e+06	1.42929e+06	1.44302e+06	1.46197e+06	1.48073e+06	192001	194353	196680	198981	201257
83	Peru	Americas	South America	6.85438e+06	6.98977e+06	7.12346e+06	7.25573e+06	7.38764e+06	7.51893e+06	7.64978e+06	7.77964e+06	7.90726e+06	8.03095e+06	8.14953e+06	8.26291e+06	8.37162e+06	8.47584e+06	8.57596e+06	8.67254e+06	8.76531e+06	8.855e+06	8.94448e+06	9.0374e+06	9.1364e+06	6.98304e+06	7.04203e+06	7.10399e+06	7.16674e+06	7.22862e+06	7.28924e+06	7.34887e+06	7.40728e+06	7.46438e+06	7.52007e+06	7.57411e+06	7.62629e+06	7.67658e+06	7.72503e+06	7.77165e+06	7.81636e+06	7.85909e+06	7.89982e+06	7.93852e+06	7.97519e+06	2.40856e+06	2.35282e+06	2.29582e+06	2.23759e+06	2.17812e+06
84	Suriname	Americas	South America	103889	105486	107007	108480	109958	111480	113041	114623	116235	117885	119576	121318	123097	124873	126588	128169	129627	130979	132251	133489	134722	99227.9	100191	101148	102090	103013	103915	104800	105669	106522	107361	108186	108995	109786	110560	111314	112048	112760	113446	114103	114728	46990.6	47299.7	47590.9	47863.2	48116.8
85	Uruguay	Americas	South America	1.13876e+06	1.1474e+06	1.15629e+06	1.16536e+06	1.17447e+06	1.1835e+06	1.19254e+06	1.20156e+06	1.20989e+06	1.21677e+06	1.2217e+06	1.2244e+06	1.22517e+06	1.22488e+06	1.22475e+06	1.22569e+06	1.22798e+06	1.2314e+06	1.23567e+06	1.2403e+06	1.24493e+06	842823	845500	848174	850793	853317	855703	857950	860117	862296	864547	866885	869277	871674	874007	876223	878306	880263	882093	883807	885407	153714	153070	152397	151696	150967
86	Venezuela (Bolivarian Republic of)	Americas	South America	6.82924e+06	6.99441e+06	7.15758e+06	7.31921e+06	7.47997e+06	7.64036e+06	7.80037e+06	7.95981e+06	8.11886e+06	8.27773e+06	8.43659e+06	8.59543e+06	8.7514e+06	8.90589e+06	9.06035e+06	9.21478e+06	9.36915e+06	9.52334e+06	9.6771e+06	9.83009e+06	9.98203e+06	6.88371e+06	6.96758e+06	7.04994e+06	7.13068e+06	7.2097e+06	7.28692e+06	7.36229e+06	7.43577e+06	7.50734e+06	7.57697e+06	7.66279e+06	7.7486e+06	7.83287e+06	7.91557e+06	7.99669e+06	8.07621e+06	8.15409e+06	8.23034e+06	8.30493e+06	8.37787e+06	1.19904e+06	1.19709e+06	1.19488e+06	1.19244e+06	1.1898e+06
87	China	Asia	Eastern Asia	4.14614e+08	4.20719e+08	4.26225e+08	4.31158e+08	4.35601e+08	4.39626e+08	4.43222e+08	4.46385e+08	4.49233e+08	4.51912e+08	4.54538e+08	4.57323e+08	4.60202e+08	4.63118e+08	4.66093e+08	4.69136e+08	4.72227e+08	4.75387e+08	4.78626e+08	4.81913e+08	4.85228e+08	3.94085e+08	3.95063e+08	3.95971e+08	3.96762e+08	3.97402e+08	3.97874e+08	3.98175e+08	3.9829e+08	3.98206e+08	3.97916e+08	3.97413e+08	3.96699e+08	3.95791e+08	3.94713e+08	3.93484e+08	3.92109e+08	3.90591e+08	3.8894e+08	3.87166e+08	3.85278e+08	9.1521e+07	8.65017e+07	8.1499e+07	7.6516e+07	7.36761e+07
88	Democratic People's Republic of Korea	Asia	Eastern Asia	4.8386e+06	4.89742e+06	4.95855e+06	5.01918e+06	5.07511e+06	5.1237e+06	5.16421e+06	5.1976e+06	5.22589e+06	5.2521e+06	5.27835e+06	5.30533e+06	5.33226e+06	5.35803e+06	5.38092e+06	5.39982e+06	5.41446e+06	5.42554e+06	5.43408e+06	5.44149e+06	5.44898e+06	4.28131e+06	4.25924e+06	4.23679e+06	4.21367e+06	4.1897e+06	4.16488e+06	4.13928e+06	4.11288e+06	4.08566e+06	4.06384e+06	4.07008e+06	4.07598e+06	4.08146e+06	4.08644e+06	4.09084e+06	4.09463e+06	4.09782e+06	4.10035e+06	4.10216e+06	4.10323e+06	585709	560655	535912	525966	527195
89	Japan	Asia	Eastern Asia	3.88807e+07	3.90371e+07	3.92017e+07	3.93665e+07	3.95199e+07	3.9654e+07	3.97653e+07	3.98579e+07	3.99392e+07	4.00193e+07	4.01054e+07	4.03139e+07	4.05577e+07	4.07917e+07	4.10084e+07	4.12014e+07	4.13545e+07	4.14817e+07	4.15896e+07	4.16796e+07	4.17534e+07	2.9935e+07	2.9963e+07	2.99779e+07	2.99799e+07	2.99692e+07	2.99463e+07	2.99119e+07	2.98666e+07	2.98117e+07	2.97478e+07	2.96756e+07	2.95956e+07	2.9508e+07	2.94136e+07	2.93126e+07	2.92056e+07	2.9093e+07	2.89752e+07	2.88528e+07	2.8726e+07	3.66194e+06	3.64477e+06	3.62718e+06	3.60922e+06	3.5909e+06
90	Mongolia	Asia	Eastern Asia	632907	642002	648706	653693	657973	662312	666924	671693	676670	681830	687773	694628	701907	709733	718248	727538	737648	748532	760081	772126	784527	678311	688016	697810	707552	717128	726471	735548	744328	752790	760920	768697	776099	783109	789715	795914	801704	807106	812174	816981	821589	450812	451172	451496	451812	452139
91	Republic of Korea	Asia	Eastern Asia	1.43663e+07	1.4536e+07	1.46847e+07	1.48235e+07	1.49555e+07	1.5083e+07	1.51953e+07	1.52985e+07	1.5398e+07	1.54922e+07	1.55804e+07	1.56652e+07	1.57465e+07	1.58266e+07	1.59107e+07	1.60022e+07	1.6097e+07	1.61965e+07	1.63009e+07	1.64059e+07	1.65082e+07	1.18899e+07	1.19587e+07	1.20252e+07	1.20891e+07	1.21505e+07	1.22089e+07	1.22642e+07	1.23168e+07	1.23676e+07	1.24171e+07	1.24653e+07	1.25119e+07	1.25569e+07	1.25999e+07	1.26408e+07	1.26794e+07	1.27156e+07	1.27492e+07	1.27797e+07	1.28068e+07	1.64307e+06	1.64564e+06	1.64773e+06	1.64934e+06	1.65044e+06
92	Afghanistan	Asia	South-Central Asia	620501	675960	750079	834965	918923	993099	1.05346e+06	1.10218e+06	1.14428e+06	1.18808e+06	1.23987e+06	1.30144e+06	1.37065e+06	1.44495e+06	1.52015e+06	1.5933e+06	1.66368e+06	1.73239e+06	1.80051e+06	1.86987e+06	1.94192e+06	1.81076e+06	1.87553e+06	1.94215e+06	2.01026e+06	2.07959e+06	2.15012e+06	2.22206e+06	2.29571e+06	2.37142e+06	2.44946e+06	2.52996e+06	2.61281e+06	2.69779e+06	2.78457e+06	2.87285e+06	2.96249e+06	3.05341e+06	3.1455e+06	3.23859e+06	3.33239e+06	2.06889e+06	2.09793e+06	2.12536e+06	2.15103e+06	2.17476e+06
93	Bangladesh	Asia	South-Central Asia	2.39335e+07	2.44708e+07	2.49898e+07	2.55011e+07	2.60125e+07	2.65291e+07	2.70517e+07	2.75762e+07	2.80972e+07	2.86075e+07	2.91013e+07	2.95871e+07	3.00689e+07	3.05302e+07	3.0964e+07	3.13661e+07	3.1733e+07	3.20693e+07	3.23906e+07	3.27176e+07	3.30657e+07	2.86576e+07	2.89123e+07	2.91787e+07	2.94478e+07	2.97126e+07	2.9972e+07	3.02275e+07	3.04783e+07	3.07235e+07	3.09626e+07	3.11945e+07	3.14184e+07	3.16339e+07	3.18407e+07	3.20385e+07	3.22268e+07	3.24054e+07	3.25741e+07	3.2733e+07	3.28819e+07	1.61248e+07	1.59555e+07	1.57796e+07	1.55974e+07	1.54087e+07
94	Bhutan	Asia	South-Central Asia	122905	122620	121018	118812	117019	116370	117086	118958	121749	125055	128559	132236	136143	140124	144004	147643	150866	153770	156434	158993	161543	143803	145310	146720	147987	149077	149985	150730	151343	151866	152328	152740	153094	153387	153605	153742	153799	153783	154396	155079	155725	68261.5	67445.6	66630.8	65817.7	65007.4
95	India	Asia	South-Central Asia	2.16885e+08	2.20921e+08	2.24922e+08	2.289e+08	2.32863e+08	2.36816e+08	2.40754e+08	2.44673e+08	2.48574e+08	2.52459e+08	2.56327e+08	2.60197e+08	2.64079e+08	2.67922e+08	2.71697e+08	2.75385e+08	2.78974e+08	2.82472e+08	2.85904e+08	2.89306e+08	2.92703e+08	2.68654e+08	2.7101e+08	2.73326e+08	2.75578e+08	2.77748e+08	2.79832e+08	2.81834e+08	2.83761e+08	2.85624e+08	2.8743e+08	2.8918e+08	2.90869e+08	2.92491e+08	2.94037e+08	2.95501e+08	2.96882e+08	2.9818e+08	2.99394e+08	3.00527e+08	3.01577e+08	1.91675e+08	1.8989e+08	1.88023e+08	1.86078e+08	1.84058e+08
96	Iran (Islamic Republic of)	Asia	South-Central Asia	1.91325e+07	1.94925e+07	1.97687e+07	1.99938e+07	2.02205e+07	2.04892e+07	2.08142e+07	2.1179e+07	2.15657e+07	2.19431e+07	2.22885e+07	2.25974e+07	2.28798e+07	2.31434e+07	2.34008e+07	2.36612e+07	2.39257e+07	2.41899e+07	2.44586e+07	2.47368e+07	2.50267e+07	1.91064e+07	1.92741e+07	1.94447e+07	1.96126e+07	1.97735e+07	1.99261e+07	2.00707e+07	2.02064e+07	2.03326e+07	2.04489e+07	2.05548e+07	2.06501e+07	2.07646e+07	2.09316e+07	2.10925e+07	2.12474e+07	2.13963e+07	2.15399e+07	2.1679e+07	2.18144e+07	2.91348e+06	2.87847e+06	2.84383e+06	2.86174e+06	2.88018e+06
97	Kazakhstan	Asia	South-Central Asia	5.49793e+06	5.49028e+06	5.45978e+06	5.41028e+06	5.34777e+06	5.27921e+06	5.20309e+06	5.12131e+06	5.04376e+06	4.98192e+06	4.94368e+06	4.93515e+06	4.95384e+06	4.99302e+06	5.04234e+06	5.09395e+06	5.14599e+06	5.19989e+06	5.25486e+06	5.31079e+06	5.36777e+06	3.93857e+06	3.97855e+06	4.01783e+06	4.05658e+06	4.0949e+06	4.13264e+06	4.16952e+06	4.2054e+06	4.24014e+06	4.27365e+06	4.30591e+06	4.33692e+06	4.36665e+06	4.39511e+06	4.42232e+06	4.4483e+06	4.47318e+06	4.49729e+06	4.52105e+06	4.5448e+06	730870	732518	734221	736003	737874
98	Kyrgyzstan	Asia	South-Central Asia	1.27945e+06	1.29202e+06	1.301e+06	1.30861e+06	1.31794e+06	1.33108e+06	1.3492e+06	1.37126e+06	1.39447e+06	1.41514e+06	1.43103e+06	1.44037e+06	1.44449e+06	1.44596e+06	1.44853e+06	1.4549e+06	1.46594e+06	1.48085e+06	1.49873e+06	1.51802e+06	1.53771e+06	1.15625e+06	1.17101e+06	1.18637e+06	1.20269e+06	1.22017e+06	1.23883e+06	1.25842e+06	1.27851e+06	1.29851e+06	1.318e+06	1.33681e+06	1.35498e+06	1.3725e+06	1.38943e+06	1.40582e+06	1.42164e+06	1.4369e+06	1.45167e+06	1.4661e+06	1.48031e+06	339441	342907	346517	350311	354317
99	Maldives	Asia	South-Central Asia	4.13303e+06	4.22413e+06	4.31724e+06	4.41347e+06	4.51428e+06	4.6205e+06	4.73299e+06	4.85149e+06	4.97345e+06	5.09519e+06	5.2139e+06	5.32813e+06	5.43949e+06	5.55034e+06	5.66433e+06	5.78442e+06	5.91135e+06	6.04486e+06	6.18572e+06	6.3344e+06	6.48905e+06	4.82201e+06	4.94292e+06	5.06743e+06	5.19447e+06	5.32219e+06	5.45009e+06	5.57821e+06	5.70646e+06	5.83491e+06	5.96358e+06	6.09223e+06	6.22055e+06	6.34841e+06	6.47571e+06	6.60236e+06	6.72821e+06	6.85311e+06	6.97693e+06	7.09956e+06	7.22087e+06	1.23647e+06	1.25718e+06	1.27763e+06	1.29782e+06	1.31775e+06
100	Nepal	Asia	South-Central Asia	4.83312e+06	4.94419e+06	5.0617e+06	5.18394e+06	5.30937e+06	5.43654e+06	5.56507e+06	5.69433e+06	5.8223e+06	5.94651e+06	6.06511e+06	6.17717e+06	6.2796e+06	6.37508e+06	6.46335e+06	6.54446e+06	6.61798e+06	6.68451e+06	6.74654e+06	6.80735e+06	6.86936e+06	6.28288e+06	6.31793e+06	6.35342e+06	6.38822e+06	6.42152e+06	6.45331e+06	6.48392e+06	6.51339e+06	6.54175e+06	6.56903e+06	6.59518e+06	6.62009e+06	6.64364e+06	6.66568e+06	6.68611e+06	6.70488e+06	6.72196e+06	6.73724e+06	6.75059e+06	6.76192e+06	3.80403e+06	3.72861e+06	3.65122e+06	3.57208e+06	3.49132e+06
101	Pakistan	Asia	South-Central Asia	2.78826e+07	2.86015e+07	2.92978e+07	2.99864e+07	3.06887e+07	3.14184e+07	3.2183e+07	3.29732e+07	3.37664e+07	3.45315e+07	3.52469e+07	3.59039e+07	3.65123e+07	3.70915e+07	3.76697e+07	3.82673e+07	3.88905e+07	3.95326e+07	4.01864e+07	4.08394e+07	4.14829e+07	3.60793e+07	3.64536e+07	3.68185e+07	3.7178e+07	3.75348e+07	3.7889e+07	3.82389e+07	3.85832e+07	3.89197e+07	3.92467e+07	3.95637e+07	3.98703e+07	4.01653e+07	4.04469e+07	4.07141e+07	4.09659e+07	4.12025e+07	4.14238e+07	4.16304e+07	4.18227e+07	1.58286e+07	1.52896e+07	1.47352e+07	1.41658e+07	1.3582e+07
102	Sri Lanka	Asia	South-Central Asia	3.50866e+06	3.54224e+06	3.57391e+06	3.60286e+06	3.62808e+06	3.64912e+06	3.66519e+06	3.67715e+06	3.68818e+06	3.70254e+06	3.72312e+06	3.75131e+06	3.78579e+06	3.82345e+06	3.85979e+06	3.89162e+06	3.9179e+06	3.93974e+06	3.95873e+06	3.97733e+06	3.99729e+06	2.99266e+06	2.99612e+06	2.99974e+06	3.00282e+06	3.00484e+06	3.00573e+06	3.0098e+06	3.02969e+06	3.04876e+06	3.06696e+06	3.08426e+06	3.10062e+06	3.11614e+06	3.13093e+06	3.14508e+06	3.15863e+06	3.17157e+06	3.18399e+06	3.19597e+06	3.20757e+06	521640	522480	523281	524040	524752
103	Tajikistan	Asia	South-Central Asia	977964	998101	1.01546e+06	1.03054e+06	1.04413e+06	1.05691e+06	1.06896e+06	1.08039e+06	1.09193e+06	1.10451e+06	1.1195e+06	1.13726e+06	1.15709e+06	1.17883e+06	1.20226e+06	1.22699e+06	1.25297e+06	1.2803e+06	1.30897e+06	1.33903e+06	1.37044e+06	1.03552e+06	1.05923e+06	1.08351e+06	1.10805e+06	1.13261e+06	1.15705e+06	1.18137e+06	1.20549e+06	1.22939e+06	1.25305e+06	1.27643e+06	1.29951e+06	1.32224e+06	1.3446e+06	1.36657e+06	1.38817e+06	1.40944e+06	1.43306e+06	1.45674e+06	1.48054e+06	240807	244852	248971	253186	257512
104	Turkmenistan	Asia	South-Central Asia	1.28151e+06	1.31776e+06	1.35583e+06	1.39401e+06	1.42997e+06	1.46242e+06	1.49086e+06	1.51535e+06	1.53671e+06	1.55628e+06	1.57512e+06	1.59339e+06	1.611e+06	1.62844e+06	1.64623e+06	1.66482e+06	1.68444e+06	1.70512e+06	1.7268e+06	1.74927e+06	1.77237e+06	1.49456e+06	1.51437e+06	1.53446e+06	1.55457e+06	1.57447e+06	1.59406e+06	1.61332e+06	1.63218e+06	1.65061e+06	1.66858e+06	1.68604e+06	1.70293e+06	1.71922e+06	1.73488e+06	1.74986e+06	1.76417e+06	1.77779e+06	1.79075e+06	1.80308e+06	1.8148e+06	978469	981938	985101	987991	990636
105	Uzbekistan	Asia	South-Central Asia	5.88335e+06	6.00544e+06	6.12803e+06	6.24885e+06	6.36485e+06	6.47347e+06	6.57491e+06	6.67105e+06	6.76049e+06	6.83991e+06	6.90861e+06	6.96531e+06	7.01197e+06	7.05398e+06	7.09852e+06	7.1508e+06	7.2126e+06	7.28311e+06	7.36186e+06	7.44648e+06	7.53301e+06	5.4592e+06	5.53489e+06	5.61155e+06	5.68825e+06	5.76424e+06	5.83906e+06	5.91252e+06	5.98449e+06	6.05494e+06	6.12384e+06	6.19104e+06	6.25633e+06	6.31961e+06	6.38076e+06	6.43972e+06	6.49645e+06	6.55096e+06	6.60339e+06	6.65392e+06	6.70272e+06	864384	870194	875771	881141	886326
106	Cambodia	Asia	South-Eastern Asia	2.34842e+06	2.42656e+06	2.51016e+06	2.59642e+06	2.6815e+06	2.76254e+06	2.83863e+06	2.91015e+06	2.97664e+06	3.038e+06	3.09569e+06	3.14976e+06	3.20015e+06	3.24721e+06	3.29138e+06	3.3332e+06	3.37258e+06	3.41002e+06	3.44738e+06	3.48703e+06	3.53055e+06	3.27144e+06	3.30464e+06	3.33939e+06	3.37358e+06	3.40569e+06	3.43527e+06	3.46261e+06	3.48777e+06	3.51102e+06	3.5401e+06	3.57534e+06	3.60936e+06	3.64195e+06	3.6729e+06	3.70207e+06	3.7294e+06	3.75502e+06	3.77922e+06	3.8024e+06	3.82489e+06	2.31822e+06	2.29765e+06	2.27604e+06	2.25348e+06	2.23017e+06
107	Indonesia	Asia	South-Eastern Asia	4.2563e+07	4.33118e+07	4.40604e+07	4.48044e+07	4.55422e+07	4.62731e+07	4.69966e+07	4.77145e+07	4.84321e+07	4.91559e+07	4.98907e+07	5.05982e+07	5.13149e+07	5.20416e+07	5.27786e+07	5.35252e+07	5.42823e+07	5.50481e+07	5.58164e+07	5.65784e+07	5.73281e+07	4.92824e+07	4.9744e+07	5.01903e+07	5.06227e+07	5.10421e+07	5.14482e+07	5.18403e+07	5.22193e+07	5.25863e+07	5.29421e+07	5.32869e+07	5.36203e+07	5.39426e+07	5.42541e+07	5.45546e+07	5.48443e+07	5.51225e+07	5.53884e+07	5.56407e+07	5.58785e+07	2.57651e+07	2.54529e+07	2.51312e+07	2.48001e+07	2.44596e+07
108	Lao People's Democratic Republic	Asia	South-Eastern Asia	1.10727e+06	1.13967e+06	1.17217e+06	1.19993e+06	1.22669e+06	1.25216e+06	1.2766e+06	1.29959e+06	1.32091e+06	1.34034e+06	1.35786e+06	1.3732e+06	1.38676e+06	1.39993e+06	1.41459e+06	1.43201e+06	1.45268e+06	1.47613e+06	1.50145e+06	1.52728e+06	1.5526e+06	1.32061e+06	1.32796e+06	1.33456e+06	1.3406e+06	1.34623e+06	1.3514e+06	1.35598e+06	1.36027e+06	1.37165e+06	1.38283e+06	1.39377e+06	1.40447e+06	1.41488e+06	1.42494e+06	1.43463e+06	1.44391e+06	1.45276e+06	1.46121e+06	1.46929e+06	1.47701e+06	232792	210158	192156	194527	196869
109	Malaysia	Asia	South-Eastern Asia	5.04252e+06	5.18475e+06	5.33186e+06	5.48057e+06	5.63233e+06	5.78847e+06	5.94953e+06	6.11432e+06	6.28054e+06	6.44494e+06	6.60521e+06	6.75602e+06	6.90226e+06	7.04555e+06	7.18838e+06	7.33247e+06	7.47824e+06	7.62503e+06	7.7725e+06	7.91988e+06	8.06668e+06	6.01234e+06	6.10869e+06	6.20373e+06	6.29698e+06	6.38814e+06	6.47694e+06	6.56347e+06	6.64804e+06	6.73116e+06	6.81318e+06	6.89414e+06	6.97662e+06	7.05966e+06	7.1406e+06	7.21913e+06	7.29515e+06	7.3749e+06	7.4592e+06	7.54114e+06	7.62063e+06	985760	995294	1.00451e+06	1.01341e+06	1.02201e+06
110	Myanmar	Asia	South-Eastern Asia	1.25555e+07	1.27182e+07	1.28746e+07	1.30278e+07	1.31814e+07	1.33378e+07	1.34993e+07	1.36635e+07	1.38229e+07	1.39669e+07	1.40885e+07	1.41852e+07	1.42608e+07	1.43219e+07	1.43785e+07	1.44379e+07	1.45018e+07	1.45691e+07	1.46418e+07	1.47211e+07	1.48077e+07	1.18263e+07	1.18517e+07	1.18802e+07	1.19078e+07	1.19319e+07	1.19515e+07	1.1967e+07	1.19787e+07	1.19867e+07	1.19915e+07	1.19929e+07	1.19904e+07	1.19841e+07	1.19742e+07	1.19607e+07	1.19437e+07	1.19232e+07	1.18992e+07	1.19263e+07	1.1966e+07	2.29004e+06	2.26857e+06	2.24521e+06	2.21998e+06	2.19294e+06
111	Philippines	Asia	South-Eastern Asia	1.4586e+07	1.49213e+07	1.52536e+07	1.55848e+07	1.59179e+07	1.62549e+07	1.65959e+07	1.69399e+07	1.72863e+07	1.76344e+07	1.7982e+07	1.83242e+07	1.8667e+07	1.90069e+07	1.93395e+07	1.96619e+07	1.99725e+07	2.02731e+07	2.0569e+07	2.08678e+07	2.11746e+07	1.74421e+07	1.76665e+07	1.78952e+07	1.8125e+07	1.83536e+07	1.85806e+07	1.88067e+07	1.90325e+07	1.9259e+07	1.94869e+07	1.97161e+07	1.9946e+07	2.01757e+07	2.0404e+07	2.063e+07	2.08534e+07	2.10742e+07	2.12923e+07	2.15077e+07	2.17202e+07	7.60304e+06	7.50727e+06	7.4076e+06	7.3043e+06	7.19763e+06
112	Singapore	Asia	South-Eastern Asia	780888	802554	826617	852049	877378	901588	921681	943128	964396	986879	1.01155e+06	1.03868e+06	1.06784e+06	1.09844e+06	1.12959e+06	1.1606e+06	1.19127e+06	1.22167e+06	1.25177e+06	1.28163e+06	1.31123e+06	959708	980240	1.00029e+06	1.01976e+06	1.03857e+06	1.05673e+06	1.07416e+06	1.09064e+06	1.10584e+06	1.1196e+06	1.13178e+06	1.14251e+06	1.15222e+06	1.16146e+06	1.17067e+06	1.17998e+06	1.18931e+06	1.19853e+06	1.20742e+06	1.21584e+06	156716	157677	158584	159435	160230
113	Thailand	Asia	South-Eastern Asia	1.14582e+07	1.15754e+07	1.16672e+07	1.17453e+07	1.1826e+07	1.1921e+07	1.20333e+07	1.2159e+07	1.22951e+07	1.24359e+07	1.25851e+07	1.27616e+07	1.29406e+07	1.31135e+07	1.32697e+07	1.34014e+07	1.35044e+07	1.35817e+07	1.36426e+07	1.3701e+07	1.37672e+07	1.02506e+07	1.03045e+07	1.03609e+07	1.04152e+07	1.04639e+07	1.05064e+07	1.05439e+07	1.0577e+07	1.06129e+07	1.06534e+07	1.06904e+07	1.07236e+07	1.0753e+07	1.07785e+07	1.08001e+07	1.08179e+07	1.08319e+07	1.08419e+07	1.08479e+07	1.08496e+07	2.42482e+06	2.42562e+06	2.42485e+06	2.4225e+06	2.41857e+06
114	Timor-Leste	Asia	South-Eastern Asia	162268	167884	174079	180110	184937	187887	188524	187264	185314	184382	185663	189642	195853	203372	210811	217260	222355	226423	229801	233046	236576	216008	219383	222916	226572	230326	234193	238199	242341	246607	250985	255473	260058	264716	269416	274130	278847	283556	288236	292863	297420	200585	201894	203090	204178	205165
115	Viet Nam	Asia	South-Eastern Asia	1.98625e+07	2.02366e+07	2.06096e+07	2.09718e+07	2.13093e+07	2.16122e+07	2.18778e+07	2.21093e+07	2.2314e+07	2.25034e+07	2.26888e+07	2.2868e+07	2.30403e+07	2.32081e+07	2.33733e+07	2.35375e+07	2.37019e+07	2.38672e+07	2.40348e+07	2.42058e+07	2.43805e+07	1.98581e+07	1.98832e+07	1.99056e+07	1.99215e+07	1.9928e+07	1.99243e+07	1.99108e+07	1.98871e+07	1.98534e+07	1.98097e+07	1.97911e+07	1.97982e+07	1.97992e+07	1.97948e+07	1.97859e+07	1.97727e+07	1.97552e+07	1.9734e+07	1.97096e+07	1.96825e+07	3.45644e+06	3.21546e+06	2.97736e+06	2.74213e+06	2.50975e+06
116	Armenia	Asia	Western Asia	1.20372e+06	1.19164e+06	1.16953e+06	1.14155e+06	1.11364e+06	1.09016e+06	1.07247e+06	1.05951e+06	1.05032e+06	1.04301e+06	1.03618e+06	1.02989e+06	1.02513e+06	1.0212e+06	1.01748e+06	1.01364e+06	1.00937e+06	1.00477e+06	1.00016e+06	996381	994169	856436	857136	858612	860116	861106	861387	861098	860437	859740	859241	858978	858832	858707	858457	857978	857240	856283	855154	853924	852648	542669	541357	540011	538631	537213
117	Azerbaijan	Asia	Western Asia	2.56776e+06	2.59924e+06	2.63122e+06	2.6621e+06	2.68973e+06	2.71275e+06	2.73054e+06	2.74392e+06	2.75474e+06	2.76677e+06	2.78239e+06	2.80058e+06	2.82089e+06	2.84311e+06	2.86671e+06	2.89126e+06	2.91675e+06	2.94323e+06	2.97034e+06	2.9976e+06	3.02469e+06	2.36035e+06	2.36697e+06	2.37271e+06	2.37735e+06	2.38073e+06	2.38275e+06	2.38337e+06	2.38252e+06	2.38016e+06	2.37626e+06	2.37083e+06	2.36391e+06	2.36191e+06	2.36556e+06	2.36796e+06	2.37605e+06	2.38662e+06	2.39634e+06	2.40535e+06	2.41377e+06	310119	311061	311941	312763	313528
118	Bahrain	Asia	Western Asia	168600	173333	177818	182225	186802	191753	197183	203203	210051	218001	227294	237670	249164	262609	279094	299182	323489	351198	379691	405406	425846	316555	322725	326273	329237	333104	338262	344261	350751	357106	362876	368038	372809	377243	381437	385466	389334	393027	396577	400023	403398	58355.9	58824.6	59284.7	59734.1	60171.1
119	Cyprus	Asia	Western Asia	213763	218587	223698	228876	234075	239241	244307	249272	254189	259150	264210	269384	274488	279510	284364	288959	293260	297293	301103	304763	308326	223237	225654	228016	230329	232599	234833	237033	239190	241294	243334	245306	247215	249074	250900	252706	254496	256262	257981	259623	261165	33628.7	33799.3	33957.6	34105	34242.5
120	Georgia	Asia	Western Asia	1.44539e+06	1.4346e+06	1.41562e+06	1.39135e+06	1.36602e+06	1.34277e+06	1.32266e+06	1.30506e+06	1.2893e+06	1.2741e+06	1.25859e+06	1.24266e+06	1.22734e+06	1.21341e+06	1.20137e+06	1.19188e+06	1.18522e+06	1.181e+06	1.17849e+06	1.17666e+06	1.17468e+06	877352	876287	874920	873402	871822	870137	868256	866171	863883	861400	858718	855844	852809	849651	846405	843088	839713	836318	832948	829636	268830	269720	270553	271332	272057
121	Iraq	Asia	Western Asia	4.41326e+06	4.52911e+06	4.6557e+06	4.79169e+06	4.93481e+06	5.08319e+06	5.23653e+06	5.39478e+06	5.5582e+06	5.72442e+06	5.89149e+06	6.05953e+06	6.22847e+06	6.39686e+06	6.56295e+06	6.72596e+06	6.88444e+06	7.03986e+06	7.19791e+06	7.36627e+06	7.55016e+06	5.98114e+06	6.13284e+06	6.29194e+06	6.45283e+06	6.61148e+06	6.76657e+06	6.91922e+06	7.07067e+06	7.22306e+06	7.37781e+06	7.53517e+06	7.69415e+06	7.85463e+06	8.03846e+06	8.22074e+06	8.401e+06	8.57961e+06	8.75728e+06	8.93513e+06	9.11397e+06	2.26581e+06	2.29344e+06	2.32052e+06	2.34693e+06	2.37258e+06
122	Israel	Asia	Western Asia	2.09912e+06	2.16609e+06	2.24379e+06	2.32772e+06	2.41149e+06	2.49037e+06	2.56304e+06	2.63063e+06	2.6937e+06	2.75348e+06	2.81112e+06	2.8657e+06	2.91726e+06	2.96903e+06	3.02538e+06	3.08911e+06	3.1621e+06	3.24269e+06	3.32586e+06	3.40447e+06	3.47355e+06	2.52814e+06	2.56255e+06	2.59284e+06	2.62305e+06	2.6561e+06	2.69283e+06	2.7323e+06	2.77354e+06	2.81494e+06	2.85533e+06	2.89455e+06	2.93307e+06	2.97109e+06	3.00895e+06	3.04691e+06	3.08497e+06	3.12306e+06	3.16121e+06	3.19947e+06	3.23787e+06	419580	424537	429512	434508	439520
123	Jordan	Asia	Western Asia	1.02258e+06	1.08014e+06	1.14548e+06	1.21353e+06	1.27717e+06	1.33012e+06	1.37116e+06	1.4031e+06	1.42823e+06	1.45018e+06	1.47205e+06	1.49376e+06	1.51556e+06	1.54129e+06	1.57575e+06	1.62218e+06	1.68173e+06	1.75294e+06	1.83303e+06	1.91777e+06	2.00355e+06	1.50897e+06	1.5719e+06	1.63173e+06	1.68411e+06	1.72616e+06	1.756e+06	1.77499e+06	1.78763e+06	1.80039e+06	1.81798e+06	1.84197e+06	1.87102e+06	1.90344e+06	1.93638e+06	1.96774e+06	1.99723e+06	2.02579e+06	2.05366e+06	2.08126e+06	2.10897e+06	312682	316420	320130	323808	327452
124	Kuwait	Asia	Western Asia	842362	817800	772790	719253	673924	648758	648419	669200	704486	743860	779812	810263	837957	865854	898660	939544	989138	1.04542e+06	1.10573e+06	1.16629e+06	1.22422e+06	915526	952415	987047	1.01955e+06	1.05007e+06	1.07836e+06	1.10439e+06	1.12886e+06	1.15273e+06	1.1767e+06	1.20106e+06	1.22568e+06	1.25042e+06	1.27501e+06	1.29923e+06	1.32312e+06	1.34681e+06	1.37031e+06	1.39367e+06	1.41692e+06	184416	187367	190308	193242	196170
125	Lebanon	Asia	Western Asia	857525	874250	897343	923530	948104	967925	981010	989041	996935	1.01125e+06	1.03711e+06	1.07698e+06	1.12838e+06	1.18515e+06	1.23844e+06	1.2821e+06	1.31284e+06	1.33301e+06	1.34878e+06	1.36927e+06	1.40054e+06	1.10703e+06	1.15025e+06	1.19505e+06	1.23228e+06	1.25562e+06	1.26245e+06	1.25558e+06	1.2408e+06	1.22668e+06	1.21944e+06	1.22101e+06	1.22947e+06	1.24259e+06	1.25665e+06	1.26888e+06	1.27885e+06	1.28756e+06	1.29521e+06	1.30234e+06	1.30934e+06	476709	481243	485634	489890	494015
126	Oman	Asia	Western Asia	597197	622353	649451	675898	697179	711142	717166	716694	713487	712825	718418	732576	754167	779386	803159	821944	832361	837022	844623	867197	912533	717983	784779	858223	925645	980244	1.01738e+06	1.03927e+06	1.0504e+06	1.05795e+06	1.06722e+06	1.07928e+06	1.09245e+06	1.10612e+06	1.11893e+06	1.12992e+06	1.13921e+06	1.14742e+06	1.15464e+06	1.16099e+06	1.16655e+06	173118	172641	172045	171327	170489
127	Qatar	Asia	Western Asia	163263	166403	168118	169106	170332	172562	176602	182590	189886	197499	205029	211377	217665	228294	249223	284306	335237	399522	471414	542760	607427	475121	509987	539512	564325	584997	601147	612649	620755	627180	633233	639411	645608	651788	657698	663169	668332	673402	678359	683149	687733	88633.6	89175.4	89698.8	90205.7	90697.4
128	Saudi Arabia	Asia	Western Asia	5.23903e+06	5.41454e+06	5.58681e+06	5.74583e+06	5.88555e+06	6.00295e+06	6.09136e+06	6.15752e+06	6.2267e+06	6.3331e+06	6.49945e+06	6.73756e+06	7.03558e+06	7.36749e+06	7.68966e+06	7.96828e+06	8.19261e+06	8.3725e+06	8.52248e+06	8.66587e+06	8.8197e+06	6.43432e+06	6.55947e+06	6.68815e+06	6.81681e+06	6.94271e+06	7.06596e+06	7.1874e+06	7.30572e+06	7.41934e+06	7.52708e+06	7.62848e+06	7.72375e+06	7.8133e+06	7.89788e+06	7.97816e+06	8.05426e+06	8.12632e+06	8.19519e+06	8.26191e+06	8.32734e+06	1.07466e+06	1.08282e+06	1.09092e+06	1.09897e+06	1.10699e+06
129	Syrian Arab Republic	Asia	Western Asia	4.00681e+06	4.12126e+06	4.23647e+06	4.35316e+06	4.47229e+06	4.5956e+06	4.72407e+06	4.857e+06	4.99005e+06	5.11722e+06	5.23507e+06	5.33829e+06	5.42998e+06	5.5249e+06	5.64338e+06	5.79817e+06	5.99965e+06	6.2391e+06	6.4875e+06	6.70434e+06	6.86247e+06	5.10102e+06	5.10962e+06	5.10049e+06	5.11027e+06	5.16426e+06	5.27177e+06	5.42212e+06	5.59636e+06	5.78061e+06	5.9422e+06	6.07423e+06	6.18336e+06	6.2766e+06	6.36559e+06	6.45887e+06	6.55777e+06	6.65915e+06	6.76199e+06	6.86421e+06	6.9643e+06	1.1054e+06	1.11673e+06	1.12768e+06	1.13827e+06	1.14849e+06
130	Turkey	Asia	Western Asia	2.1318e+07	2.1688e+07	2.20454e+07	2.24007e+07	2.27573e+07	2.31176e+07	2.34828e+07	2.38521e+07	2.42241e+07	2.45964e+07	2.49672e+07	2.534e+07	2.57134e+07	2.6085e+07	2.64537e+07	2.6819e+07	2.71792e+07	2.75348e+07	2.78897e+07	2.82491e+07	2.86166e+07	2.13836e+07	2.16333e+07	2.18823e+07	2.21221e+07	2.23471e+07	2.2555e+07	2.27479e+07	2.29298e+07	2.3107e+07	2.32841e+07	2.3462e+07	2.36393e+07	2.38154e+07	2.39887e+07	2.41579e+07	2.43231e+07	2.44847e+07	2.46423e+07	2.47955e+07	2.49441e+07	3.57015e+06	3.51347e+06	3.479e+06	3.47812e+06	3.47599e+06
131	United Arab Emirates	Asia	Western Asia	670971	708440	747170	787058	827975	870024	916553	968788	1.02346e+06	1.07661e+06	1.12706e+06	1.16755e+06	1.20291e+06	1.25826e+06	1.36756e+06	1.55217e+06	1.82564e+06	2.17257e+06	2.54985e+06	2.89702e+06	3.17083e+06	2.43066e+06	2.5087e+06	2.54857e+06	2.57725e+06	2.61465e+06	2.66507e+06	2.72251e+06	2.78443e+06	2.84545e+06	2.90174e+06	2.95372e+06	3.00385e+06	3.0526e+06	3.10063e+06	3.14842e+06	3.19615e+06	3.2438e+06	3.2915e+06	3.33935e+06	3.3874e+06	559151	566896	574681	582492	590313
132	Yemen	Asia	Western Asia	2.79902e+06	2.93473e+06	3.08462e+06	3.24091e+06	3.39286e+06	3.5326e+06	3.65723e+06	3.76937e+06	3.8733e+06	3.97563e+06	4.0812e+06	4.19106e+06	4.30362e+06	4.41782e+06	4.5318e+06	4.64425e+06	4.75507e+06	4.86503e+06	4.97471e+06	5.08495e+06	5.19635e+06	4.52687e+06	4.60112e+06	4.67507e+06	4.74859e+06	4.8215e+06	4.89375e+06	4.97206e+06	5.05702e+06	5.14155e+06	5.22532e+06	5.30821e+06	5.39014e+06	5.47093e+06	5.55045e+06	5.62857e+06	5.70518e+06	5.78021e+06	5.85361e+06	5.92535e+06	5.99541e+06	2.50537e+06	2.47914e+06	2.45132e+06	2.42198e+06	2.39122e+06
133	Australia	Oceania	Australias	4.77767e+06	4.84048e+06	4.90017e+06	4.95706e+06	5.01392e+06	5.07297e+06	5.13518e+06	5.20065e+06	5.26809e+06	5.33605e+06	5.40379e+06	5.4704e+06	5.53627e+06	5.60523e+06	5.68176e+06	5.7687e+06	5.86764e+06	5.97672e+06	6.09095e+06	6.20332e+06	6.30879e+06	6.03701e+06	6.12125e+06	6.20076e+06	6.27911e+06	6.35888e+06	6.44052e+06	6.52312e+06	6.6063e+06	6.68934e+06	6.77173e+06	6.85346e+06	6.93479e+06	7.01559e+06	7.09576e+06	7.17522e+06	7.25392e+06	7.33188e+06	7.40913e+06	7.48573e+06	7.56175e+06	978022	987614	997148	1.00664e+06	1.0161e+06
134	New Zealand	Oceania	Australias	848346	860602	875011	890494	905353	918403	929102	937896	945828	954401	964668	977004	991007	1.00587e+06	1.02052e+06	1.03433e+06	1.04711e+06	1.05909e+06	1.07051e+06	1.08174e+06	1.09308e+06	1.04244e+06	1.05331e+06	1.06419e+06	1.075e+06	1.0857e+06	1.09627e+06	1.10674e+06	1.11711e+06	1.1274e+06	1.13763e+06	1.14778e+06	1.15784e+06	1.16778e+06	1.17757e+06	1.18717e+06	1.19658e+06	1.20579e+06	1.2148e+06	1.2236e+06	1.23219e+06	181849	182839	183792	184711	185600
135	Fiji	Oceania	Melanesia	220034	222157	224971	228233	231551	234632	237461	239940	242107	243889	245235	246058	246426	246631	247076	248041	249639	251767	254237	256758	259114	173171	173215	173155	173020	172831	172582	172259	172556	173255	173883	174441	174928	175349	175710	176014	176263	176459	176604	176700	176749	22663.7	22700.5	22732.1	22758	22778.6
136	Papua New Guinea	Oceania	Melanesia	1.13824e+06	1.16626e+06	1.19517e+06	1.22512e+06	1.25624e+06	1.28861e+06	1.3223e+06	1.35726e+06	1.39327e+06	1.42999e+06	1.4672e+06	1.50528e+06	1.54379e+06	1.58277e+06	1.62233e+06	1.66253e+06	1.70336e+06	1.74473e+06	1.78649e+06	1.82844e+06	1.87044e+06	1.77716e+06	1.81638e+06	1.85566e+06	1.89511e+06	1.9348e+06	1.97472e+06	2.01485e+06	2.0552e+06	2.09577e+06	2.13654e+06	2.17753e+06	2.21871e+06	2.26008e+06	2.30162e+06	2.3433e+06	2.38512e+06	2.42705e+06	2.46906e+06	2.51111e+06	2.55316e+06	2.30431e+06	2.34015e+06	2.37577e+06	2.41115e+06	2.44625e+06
137	Czech Republic	Europe	Eastern Europe	2.94339e+06	2.94411e+06	2.945e+06	2.94578e+06	2.94539e+06	2.94317e+06	2.93902e+06	2.9334e+06	2.92678e+06	2.91989e+06	2.91338e+06	2.90723e+06	2.90183e+06	2.89845e+06	2.89912e+06	2.90513e+06	2.91721e+06	2.93458e+06	2.95512e+06	2.9758e+06	2.9944e+06	2.50045e+06	2.51159e+06	2.52119e+06	2.52996e+06	2.53842e+06	2.54653e+06	2.55403e+06	2.56101e+06	2.56753e+06	2.57366e+06	2.57947e+06	2.58495e+06	2.59003e+06	2.5946e+06	2.59857e+06	2.60196e+06	2.60484e+06	2.60731e+06	2.60951e+06	2.61157e+06	374988	375257	375533	375832	376168
138	Hungary	Europe	Eastern Europe	2.56394e+06	2.55949e+06	2.55733e+06	2.55633e+06	2.55489e+06	2.55184e+06	2.54683e+06	2.54022e+06	2.53246e+06	2.52433e+06	2.5164e+06	2.5101e+06	2.50584e+06	2.50185e+06	2.49833e+06	2.49571e+06	2.49413e+06	2.49318e+06	2.49258e+06	2.49188e+06	2.49077e+06	2.07229e+06	2.0706e+06	2.06858e+06	2.06641e+06	2.06417e+06	2.06189e+06	2.0595e+06	2.05698e+06	2.0543e+06	2.05144e+06	2.04839e+06	2.04516e+06	2.04173e+06	2.03807e+06	2.03418e+06	2.03004e+06	2.02567e+06	2.02108e+06	2.01629e+06	2.01132e+06	312655	311906	311137	310356	309572
139	Poland	Europe	Eastern Europe	1.25355e+07	1.25435e+07	1.25456e+07	1.25413e+07	1.25298e+07	1.25108e+07	1.24844e+07	1.24518e+07	1.2415e+07	1.23763e+07	1.23376e+07	1.22996e+07	1.22622e+07	1.22231e+07	1.21855e+07	1.21497e+07	1.2116e+07	1.20845e+07	1.20546e+07	1.20257e+07	1.1997e+07	1.00695e+07	1.00317e+07	9.99405e+06	9.95634e+06	9.9183e+06	9.87979e+06	9.84067e+06	9.81677e+06	9.8087e+06	9.79959e+06	9.78928e+06	9.77761e+06	9.76437e+06	9.74934e+06	9.73235e+06	9.71334e+06	9.69227e+06	9.66897e+06	9.64326e+06	9.61507e+06	1.41344e+06	1.39945e+06	1.38517e+06	1.37066e+06	1.35597e+06
140	Republic of Moldova	Europe	Eastern Europe	1.06731e+06	1.06899e+06	1.0688e+06	1.06659e+06	1.06226e+06	1.05573e+06	1.04709e+06	1.03646e+06	1.02395e+06	1.00974e+06	994055	976892	958569	940038	922509	906855	893478	882200	872567	863870	855550	746885	739782	733004	726547	720394	714484	708744	703126	697591	692100	686627	681140	675582	669889	664017	657940	651671	645257	638770	632265	234955	230505	226101	221757	217487
141	Romania	Europe	Eastern Europe	8.20943e+06	8.1989e+06	8.16918e+06	8.12383e+06	8.07227e+06	8.01913e+06	7.96529e+06	7.91051e+06	7.85697e+06	7.807e+06	7.76218e+06	7.72379e+06	7.69227e+06	7.66685e+06	7.64307e+06	7.61883e+06	7.59364e+06	7.56795e+06	7.54181e+06	7.5155e+06	7.48919e+06	6.5325e+06	6.5036e+06	6.47426e+06	6.44439e+06	6.41392e+06	6.38281e+06	6.35097e+06	6.3183e+06	6.28463e+06	6.24989e+06	6.21403e+06	6.1771e+06	6.13916e+06	6.10031e+06	6.06067e+06	6.02026e+06	5.97915e+06	5.93746e+06	5.89537e+06	5.85302e+06	1.83492e+06	1.7948e+06	1.75497e+06	1.71546e+06	1.67631e+06
142	Russian Federation	Europe	Eastern Europe	5.20858e+07	5.22421e+07	5.23249e+07	5.23459e+07	5.23235e+07	5.22721e+07	5.21976e+07	5.20991e+07	5.19763e+07	5.18269e+07	5.16517e+07	5.14484e+07	5.1225e+07	5.10076e+07	5.0824e+07	5.06931e+07	5.06257e+07	5.0613e+07	5.06311e+07	5.06449e+07	5.0629e+07	4.49469e+07	4.48736e+07	4.47797e+07	4.46769e+07	4.45735e+07	4.44708e+07	4.43647e+07	4.4252e+07	4.41278e+07	4.39891e+07	4.38351e+07	4.36679e+07	4.349e+07	4.33049e+07	4.31156e+07	4.2923e+07	4.27274e+07	4.253e+07	4.23323e+07	4.21353e+07	1.99184e+07	1.98238e+07	1.973e+07	1.9637e+07	1.95446e+07
143	Slovakia	Europe	Eastern Europe	799285	802923	805737	808313	810523	812284	813589	814492	815052	815355	815481	815410	815033	814666	814505	814685	815281	816240	817408	818560	819280	681758	682044	682247	682431	682637	682866	683084	683269	683386	683410	683333	683152	682851	682415	681829	681091	680202	679166	677992	676688	100887	100623	100342	100048	99742.8
144	Ukraine	Europe	Eastern Europe	1.39916e+07	1.39947e+07	1.39841e+07	1.39569e+07	1.39101e+07	1.3842e+07	1.37516e+07	1.36415e+07	1.35182e+07	1.33907e+07	1.32661e+07	1.31459e+07	1.3032e+07	1.29266e+07	1.28318e+07	1.2749e+07	1.26793e+07	1.26223e+07	1.25723e+07	1.25217e+07	1.24651e+07	1.04022e+07	1.03407e+07	1.02752e+07	1.02084e+07	1.01422e+07	1.0077e+07	1.00118e+07	9.94634e+06	9.88004e+06	9.81253e+06	9.74385e+06	9.67416e+06	9.60341e+06	9.53151e+06	9.45843e+06	9.3842e+06	9.30898e+06	9.23307e+06	9.15688e+06	9.08074e+06	1.60243e+06	1.58331e+06	1.5645e+06	1.54608e+06	1.52808e+06
145	Denmark	Europe	Northern Europe	1.75907e+06	1.76396e+06	1.76989e+06	1.77661e+06	1.7838e+06	1.79119e+06	1.79877e+06	1.80651e+06	1.81416e+06	1.82137e+06	1.82788e+06	1.83371e+06	1.83903e+06	1.84425e+06	1.8505e+06	1.8583e+06	1.8673e+06	1.87728e+06	1.88792e+06	1.89838e+06	1.90811e+06	1.58769e+06	1.59478e+06	1.60152e+06	1.60819e+06	1.61497e+06	1.6219e+06	1.6289e+06	1.63599e+06	1.64316e+06	1.65039e+06	1.6577e+06	1.66507e+06	1.67249e+06	1.67991e+06	1.68728e+06	1.6946e+06	1.70186e+06	1.70901e+06	1.71601e+06	1.72282e+06	221472	222293	223089	223860	224609
146	Estonia	Europe	Northern Europe	469444	464403	456375	446631	436989	428778	422427	417607	413959	410837	407780	404789	402006	399420	397042	394877	392891	391043	389329	387749	386298	321565	320523	319540	318581	317618	316634	315627	314599	313556	312505	311443	310365	309265	308135	306972	305776	304550	303305	302058	300818	50606.9	50358.2	50113.6	49874.9	49643.2
147	Finland	Europe	Northern Europe	1.74956e+06	1.7591e+06	1.76901e+06	1.77929e+06	1.78902e+06	1.79758e+06	1.80474e+06	1.81076e+06	1.81597e+06	1.82086e+06	1.8258e+06	1.83061e+06	1.83529e+06	1.84033e+06	1.84613e+06	1.85296e+06	1.86099e+06	1.87009e+06	1.87975e+06	1.88927e+06	1.89813e+06	1.59027e+06	1.59633e+06	1.60194e+06	1.60735e+06	1.61275e+06	1.61814e+06	1.62344e+06	1.62864e+06	1.63369e+06	1.63854e+06	1.6432e+06	1.64767e+06	1.65193e+06	1.65595e+06	1.6597e+06	1.66318e+06	1.66639e+06	1.66932e+06	1.67194e+06	1.67426e+06	270804	270752	270658	270529	270369
148	Iceland	Europe	Northern Europe	102963	104040	105097	106146	107204	108283	109392	110531	111694	112870	114056	115244	116444	117694	119046	120531	122169	123935	125772	127599	129356	108817	110133	111400	112642	113883	115120	116347	117559	118751	119919	121062	122181	123273	124337	125370	126371	127341	128278	129181	130050	18705	18820.1	18930.3	19036.1	19137.5
149	Ireland	Europe	Northern Europe	1.20166e+06	1.20407e+06	1.20852e+06	1.21467e+06	1.22221e+06	1.23097e+06	1.24085e+06	1.25215e+06	1.26532e+06	1.28104e+06	1.29971e+06	1.32155e+06	1.34614e+06	1.37246e+06	1.39893e+06	1.42442e+06	1.44853e+06	1.47139e+06	1.49314e+06	1.5141e+06	1.53452e+06	1.32587e+06	1.34203e+06	1.35771e+06	1.37308e+06	1.3883e+06	1.40341e+06	1.4184e+06	1.43317e+06	1.4476e+06	1.4616e+06	1.47516e+06	1.48834e+06	1.50115e+06	1.51365e+06	1.52587e+06	1.53782e+06	1.54952e+06	1.56103e+06	1.5724e+06	1.5837e+06	428086	430485	432866	435235	437592
150	Latvia	Europe	Northern Europe	837987	830706	818392	803709	789131	776041	765475	756871	749309	741614	733139	723769	713869	703619	693388	683200	672838	662463	652516	643502	635759	541509	536704	532655	528868	524968	520849	516589	512221	507833	503491	499170	494831	490511	486260	482113	478090	474177	470338	466524	462701	101756	98613.6	95515.2	92471.4	89489.2
151	Lithuania	Europe	Northern Europe	1.46705e+06	1.46521e+06	1.45907e+06	1.44973e+06	1.43888e+06	1.42774e+06	1.4167e+06	1.40543e+06	1.39352e+06	1.38028e+06	1.36529e+06	1.34863e+06	1.33067e+06	1.31165e+06	1.29187e+06	1.27179e+06	1.25137e+06	1.23071e+06	1.21086e+06	1.193e+06	1.17804e+06	990108	982142	976061	970678	965118	959131	952906	946525	940203	934084	928128	922207	916292	910353	904367	898323	892331	887392	882417	877420	137761	134562	131415	128327	125304
152	Norway	Europe	Northern Europe	1.43305e+06	1.44154e+06	1.45074e+06	1.46026e+06	1.47004e+06	1.47972e+06	1.48957e+06	1.49969e+06	1.50915e+06	1.52066e+06	1.53278e+06	1.54242e+06	1.5515e+06	1.56033e+06	1.57023e+06	1.58332e+06	1.60009e+06	1.61924e+06	1.63987e+06	1.66078e+06	1.68101e+06	1.41653e+06	1.43182e+06	1.44674e+06	1.46178e+06	1.47731e+06	1.49339e+06	1.50981e+06	1.52626e+06	1.5423e+06	1.55763e+06	1.57213e+06	1.58591e+06	1.59917e+06	1.61223e+06	1.62531e+06	1.63848e+06	1.65166e+06	1.66477e+06	1.6777e+06	1.69035e+06	270159	272084	273972	275828	277654
153	Sweden	Europe	Northern Europe	2.87047e+06	2.89043e+06	2.91205e+06	2.93316e+06	2.95141e+06	2.96525e+06	2.9735e+06	2.97695e+06	2.97785e+06	2.97885e+06	2.98197e+06	2.98771e+06	2.99579e+06	3.00651e+06	3.02024e+06	3.03712e+06	3.05792e+06	3.08244e+06	3.10896e+06	3.1356e+06	3.161e+06	2.64439e+06	2.6628e+06	2.6805e+06	2.69831e+06	2.71681e+06	2.73608e+06	2.75586e+06	2.77603e+06	2.79642e+06	2.81687e+06	2.83737e+06	2.85792e+06	2.87837e+06	2.89858e+06	2.9184e+06	2.9378e+06	2.95678e+06	2.97535e+06	2.99351e+06	3.0113e+06	430141	432616	435059	437493	439934
154	United Kingdom	Europe	Northern Europe	1.82246e+07	1.8272e+07	1.83233e+07	1.83751e+07	1.84281e+07	1.84832e+07	1.85404e+07	1.85998e+07	1.86623e+07	1.87289e+07	1.88006e+07	1.88792e+07	1.89717e+07	1.90698e+07	1.91744e+07	1.92857e+07	1.94041e+07	1.95289e+07	1.9658e+07	1.97886e+07	1.99186e+07	1.66448e+07	1.67503e+07	1.68549e+07	1.69593e+07	1.70641e+07	1.71691e+07	1.72739e+07	1.7378e+07	1.74808e+07	1.75819e+07	1.76812e+07	1.77785e+07	1.78737e+07	1.79669e+07	1.80581e+07	1.81471e+07	1.8234e+07	1.83186e+07	1.84008e+07	1.84806e+07	2.63056e+06	2.6416e+06	2.65237e+06	2.66291e+06	2.67329e+06
155	Albania	Europe	Southern Europe	1.10612e+06	1.10787e+06	1.1018e+06	1.09047e+06	1.07816e+06	1.06797e+06	1.06093e+06	1.05621e+06	1.05277e+06	1.04886e+06	1.04328e+06	1.03613e+06	1.02857e+06	1.02057e+06	1.01299e+06	1.00649e+06	1.00118e+06	996963	994012	992456	992362	843079	844429	846633	849147	851558	853703	855634	857403	859145	860953	862785	864556	866260	867895	870402	873705	876808	879636	882090	884094	154793	154895	154891	154777	154554
156	Bosnia and Herzegovina	Europe	Southern Europe	1.22814e+06	1.18743e+06	1.12483e+06	1.05411e+06	993546	955980	946377	960082	988558	1.01876e+06	1.04114e+06	1.05337e+06	1.05834e+06	1.05787e+06	1.05542e+06	1.05357e+06	1.05232e+06	1.05057e+06	1.04861e+06	1.04662e+06	1.04475e+06	876476	875486	874715	873993	873192	872305	871385	870434	869463	868476	867464	866411	865309	864150	862922	861622	860235	858732	857078	855244	168957	168142	167268	166345	165375
157	Croatia	Europe	Southern Europe	1.15717e+06	1.15933e+06	1.15695e+06	1.15124e+06	1.14343e+06	1.13453e+06	1.12466e+06	1.11384e+06	1.10289e+06	1.09281e+06	1.08432e+06	1.07779e+06	1.07316e+06	1.07e+06	1.06762e+06	1.06547e+06	1.06348e+06	1.06177e+06	1.0601e+06	1.05822e+06	1.05595e+06	879339	876558	873529	870526	867744	865236	862927	860739	858543	856247	853830	851322	848738	846106	843446	840755	838017	835224	832367	829443	138435	137832	137219	136596	135962
158	Greece	Europe	Southern Europe	3.61297e+06	3.64088e+06	3.67447e+06	3.71125e+06	3.74719e+06	3.77925e+06	3.80675e+06	3.83023e+06	3.84938e+06	3.86423e+06	3.87489e+06	3.88156e+06	3.88538e+06	3.88638e+06	3.88679e+06	3.88818e+06	3.8912e+06	3.89548e+06	3.90042e+06	3.90499e+06	3.90844e+06	3.25331e+06	3.25244e+06	3.25078e+06	3.24829e+06	3.24494e+06	3.24217e+06	3.23982e+06	3.23685e+06	3.23369e+06	3.23067e+06	3.22791e+06	3.22536e+06	3.22506e+06	3.2246e+06	3.22376e+06	3.2225e+06	3.22093e+06	3.21914e+06	3.21725e+06	3.21537e+06	411525	411287	411050	410810	410568
159	Italy	Europe	Southern Europe	1.92727e+07	1.92798e+07	1.92947e+07	1.93119e+07	1.9324e+07	1.93278e+07	1.93206e+07	1.93064e+07	1.92967e+07	1.93071e+07	1.93484e+07	1.9424e+07	1.95311e+07	1.96613e+07	1.98026e+07	1.99459e+07	2.00898e+07	2.02341e+07	2.03721e+07	2.04958e+07	2.05999e+07	1.71651e+07	1.7214e+07	1.72492e+07	1.72775e+07	1.7304e+07	1.73299e+07	1.73541e+07	1.73762e+07	1.73947e+07	1.7409e+07	1.74193e+07	1.74266e+07	1.74316e+07	1.74355e+07	1.74391e+07	1.74427e+07	1.74464e+07	1.745e+07	1.74534e+07	1.74564e+07	2.44369e+06	2.44465e+06	2.44558e+06	2.44647e+06	2.44731e+06
160	Malta	Europe	Southern Europe	129037	130534	132055	133548	134945	136198	137332	138351	139244	140036	140752	141387	141948	142478	143035	143658	144370	145153	145967	146750	147457	122627	123076	123473	123841	124192	124528	124843	125136	125400	125634	125837	126010	126151	126256	126323	126354	126347	126305	126228	126120	16133	16111.3	16086.1	16058	16027.2
161	Montenegro	Europe	Southern Europe	216100	216831	217136	217147	217006	216827	216627	216394	216189	216076	216100	216291	216641	217096	217315	217373	217389	217371	217317	217229	217108	182757	182351	181905	181417	180886	180311	179693	179035	178345	177909	177637	177341	177020	176674	176303	175907	175485	175039	174564	174060	24224.9	23887.5	23551.5	23217.2	22884.7
162	Portugal	Europe	Southern Europe	3.337e+06	3.34392e+06	3.35668e+06	3.373e+06	3.39049e+06	3.40738e+06	3.42318e+06	3.43834e+06	3.45319e+06	3.4683e+06	3.48404e+06	3.50037e+06	3.51676e+06	3.53267e+06	3.54719e+06	3.55962e+06	3.5697e+06	3.57761e+06	3.58379e+06	3.58892e+06	3.59352e+06	2.98757e+06	2.98863e+06	2.98917e+06	2.98984e+06	2.99231e+06	2.99401e+06	2.99503e+06	2.99542e+06	2.99604e+06	2.997e+06	2.9975e+06	2.99757e+06	2.99727e+06	2.99664e+06	2.99573e+06	2.99455e+06	2.99312e+06	2.99144e+06	2.98953e+06	2.9874e+06	382264	381930	381559	381143	380677
163	Serbia	Europe	Southern Europe	2.40137e+06	2.4337e+06	2.47176e+06	2.51127e+06	2.54538e+06	2.56921e+06	2.58103e+06	2.58241e+06	2.57577e+06	2.56504e+06	2.55318e+06	2.54081e+06	2.52736e+06	2.5132e+06	2.49853e+06	2.48355e+06	2.46857e+06	2.45396e+06	2.43878e+06	2.42451e+06	2.4113e+06	2.00594e+06	1.99707e+06	1.98885e+06	1.98068e+06	1.97211e+06	1.96299e+06	1.9534e+06	1.94345e+06	1.93334e+06	1.92321e+06	1.91304e+06	1.90277e+06	1.89234e+06	1.88173e+06	1.87088e+06	1.8598e+06	1.84848e+06	1.83691e+06	1.82508e+06	1.81296e+06	322538	320349	318089	315758	313359
164	Spain	Europe	Southern Europe	1.25057e+07	1.25399e+07	1.25767e+07	1.26168e+07	1.26563e+07	1.26937e+07	1.27261e+07	1.27575e+07	1.28006e+07	1.28723e+07	1.29837e+07	1.31389e+07	1.33351e+07	1.35587e+07	1.37906e+07	1.40172e+07	1.42355e+07	1.44457e+07	1.46412e+07	1.48146e+07	1.49612e+07	1.24858e+07	1.25571e+07	1.26101e+07	1.26542e+07	1.26965e+07	1.27391e+07	1.27805e+07	1.28202e+07	1.28565e+07	1.2888e+07	1.29154e+07	1.29397e+07	1.29615e+07	1.29811e+07	1.29989e+07	1.30151e+07	1.30301e+07	1.30441e+07	1.30576e+07	1.3071e+07	1.6756e+06	1.67733e+06	1.67906e+06	1.6808e+06	1.68254e+06
165	Austria	Europe	Western Europe	2.41761e+06	2.4356e+06	2.45791e+06	2.4816e+06	2.50236e+06	2.51723e+06	2.52478e+06	2.52629e+06	2.52469e+06	2.52431e+06	2.52822e+06	2.53743e+06	2.55082e+06	2.56678e+06	2.58284e+06	2.5972e+06	2.60946e+06	2.62024e+06	2.62994e+06	2.63931e+06	2.64887e+06	2.20176e+06	2.2099e+06	2.21815e+06	2.2265e+06	2.23495e+06	2.2435e+06	2.25218e+06	2.26097e+06	2.26986e+06	2.27881e+06	2.28781e+06	2.29687e+06	2.30591e+06	2.31489e+06	2.32374e+06	2.33246e+06	2.34103e+06	2.34942e+06	2.35759e+06	2.36554e+06	303918	304873	305801	306708	307599
166	Belgium	Europe	Western Europe	3.37529e+06	3.38703e+06	3.4008e+06	3.41536e+06	3.42898e+06	3.44049e+06	3.44949e+06	3.45655e+06	3.46284e+06	3.47e+06	3.47928e+06	3.49069e+06	3.50406e+06	3.52007e+06	3.53947e+06	3.56263e+06	3.59004e+06	3.62108e+06	3.65353e+06	3.6844e+06	3.71153e+06	3.10178e+06	3.11716e+06	3.12997e+06	3.14153e+06	3.1528e+06	3.16394e+06	3.17467e+06	3.18508e+06	3.19518e+06	3.20502e+06	3.21468e+06	3.22424e+06	3.23365e+06	3.24281e+06	3.25165e+06	3.26017e+06	3.26842e+06	3.2764e+06	3.28414e+06	3.29166e+06	473335	474350	475337	476300	477241
167	Bulgaria	Europe	Western Europe	2.39155e+06	2.37268e+06	2.34938e+06	2.32322e+06	2.29686e+06	2.27245e+06	2.25074e+06	2.23136e+06	2.21375e+06	2.19689e+06	2.18002e+06	2.16333e+06	2.14735e+06	2.1316e+06	2.11612e+06	2.1009e+06	2.08589e+06	2.07105e+06	2.05639e+06	2.04194e+06	2.02774e+06	1.73352e+06	1.72156e+06	1.70966e+06	1.69773e+06	1.68567e+06	1.67344e+06	1.66106e+06	1.6485e+06	1.63578e+06	1.6229e+06	1.60987e+06	1.59665e+06	1.58327e+06	1.56969e+06	1.55593e+06	1.54198e+06	1.52788e+06	1.51367e+06	1.49939e+06	1.48509e+06	465415	460652	455922	451239	446616
168	France	Europe	Western Europe	1.97649e+07	1.98607e+07	1.99527e+07	2.00411e+07	2.01265e+07	2.02101e+07	2.02904e+07	2.03688e+07	2.04526e+07	2.05525e+07	2.06761e+07	2.0824e+07	2.09926e+07	2.11729e+07	2.13516e+07	2.15189e+07	2.16716e+07	2.18122e+07	2.19444e+07	2.20747e+07	2.22073e+07	1.85597e+07	1.86735e+07	1.87874e+07	1.88999e+07	1.901e+07	1.91177e+07	1.92231e+07	1.93263e+07	1.94271e+07	1.95255e+07	1.96212e+07	1.97144e+07	1.98057e+07	1.98958e+07	1.99852e+07	2.00742e+07	2.01626e+07	2.02501e+07	2.03364e+07	2.04212e+07	2.94198e+06	2.95369e+06	2.96516e+06	2.97636e+06	2.98729e+06
169	Germany	Europe	Western Europe	2.50949e+07	2.5272e+07	2.54642e+07	2.56527e+07	2.58142e+07	2.59347e+07	2.60066e+07	2.60345e+07	2.60336e+07	2.60281e+07	2.6035e+07	2.60599e+07	2.60955e+07	2.61313e+07	2.61536e+07	2.61536e+07	2.61324e+07	2.60943e+07	2.60444e+07	2.59951e+07	2.59555e+07	2.15381e+07	2.15241e+07	2.15152e+07	2.15062e+07	2.14932e+07	2.14754e+07	2.14541e+07	2.14291e+07	2.14008e+07	2.13694e+07	2.13347e+07	2.12962e+07	2.12542e+07	2.12088e+07	2.116e+07	2.1108e+07	2.10527e+07	2.09945e+07	2.09338e+07	2.08707e+07	2.98519e+06	2.97554e+06	2.96562e+06	2.95544e+06	2.94502e+06
170	Luxembourg	Europe	Western Europe	133445	135100	136993	138993	141170	143314	145346	147428	149523	151628	153607	155253	156615	158005	159775	162163	165283	169016	173082	177075	180703	153151	155469	157557	159566	161607	163695	165790	167884	169955	171989	173987	175958	177903	179821	181713	183576	185409	187207	188963	190671	30356.1	30612	30858.9	31096.2	31323.6
171	Monaco	Europe	Western Europe	10113.5	10178.1	10259.8	10354	10451.9	10547	10640.1	10733.2	10827.7	10923.2	11021.5	11119.4	11218	11326.2	11456.1	11614.8	11807.5	12028.8	12260	12475.7	12658.2	10601.1	10691.6	10763.3	10830.2	10902.4	10982.7	11068.3	11159	11252.9	11349.1	11448.1	11551.1	11657.5	11767.3	11880	11995.2	12113.6	12233.6	12355.1	12477.8	1613.68	1629.53	1645.38	1661.16	1676.86
172	Netherlands	Europe	Western Europe	4.78656e+06	4.82731e+06	4.87277e+06	4.91879e+06	4.964e+06	5.00739e+06	5.04843e+06	5.08732e+06	5.1249e+06	5.16234e+06	5.20049e+06	5.24325e+06	5.28991e+06	5.33583e+06	5.3799e+06	5.42118e+06	5.45874e+06	5.49289e+06	5.52471e+06	5.55488e+06	5.58379e+06	4.67237e+06	4.6941e+06	4.71468e+06	4.7341e+06	4.75253e+06	4.77008e+06	4.78679e+06	4.8027e+06	4.81777e+06	4.83199e+06	4.84538e+06	4.85798e+06	4.86975e+06	4.88065e+06	4.89064e+06	4.89971e+06	4.90786e+06	4.91505e+06	4.92126e+06	4.92647e+06	776791	777436	777900	778177	778265
173	Switzerland	Europe	Western Europe	1.91131e+06	1.93295e+06	1.954e+06	1.97558e+06	1.99529e+06	2.01144e+06	2.02341e+06	2.03192e+06	2.03835e+06	2.04479e+06	2.05278e+06	2.06286e+06	2.07472e+06	2.08853e+06	2.10463e+06	2.12316e+06	2.14444e+06	2.16829e+06	2.19381e+06	2.21972e+06	2.24508e+06	1.87952e+06	1.89921e+06	1.91852e+06	1.9378e+06	1.95729e+06	1.97696e+06	1.9967e+06	2.01655e+06	2.03657e+06	2.05679e+06	2.07722e+06	2.09784e+06	2.11859e+06	2.13939e+06	2.16017e+06	2.18092e+06	2.20161e+06	2.22222e+06	2.24268e+06	2.26297e+06	292370	294919	297444	299950	302440
[truncated: 15 more columns]

## Sheet: Analysis of spatial variation
	N flow (Tg N yr-1)			P flow (Tg P yr-1)
Continents and global	2010	2030	2050	2010	2030	2050
Africa	1.24393	1.68794	1.76572	0.298948	0.395336	0.410972
Americas	1.29827	1.24016	0.26884	0.304315	0.278232	0.0453226
Asia	5.05441	4.72117	1.43617	1.20096	1.07449	0.284514
Oceania	0.0416745	0.0509543	0.0210208	0.00953142	0.0115238	0.00431232
Europe	1.01716	0.888892	0.221019	0.235676	0.199789	0.0414042
Global total	8.65544	8.58912	3.71277	2.04943	1.95937	0.786525
	N flow (Tg N yr-1)			P flow (Tg P yr-1)
Regions in Asia	2010	2030	2050	2010	2030	2050
Eastern Asia	2.3173	1.91841	0.346075	0.549724	0.431736	0.05722
South-Central Asia	1.8013	1.88253	0.832402	0.429319	0.434798	0.179053
South-Eastern Asia	0.615476	0.59269	0.175763	0.146156	0.134533	0.0340309
Western Asia	0.320336	0.327534	0.0819264	0.0757657	0.0734205	0.0142102
Asian total	5.05441	4.72117	1.43617	1.20096	1.07449	0.284514
	N flow(Gg N yr-1)			P flow (Gg P yr-1)
Regions in Africa	2010	2030	2050	2010	2030	2050
Eastern Africa	337.89	514.843	572.238	81.1549	121.486	133.852
Middle Africa	132.18	196.516	214.678	31.7551	46.1855	50.0484
Northern Africa	326.089	316.989	154.988	78.4639	71.9887	32.9865
Southern Africa	83.9435	75.1675	36.1334	20.186	17.2825	7.86196
Western Africa	363.826	584.429	787.686	87.3883	138.393	186.223
African total	1243.93	1687.94	1765.72	298.948	395.336	410.972
