# Supplementary material for: Impact hotspots of reduced nutrient discharge shift across the globe with population and dietary changes
Source: Nat Commun. 2019 Jun 14;10:2627. doi: 10.1038/s41467-019-10445-0 (PMC6570658; doi:10.1038/s41467-019-10445-0)
Supplement: Supplementary file 5 — Supplementary Data 2 [file 41467_2019_10445_MOESM5_ESM.xlsx]

## Sheet: Note
Supplementary Data 2 | Normalising the broad environmental impacts arising from wastewater management practices. Impact hotspots of reduced nutrient discharge shift across the globe with population and dietary changes Wang et al. *email: xuwang@rcees.ac.cn or x.wang@exeter.ac.uk Note: all the outputs presented herein were relevant to the mid-range calculations.

## Sheet: Nitrogen cycle
ID	Country	World continent	Sub-continent	Nitrogen cycle (dimensionless)
				BAU																					STA																				UTT
				1990	1991	1992	1993	1994	1995	1996	1997	1998	1999	2000	2001	2002	2003	2004	2005	2006	2007	2008	2009	2010	2011	2012	2013	2014	2015	2016	2017	2018	2019	2020	2021	2022	2023	2024	2025	2026	2027	2028	2029	2030	2031	2032	2033	2034	2035
1	Burundi	Africa	Eastern Africa	0.000769284	0.000777031	0.000783478	0.000788559	0.000792228	0.000794613	0.000795564	0.000795549	0.000796079	0.000799044	0.000805748	0.000816529	0.000830864	0.00084813	0.00086722	0.000887289	0.000908241	0.000930143	0.000952603	0.000975233	0.000997764	0.00102261	0.00104554	0.0010685	0.0010919	0.00111602	0.00114091	0.00116636	0.00119224	0.00121829	0.00124434	0.00127034	0.0012964	0.00132253	0.00134874	0.00137516	0.00140178	0.00142864	0.00145589	0.00148365	0.00151208	0.00244882	0.00250721	0.00256692	0.00262778	0.00268386
2	Comoros	Africa	Eastern Africa	6.14809e-05	6.20527e-05	6.25949e-05	6.31622e-05	6.37792e-05	6.44499e-05	6.51781e-05	6.59616e-05	6.67929e-05	6.76609e-05	6.85559e-05	6.94682e-05	7.0393e-05	7.13393e-05	7.23062e-05	7.32944e-05	7.43041e-05	7.53299e-05	7.63633e-05	7.7397e-05	7.84254e-05	8.35023e-05	8.45129e-05	8.55153e-05	8.65105e-05	8.75012e-05	8.84873e-05	8.94653e-05	9.04436e-05	9.14268e-05	9.24197e-05	9.34211e-05	9.44348e-05	9.54644e-05	9.65119e-05	9.7585e-05	9.86837e-05	9.98061e-05	0.000100952	0.000102118	0.000103304	0.00017272	0.000174645	0.000176541	0.000178382	0.000179759
3	Djibouti	Africa	Eastern Africa	0.00010697	0.000109504	0.000110964	0.000111699	0.00011218	0.000112739	0.000113436	0.000114172	0.000114919	0.000115616	0.000116221	0.00011674	0.000117206	0.000117647	0.000118073	0.000118494	0.000118916	0.000119342	0.000119787	0.000120269	0.0001208	0.000119839	0.000121102	0.000122404	0.000123726	0.000125052	0.000126222	0.00012732	0.000128409	0.000129485	0.000130545	0.000131584	0.000132601	0.000133595	0.00013456	0.0001355	0.000136415	0.000137304	0.000138173	0.000139026	0.000139871	0.000255293	0.000259959	0.000264658	0.000269375	0.000273508
4	Eritrea	Africa	Eastern Africa	0.000475235	0.000473567	0.000469531	0.000464798	0.000461563	0.00046135	0.000464467	0.000470481	0.000479215	0.000490275	0.000503272	0.000518256	0.000535052	0.000552819	0.000570407	0.000587024	0.000602329	0.000616525	0.000630081	0.000643737	0.000657987	0.0007518	0.000769956	0.000788404	0.000806764	0.000824781	0.000842406	0.0008597	0.000876807	0.000893885	0.00091106	0.000928338	0.000945724	0.000963222	0.000980807	0.000998529	0.00101639	0.00103442	0.00105266	0.00107115	0.00108994	0.00235757	0.0024171	0.00247795	0.00253989	0.0025971
5	Ethiopia	Africa	Eastern Africa	0.0077323	0.00788674	0.00805352	0.00822477	0.00839079	0.00855076	0.0087038	0.00885202	0.00899831	0.00914689	0.00930036	0.00945836	0.00961892	0.00978158	0.00994388	0.0101041	0.0102621	0.0104189	0.0105795	0.0107405	0.010903	0.0121178	0.0122817	0.0124469	0.0126135	0.0127815	0.0129511	0.0131213	0.0132928	0.0134651	0.0136383	0.0138118	0.0139859	0.0141601	0.0143336	0.0145067	0.0146792	0.0148507	0.0150213	0.0151906	0.0153588	0.0280226	0.0283375	0.0286467	0.0289474	0.0291743
6	Kenya	Africa	Eastern Africa	0.00355478	0.00361989	0.00368641	0.00375324	0.0038189	0.00388243	0.00394357	0.00400301	0.00406216	0.0041229	0.00418657	0.00425309	0.00432184	0.0043928	0.00446506	0.00453798	0.00461149	0.00468579	0.00476129	0.0048387	0.00491845	0.00534445	0.00544093	0.00553936	0.00563883	0.00573877	0.00583901	0.00593941	0.00604042	0.00614232	0.00624539	0.00634946	0.00645471	0.00656127	0.00666921	0.00677897	0.00689058	0.00700395	0.00711912	0.00723589	0.00735436	0.0142752	0.0145973	0.0149241	0.0152538	0.0155514
7	Madagascar	Africa	Eastern Africa	0.00144534	0.00146843	0.00149332	0.00152006	0.00154753	0.00157667	0.00160763	0.00164023	0.00167407	0.00170865	0.00174356	0.00177851	0.00181341	0.00184841	0.0018834	0.00191993	0.00195648	0.00199307	0.0020299	0.00206726	0.00210539	0.00242757	0.00247631	0.00252625	0.00257748	0.00263009	0.00268412	0.00273942	0.00279612	0.00285417	0.00291357	0.00297423	0.00303619	0.00309935	0.00316352	0.00322872	0.00329491	0.00336202	0.00343	0.00349869	0.0035681	0.0079411	0.00815292	0.00836785	0.0085851	0.00878532
8	Malawi	Africa	Eastern Africa	0.00151293	0.0015233	0.00151732	0.00150295	0.00149108	0.00148917	0.00149916	0.0015184	0.00154404	0.00157067	0.00159595	0.00161946	0.00164238	0.00166577	0.00169088	0.00171853	0.00174888	0.00178133	0.00181514	0.00184946	0.00188364	0.00197712	0.0020127	0.00204855	0.00208516	0.00212292	0.00216186	0.00220177	0.00224274	0.0022847	0.00232766	0.00237156	0.00241649	0.00246246	0.00250943	0.00255751	0.00260669	0.00265693	0.00270821	0.0027604	0.00281351	0.00481415	0.00492525	0.00503812	0.00515224	0.00525576
9	Mauritius	Africa	Eastern Africa	0.000232883	0.000231917	0.000231506	0.000231449	0.000231472	0.000231374	0.000231117	0.000230728	0.000230167	0.000229403	0.000228415	0.000227115	0.000225551	0.000223806	0.000221943	0.000220019	0.000218049	0.000216038	0.000214029	0.000212076	0.000210213	0.000170598	0.000169517	0.000168502	0.000167517	0.000166537	0.000165556	0.000164571	0.000163598	0.000162646	0.000161723	0.000160824	0.000159946	0.000159083	0.000158226	0.000157375	0.000156528	0.000155682	0.000154836	0.000153981	0.000153119	9.3381e-05	9.32874e-05	9.31758e-05	9.30383e-05	9.26702e-05
10	Mozambique	Africa	Eastern Africa	0.00166146	0.0016764	0.00170745	0.00174858	0.00179141	0.0018301	0.00186325	0.0018928	0.00191904	0.00194596	0.00197554	0.0020077	0.00204131	0.00207602	0.00211093	0.00214538	0.00217932	0.00221292	0.00224619	0.00227935	0.00231253	0.00258385	0.00262215	0.0026607	0.00269964	0.00273913	0.00277924	0.00281993	0.00286161	0.00290459	0.00294915	0.00299528	0.00304306	0.00309247	0.00314338	0.0031959	0.00324998	0.00330558	0.00336261	0.00342086	0.00348027	0.00699556	0.00714591	0.00729784	0.00745029	0.00758608
11	Rwanda	Africa	Eastern Africa	0.000984689	0.000936192	0.000866452	0.000792907	0.000740013	0.000723799	0.000750344	0.000810276	0.000888076	0.000962516	0.00101849	0.00105196	0.00106847	0.00107381	0.00107776	0.001087	0.00110249	0.0011217	0.00114363	0.00116646	0.00118895	0.00116268	0.00118265	0.00120292	0.0012235	0.0012444	0.00126555	0.00128685	0.0013084	0.00133026	0.00135247	0.00137498	0.0013978	0.00142086	0.00144406	0.00146742	0.0014909	0.00151446	0.00153809	0.0015617	0.0015853	0.00200442	0.00203511	0.0020655	0.0020953	0.00212059
12	Somalia	Africa	Eastern Africa	0.000942772	0.000928651	0.000912025	0.000896389	0.000886377	0.00088496	0.000893101	0.000909169	0.000930395	0.000952907	0.000973934	0.000992773	0.00101011	0.0010264	0.0010423	0.00105834	0.00107438	0.00109026	0.00110645	0.00112359	0.00114211	0.00125441	0.00127862	0.00130405	0.00133026	0.00135696	0.00138408	0.00141165	0.00143981	0.00146866	0.00149829	0.00152866	0.00155974	0.0015915	0.00162384	0.00165611	0.00168812	0.00172064	0.00175364	0.00178702	0.00182077	0.00345298	0.00352175	0.0035903	0.00365815	0.00371693
13	South Sudan	Africa	Eastern Africa	0.000836512	0.000815857	0.000790118	0.00076459	0.000745674	0.000739319	0.000747316	0.000767463	0.000795594	0.000825805	0.000853962	0.00087895	0.000902087	0.000924734	0.000948889	0.000975889	0.00100558	0.00103714	0.00107044	0.00110536	0.00114161	0.00135752	0.00140474	0.00145157	0.00149575	0.0015358	0.00157109	0.00160217	0.0016305	0.00165805	0.00168628	0.00171551	0.00174542	0.00177578	0.0018061	0.00183617	0.001866	0.00189582	0.00192574	0.00195588	0.00198636	0.00458792	0.00469427	0.00480221	0.00491116	0.00500984
14	Uganda	Africa	Eastern Africa	0.00226073	0.00230569	0.00235084	0.00239698	0.00244382	0.00249124	0.00253908	0.00258763	0.00263775	0.00269055	0.00274674	0.00280629	0.00286874	0.00293496	0.00300335	0.00307303	0.0031439	0.00321611	0.00328984	0.00336547	0.00344325	0.00390395	0.00399937	0.00409723	0.00419737	0.00429971	0.00440424	0.00451078	0.00461959	0.00473077	0.00484443	0.00496044	0.00507893	0.00519989	0.00532321	0.00544913	0.00557761	0.00570858	0.00584199	0.00597762	0.00611547	0.0129213	0.0133	0.0136859	0.0140779	0.0144435
15	United Republic of Tanzania	Africa	Eastern Africa	0.00360963	0.00367489	0.00374655	0.00382107	0.00389374	0.00396141	0.00402339	0.00408117	0.00413682	0.00419329	0.00425268	0.00431497	0.00437963	0.00445001	0.00452495	0.00460439	0.0046887	0.00477772	0.00487108	0.00496827	0.00506894	0.00581065	0.00593274	0.00605773	0.00618482	0.00631351	0.00644357	0.00657475	0.0067075	0.0068421	0.00697887	0.00711759	0.00725845	0.00740168	0.00754741	0.0076962	0.00784807	0.00800287	0.00816061	0.00832102	0.00848415	0.0173832	0.0177657	0.0181509	0.0185366	0.0188802
16	Zambia	Africa	Eastern Africa	0.00110615	0.00111478	0.00112317	0.00113209	0.00114231	0.0011543	0.00116835	0.00118419	0.00120115	0.0012183	0.00123498	0.00125275	0.00127091	0.0012893	0.00130847	0.00132884	0.0013505	0.00137342	0.00139785	0.00142411	0.00145239	0.00150186	0.00153658	0.00157324	0.0016115	0.00165111	0.00169202	0.00173418	0.00177767	0.00182248	0.00186865	0.0019161	0.00196489	0.00201501	0.00206645	0.00211933	0.00217365	0.0022294	0.00228663	0.00234531	0.00240551	0.0041463	0.00428077	0.00441923	0.0045614	0.00469687
17	Zimbabwe	Africa	Eastern Africa	0.00142629	0.00144348	0.001458	0.00146931	0.00147926	0.00148856	0.00149763	0.00150608	0.00151272	0.00151591	0.00151469	0.00150905	0.00149986	0.00148632	0.0014712	0.00145595	0.00144042	0.00142528	0.00141341	0.00140838	0.0014124	0.00147541	0.00150235	0.00153543	0.00157081	0.00160559	0.0016391	0.00167164	0.00170276	0.0017321	0.00175946	0.00178438	0.00180688	0.00182765	0.00184769	0.00186783	0.00188825	0.00190879	0.00192942	0.00194996	0.00197038	0.00372423	0.00379406	0.00386434	0.00393478	0.00399655
18	Angola	Africa	Middle Africa	0.00142519	0.00144698	0.00147307	0.00150169	0.00153041	0.00155762	0.00158282	0.00160695	0.0016317	0.00165938	0.0016915	0.00172825	0.00176878	0.0018122	0.00185694	0.00190184	0.00194671	0.00199176	0.00203684	0.00208199	0.00212724	0.00213938	0.00217496	0.00221034	0.00224595	0.00228208	0.00231881	0.0023559	0.00239329	0.00243076	0.00246815	0.00250536	0.00254251	0.00258431	0.00263156	0.00267976	0.00272891	0.00277892	0.0028297	0.00288108	0.00293299	0.00332312	0.00336243	0.00340176	0.00344082	0.00347187
19	Cameroon	Africa	Middle Africa	0.00217185	0.00220474	0.00223907	0.00227463	0.00231115	0.0023484	0.00238638	0.0024251	0.00246452	0.0025046	0.00254526	0.00258621	0.00262731	0.00266892	0.00271104	0.00275365	0.00279684	0.00284052	0.00288472	0.00292956	0.00297511	0.00302817	0.00307824	0.00312917	0.00318098	0.00323369	0.00328731	0.00334165	0.00339685	0.00345285	0.00350965	0.00356714	0.00362543	0.00368452	0.00374435	0.00380509	0.00386671	0.00392916	0.00399246	0.00405651	0.00412136	0.0067284	0.00687377	0.00702092	0.00716914	0.00730205
20	Central African Republic	Africa	Middle Africa	0.00041195	0.000414813	0.000418405	0.000422509	0.000426809	0.000431063	0.000435276	0.000439483	0.000443541	0.00044729	0.000450627	0.000453454	0.000455824	0.000458	0.000460253	0.000462795	0.000465684	0.000468868	0.000472324	0.000476013	0.000479901	0.000529031	0.000533947	0.000539035	0.000544235	0.000549505	0.00055482	0.000560152	0.000565538	0.000570996	0.000576544	0.000582159	0.000587838	0.000593556	0.00059927	0.000604986	0.00061069	0.000616372	0.000622035	0.000627664	0.000633269	0.00120805	0.00122007	0.00123166	0.00124268	0.00125032
21	Chad	Africa	Middle Africa	0.000980973	0.000997143	0.00101422	0.00103231	0.00105145	0.00107219	0.00109441	0.00111804	0.00114339	0.00117083	0.00120047	0.00123236	0.00126601	0.00130049	0.00133436	0.00136666	0.0013971	0.00142599	0.00145387	0.00148159	0.00150982	0.00173761	0.00177306	0.00180923	0.00184615	0.00188385	0.00192237	0.00196172	0.00200221	0.00204405	0.00208741	0.0021323	0.00217871	0.00222643	0.00227509	0.0023246	0.00237488	0.00242591	0.00247773	0.00253027	0.00258361	0.00563762	0.00578716	0.00593854	0.00609108	0.00623077
22	Congo	Africa	Middle Africa	0.000312128	0.000315802	0.000319674	0.000323822	0.000328339	0.000333269	0.000338691	0.000344588	0.000350698	0.000356724	0.000362475	0.0003678	0.000372798	0.000377848	0.000383391	0.000389709	0.000396915	0.000404827	0.000413106	0.000421299	0.000429095	0.000489198	0.000497712	0.000505983	0.000514207	0.000522537	0.000530982	0.000539505	0.000548246	0.000557341	0.000566888	0.000576921	0.000587436	0.000598359	0.000609569	0.000621018	0.000632684	0.000644582	0.000656731	0.000669139	0.000681832	0.00148203	0.0015206	0.00155998	0.00159998	0.0016369
23	Democratic Republic of the Congo	Africa	Middle Africa	0.00521884	0.00533938	0.00547904	0.0056245	0.00575837	0.00586932	0.00595327	0.00601607	0.00606895	0.00612753	0.00620248	0.00629586	0.00640339	0.00652178	0.00664464	0.0067674	0.00688969	0.00701293	0.0071371	0.00726278	0.00739039	0.0080959	0.00824365	0.00839396	0.00854743	0.00870459	0.00886553	0.00902964	0.00919729	0.00936834	0.00954276	0.00972028	0.00990112	0.0100851	0.0102719	0.0104617	0.0106545	0.0108499	0.011048	0.0112482	0.0114503	0.0225474	0.0230972	0.0236558	0.0242211	0.024738
24	Equatorial Guinea	Africa	Middle Africa	5.61191e-05	5.72822e-05	5.85458e-05	5.98931e-05	6.12904e-05	6.25431e-05	6.38156e-05	6.51232e-05	6.64624e-05	6.78286e-05	6.92161e-05	7.06184e-05	7.20287e-05	7.34495e-05	7.48688e-05	7.6279e-05	7.76772e-05	7.90664e-05	8.04566e-05	8.18655e-05	8.33043e-05	7.52472e-05	7.68405e-05	7.84646e-05	8.0113e-05	8.1782e-05	8.34705e-05	8.51741e-05	8.68952e-05	8.8632e-05	9.03835e-05	9.21465e-05	9.39226e-05	9.57103e-05	9.7506e-05	9.93134e-05	0.000101131	0.000102958	0.000104796	0.00010664	0.000108492	0.000135627	0.000139651	0.000143735	0.000147865	0.000151705
25	Gabon	Africa	Middle Africa	0.000207666	0.000210664	0.00021379	0.000217031	0.000220377	0.000223793	0.000227285	0.000230845	0.000234434	0.000238005	0.000241524	0.000244953	0.000248294	0.000251616	0.000254971	0.000258395	0.000261898	0.000265463	0.00026908	0.000272737	0.000276426	0.000286829	0.000290995	0.00029519	0.000299395	0.000303601	0.000307802	0.000311984	0.000316162	0.000320345	0.00032454	0.00032875	0.000332981	0.000337234	0.000341501	0.0003458	0.000350129	0.000354484	0.000358868	0.000363272	0.000367702	0.000638451	0.00064987	0.00066136	0.000672861	0.00068285
26	Algeria	Africa	Northern Africa	0.00588952	0.00595192	0.00601322	0.00607185	0.00612583	0.0061738	0.00621593	0.00625302	0.00628565	0.00631512	0.00634166	0.00636461	0.00638456	0.00640526	0.00643022	0.00646183	0.00650095	0.00654668	0.00659798	0.00665314	0.00671087	0.00569163	0.00574963	0.00580829	0.00586582	0.0059209	0.00597292	0.00602152	0.00606711	0.00611004	0.00615059	0.00618855	0.00622386	0.0062564	0.00628591	0.00631268	0.00633669	0.00635804	0.00637708	0.00639401	0.00640927	0.00475841	0.00479561	0.0048322	0.00486793	0.00489238
27	Egypt	Africa	Northern Africa	0.0151438	0.0151689	0.0151826	0.0151905	0.0152	0.0152163	0.0152407	0.0152758	0.0153197	0.0153691	0.0154229	0.0154798	0.0155392	0.0156025	0.0156686	0.0157365	0.0158062	0.0158756	0.015945	0.0160155	0.016087	0.0130909	0.013115	0.0131386	0.013161	0.0131815	0.0132077	0.0132896	0.0133701	0.0134494	0.0135279	0.013605	0.0136812	0.0137563	0.0138303	0.0139037	0.0139783	0.0140611	0.0141438	0.0142267	0.0143101	0.00614788	0.00623289	0.00631841	0.00640381	0.00647462
28	Libya	Africa	Northern Africa	0.00106672	0.00107493	0.00108345	0.00109201	0.0011002	0.00110774	0.00111464	0.00112109	0.00112716	0.00113295	0.00113854	0.00114373	0.00114845	0.00115311	0.001158	0.00116328	0.00116927	0.00117572	0.00118172	0.00118611	0.00118819	0.000951184	0.000950774	0.000949772	0.000949671	0.000951484	0.000955541	0.000961354	0.000968253	0.000975195	0.000981445	0.000986809	0.00099153	0.000995697	0.000999495	0.00100312	0.00100656	0.00100974	0.00101269	0.00101545	0.00101806	0.000536806	0.000542245	0.000547628	0.000552912	0.000556866
29	Morocco	Africa	Northern Africa	0.00619313	0.00621279	0.00623247	0.00625204	0.00627141	0.00628609	0.0062997	0.00631274	0.00632359	0.00633022	0.00633127	0.00632612	0.00631549	0.00630146	0.00628563	0.00627153	0.00625749	0.00624349	0.00623239	0.00622784	0.00623207	0.00555572	0.00556653	0.00558171	0.0055967	0.00560835	0.00561567	0.00561926	0.00562046	0.005621	0.0056221	0.00562372	0.00562537	0.00562663	0.00562676	0.00562562	0.00562311	0.00561935	0.00561452	0.00560872	0.0056022	0.00432391	0.00427161	0.00421862	0.00416463	0.00410289
30	Sudan	Africa	Northern Africa	0.00373208	0.00383887	0.00396364	0.00409323	0.00420613	0.00430146	0.00437617	0.00443452	0.00448346	0.00453288	0.00458953	0.00465435	0.00472447	0.00479845	0.00487296	0.00494561	0.00501673	0.00508703	0.00515538	0.00522084	0.00528288	0.00578591	0.00586119	0.00593671	0.00601678	0.0061044	0.00620061	0.00630397	0.00641294	0.00652472	0.00663735	0.00675021	0.00686404	0.00697897	0.00709525	0.00721347	0.00733347	0.0074549	0.0075777	0.00770159	0.0078266	0.0165989	0.0170137	0.017434	0.0178579	0.0182445
31	Tunisia	Africa	Northern Africa	0.00211763	0.00213399	0.00215004	0.00216494	0.00217732	0.00218547	0.0021906	0.00219307	0.00219349	0.0021927	0.00219132	0.00218927	0.00218648	0.00218363	0.00218095	0.00217808	0.00217604	0.00217476	0.00217404	0.00217365	0.00217337	0.00179838	0.00179676	0.0017952	0.00179361	0.00179192	0.00179008	0.00178797	0.00178563	0.00178305	0.00178023	0.00177711	0.00177371	0.00176998	0.00176583	0.00176132	0.00175643	0.00175118	0.0017456	0.00174183	0.00173967	0.000758722	0.000757813	0.000756624	0.000755426	0.000758384
32	Botswana	Africa	Southern Africa	0.000225667	0.000230156	0.000233608	0.000236885	0.000240073	0.000243111	0.000245999	0.000248718	0.000251201	0.000253363	0.000255145	0.000256507	0.000257177	0.000257486	0.000257548	0.000257423	0.000257139	0.000256704	0.000256152	0.000255523	0.000254851	0.000238707	0.000237682	0.000236682	0.000235734	0.00023486	0.000234074	0.000233361	0.000232713	0.000232103	0.000231515	0.000230938	0.000230385	0.000229867	0.000229394	0.000228986	0.000228644	0.000228358	0.00022812	0.000227914	0.000227735	0.000228007	0.000224868	0.00022162	0.000218242	0.000214255
33	Lesotho	Africa	Southern Africa	0.000308521	0.00030985	0.000311718	0.000313821	0.000315754	0.000317226	0.000318159	0.000318547	0.000318558	0.00031828	0.000317785	0.000317049	0.00031607	0.000314981	0.000313891	0.000312884	0.000311993	0.000311135	0.000310434	0.000309932	0.000309656	0.000331031	0.000331428	0.000331988	0.000332597	0.000333177	0.0003337	0.000334166	0.000334607	0.000335055	0.000335536	0.000336039	0.000336561	0.000337094	0.000337626	0.000338168	0.000338718	0.000339278	0.000339856	0.00034045	0.000341076	0.000637529	0.000642069	0.000646654	0.00065124	0.000654383
34	Namibia	Africa	Southern Africa	0.00021074	0.000215008	0.000218876	0.000222529	0.000226262	0.000230263	0.000234621	0.000239167	0.000243548	0.000247293	0.000250095	0.000251841	0.000252882	0.00025341	0.000253808	0.000254383	0.000255205	0.000256225	0.000257495	0.000259056	0.00026093	0.000275585	0.000278378	0.00028142	0.000284546	0.000287639	0.00029066	0.000293621	0.000296563	0.00029954	0.00030259	0.000305702	0.000308855	0.000312031	0.000315196	0.000318345	0.00032147	0.000324565	0.000327622	0.000330625	0.000333573	0.00060616	0.000615553	0.000624943	0.000634275	0.000642121
35	South Africa	Africa	Southern Africa	0.00789398	0.00796677	0.00805274	0.00814383	0.00822857	0.00829911	0.00835321	0.00839393	0.00842569	0.00845498	0.00848617	0.00851884	0.00855181	0.0085851	0.0086173	0.00864738	0.00867617	0.00870318	0.00872544	0.00873942	0.00874292	0.00815592	0.00813752	0.00811279	0.00808524	0.00805749	0.00803021	0.00800264	0.00797557	0.00794917	0.00792366	0.0078992	0.0078762	0.00785433	0.00783296	0.00781213	0.00779174	0.0077719	0.00775282	0.00773455	0.00771741	0.00888122	0.00886485	0.00884852	0.00883128	0.00879344
36	Swaziland	Africa	Southern Africa	0.000121647	0.000123126	0.000124099	0.000124772	0.000125436	0.000126277	0.000127375	0.000128623	0.000129779	0.000130608	0.000130935	0.000130686	0.000129981	0.000129082	0.000128312	0.000127895	0.000127894	0.000128226	0.000128785	0.000129412	0.000129993	0.000125797	0.000126302	0.000126771	0.000127208	0.000127614	0.00012798	0.000128297	0.000128579	0.000128844	0.000129105	0.000129361	0.000129613	0.000129864	0.000130108	0.000130355	0.000130603	0.000130856	0.000131119	0.000131394	0.000131687	0.000176849	0.000177601	0.000178364	0.000179115	0.000179452
37	Benin	Africa	Western Africa	0.00082491	0.000842789	0.000862573	0.000883013	0.00090328	0.000922452	0.000940187	0.000956913	0.000973477	0.000991059	0.00101042	0.00103163	0.00105421	0.00107779	0.00110161	0.00112511	0.00114821	0.00117101	0.00119346	0.00121559	0.00123744	0.00139245	0.00141598	0.00143934	0.00146276	0.00148643	0.00151042	0.00153459	0.001559	0.00158361	0.00160838	0.00163328	0.00165836	0.00168358	0.00170887	0.00173428	0.00175979	0.00178534	0.00181092	0.00183647	0.00186196	0.00366638	0.00372507	0.00378305	0.00383984	0.00388671
38	Burkina Faso	Africa	Western Africa	0.0018549	0.00187648	0.00190004	0.00192553	0.00195286	0.00198191	0.00201271	0.0020461	0.00208196	0.00211952	0.00215867	0.00219915	0.00224079	0.0022838	0.00232808	0.00237351	0.00242013	0.00246785	0.00251645	0.00256585	0.002616	0.00294334	0.0029999	0.00305733	0.00311576	0.00317529	0.00323595	0.00329753	0.00336022	0.00342406	0.00348909	0.00355524	0.00362257	0.00369103	0.00376049	0.00383108	0.00390273	0.00397538	0.00404901	0.00412349	0.00419883	0.00832268	0.00850703	0.00869383	0.00888111	0.00904857
39	Cabo Verde	Africa	Western Africa	6.80187e-05	6.84472e-05	6.91896e-05	7.0128e-05	7.11015e-05	7.19945e-05	7.27706e-05	7.34539e-05	7.40666e-05	7.465e-05	7.52241e-05	7.57866e-05	7.63129e-05	7.67341e-05	7.69477e-05	7.68936e-05	7.65471e-05	7.59593e-05	7.52453e-05	7.45606e-05	7.40134e-05	6.79948e-05	6.7382e-05	6.68634e-05	6.63827e-05	6.59007e-05	6.54135e-05	6.49309e-05	6.4457e-05	6.39946e-05	6.35453e-05	6.3105e-05	6.26709e-05	6.22397e-05	6.18068e-05	6.13729e-05	6.0936e-05	6.04945e-05	6.00477e-05	5.99801e-05	5.99323e-05	3.16828e-05	3.10571e-05	3.04331e-05	2.98068e-05	2.91126e-05
40	Côte d'Ivoire	Africa	Western Africa	0.0018985	0.00193437	0.00197125	0.00200859	0.00204564	0.00208168	0.00211701	0.00215141	0.00218331	0.00221162	0.00223486	0.00225191	0.00226364	0.00227233	0.0022806	0.00229043	0.00230227	0.00231651	0.00233337	0.00235363	0.00237771	0.00263118	0.00266843	0.00270872	0.00275018	0.00279151	0.0028323	0.00287271	0.00291314	0.0029541	0.00299597	0.00303863	0.00308198	0.00312596	0.00317042	0.00321548	0.00326111	0.0033073	0.00335407	0.00340135	0.00344922	0.00693065	0.00706813	0.00720751	0.00734819	0.00747356
41	Gambia	Africa	Western Africa	0.000162177	0.000165855	0.000169116	0.000172095	0.000174963	0.00017797	0.000181146	0.000184461	0.000187957	0.000191669	0.000195615	0.000199804	0.000204224	0.000208849	0.000213591	0.000218396	0.000223253	0.000228177	0.000233196	0.000238356	0.000243689	0.000238024	0.00024391	0.000249955	0.000256139	0.000262449	0.00026888	0.000275421	0.000282085	0.000288875	0.000295796	0.000302836	0.00031	0.000317283	0.000324671	0.000332176	0.000339791	0.000347509	0.00035533	0.000363239	0.000371253	0.000551163	0.000567286	0.000583671	0.000600252	0.000615646
42	Ghana	Africa	Western Africa	0.00236024	0.0023933	0.00242907	0.00246622	0.002503	0.00253822	0.00257153	0.00260363	0.00263584	0.00266996	0.00270695	0.00274641	0.00278812	0.00283197	0.00287724	0.00292326	0.00297012	0.0030176	0.00306473	0.00311036	0.00315377	0.00358705	0.00363328	0.00367779	0.00372176	0.00376604	0.00381082	0.00385565	0.00390059	0.00394542	0.00398999	0.00403423	0.00407832	0.00412225	0.00416587	0.00420938	0.00425272	0.00429585	0.00433882	0.00438155	0.00442413	0.00934814	0.00949005	0.00963164	0.00977189	0.00988864
43	Guinea	Africa	Western Africa	0.000886224	0.000920895	0.000962291	0.00100571	0.00104504	0.00107616	0.00109795	0.00111206	0.00112066	0.00112697	0.00113337	0.00114004	0.00114653	0.00115388	0.00116298	0.0011744	0.00118861	0.00120542	0.00122411	0.00124362	0.00126321	0.00141825	0.00144028	0.00146245	0.00148489	0.00150769	0.00153079	0.00155401	0.00157742	0.00160104	0.00162488	0.00164887	0.00167304	0.00169735	0.00172175	0.0017463	0.00177097	0.00179572	0.00182052	0.00184529	0.00187002	0.0037109	0.00377083	0.00383022	0.00388871	0.0039375
44	Guinea-Bissau	Africa	Western Africa	0.000120176	0.000121362	0.000122579	0.000123831	0.00012516	0.000126547	0.00012799	0.000129489	0.000131037	0.00013263	0.000134259	0.000135913	0.000137585	0.000139281	0.000140986	0.000142692	0.000144393	0.000146099	0.000147848	0.000149693	0.000151669	0.000169434	0.000171913	0.000174487	0.000177109	0.000179742	0.000182378	0.000185013	0.000187663	0.000190335	0.000193039	0.000195767	0.000198519	0.000201291	0.000204074	0.000206876	0.000209694	0.000212523	0.000215367	0.000218219	0.000221082	0.000438164	0.000445671	0.000453203	0.000460713	0.000467157
45	Liberia	Africa	Western Africa	0.000221673	0.000215649	0.000207188	0.000200612	0.000197757	0.000199629	0.000206818	0.000220026	0.000235312	0.000249459	0.000260292	0.000267	0.000270444	0.000272197	0.000274475	0.000278776	0.00028547	0.000293863	0.00030311	0.000312009	0.000319735	0.000363262	0.000369703	0.000375435	0.000381034	0.000386913	0.000393145	0.000399582	0.000406214	0.000412969	0.000419801	0.000426714	0.000433759	0.000440933	0.000448223	0.000455644	0.000463193	0.000470863	0.000478647	0.000486525	0.000494495	0.00104792	0.00107146	0.00109526	0.00111921	0.00114073
46	Mali	Africa	Western Africa	0.00168778	0.00169769	0.00171357	0.00173398	0.0017569	0.00178089	0.00180566	0.00183174	0.00185979	0.00189111	0.00192534	0.00196227	0.00200146	0.00204294	0.00208637	0.00213144	0.00217828	0.00222678	0.00227636	0.00232634	0.00237631	0.00264029	0.00269557	0.00275206	0.00281111	0.00287369	0.0029401	0.00300989	0.00308283	0.00315835	0.00323604	0.00331577	0.00339775	0.00348195	0.00356828	0.00365688	0.00374769	0.00384061	0.00393569	0.00403282	0.00413207	0.00816463	0.00840431	0.00864916	0.0088983	0.00913129
47	Mauritania	Africa	Western Africa	0.000432917	0.00043871	0.000445063	0.000451954	0.000459348	0.000467201	0.000475502	0.00048424	0.000493399	0.000502956	0.000512865	0.000523054	0.000533422	0.000543916	0.000554381	0.000564702	0.000574853	0.000584824	0.000594581	0.000604118	0.000613437	0.000643404	0.000650922	0.000658229	0.000665433	0.000672615	0.000679798	0.000686932	0.000694043	0.000701113	0.000708137	0.000715097	0.000722021	0.000728902	0.000735718	0.000742497	0.000749232	0.000755913	0.000762535	0.000769071	0.000775527	0.00107482	0.00107119	0.00106648	0.00106055	0.00105102
48	Niger	Africa	Western Africa	0.00164696	0.00167374	0.00170386	0.00173723	0.00177362	0.00181282	0.00185492	0.00189988	0.00194722	0.00199633	0.00204674	0.00209816	0.00215066	0.0022047	0.00226053	0.00231836	0.00237829	0.00244035	0.0025047	0.00257162	0.00264135	0.00308339	0.00317209	0.00326448	0.0033607	0.00346091	0.0035652	0.00367352	0.00378618	0.00390335	0.00402522	0.00415175	0.00428311	0.00441925	0.00456004	0.00470564	0.00485606	0.00501126	0.00517125	0.00533587	0.0055052	0.0120249	0.0124569	0.0128999	0.0133524	0.0137836
49	Nigeria	Africa	Western Africa	0.016092	0.0162796	0.0164777	0.0166865	0.0169065	0.0171374	0.0173801	0.0176344	0.0178992	0.0181728	0.0184539	0.0187544	0.0190608	0.0193768	0.0197039	0.0200432	0.0203953	0.0207598	0.0211372	0.0215286	0.0219348	0.0237877	0.0243197	0.0248675	0.0254288	0.0260021	0.0265871	0.0271828	0.0277915	0.0284141	0.029052	0.0297046	0.0303726	0.0310564	0.0317556	0.0324721	0.0332059	0.0339568	0.0347252	0.0355104	0.0363132	0.0753729	0.07781	0.0803126	0.0828735	0.0853021
50	Senegal	Africa	Western Africa	0.00119774	0.00121606	0.00123534	0.00125497	0.00127418	0.00129244	0.00130961	0.00132599	0.00134224	0.00135923	0.00137754	0.00139724	0.00141807	0.00144	0.0014627	0.00148593	0.00150965	0.00153396	0.00155908	0.00158537	0.00161305	0.00164324	0.00167375	0.00170514	0.00173695	0.00176883	0.00180069	0.0018325	0.00186442	0.0018966	0.00192916	0.00196204	0.00199525	0.00202879	0.00206262	0.00209684	0.00213144	0.0021664	0.00220176	0.00223748	0.0022736	0.00344884	0.00350795	0.00356719	0.00362623	0.00367682
51	Sierra Leone	Africa	Western Africa	0.000592547	0.000585196	0.000573794	0.000560344	0.000547529	0.000537324	0.000529843	0.000524832	0.000523341	0.000526514	0.000534887	0.000548974	0.000567902	0.000589169	0.000609379	0.000626171	0.000638828	0.00064805	0.000654772	0.000660503	0.000666324	0.000757091	0.000764869	0.000772601	0.0007803	0.000787986	0.000795755	0.000803643	0.000811649	0.000819696	0.000827741	0.000835761	0.000843817	0.000851927	0.000860102	0.000868401	0.000876822	0.000885344	0.000893954	0.000902607	0.000911296	0.0019855	0.0020183	0.00205123	0.00208406	0.00211205
52	Togo	Africa	Western Africa	0.000564391	0.000570977	0.000577333	0.000583721	0.000590475	0.000597815	0.000605828	0.000614456	0.000623619	0.000633181	0.000643029	0.000653096	0.000663371	0.000673889	0.000684589	0.000695425	0.000706374	0.000717433	0.000728652	0.000740126	0.000751915	0.000862667	0.000878213	0.000894037	0.000910007	0.000926039	0.000942103	0.000958173	0.000974317	0.000990575	0.00100699	0.00102353	0.00104023	0.0010571	0.00107412	0.00109137	0.00110883	0.00112652	0.00114445	0.00116261	0.00118104	0.0026257	0.00268683	0.00274896	0.00281183	0.00286891
53	Canada	Americas	North America	0.00517615	0.00516132	0.00515008	0.00513931	0.00512869	0.00511795	0.00510718	0.00509754	0.00508814	0.00507963	0.00507242	0.0050656	0.00505637	0.00504868	0.00504286	0.00503906	0.00503776	0.00503947	0.00504195	0.00504385	0.00504425	0.00564529	0.00565263	0.00565918	0.00566615	0.00567437	0.00568402	0.00569438	0.00570533	0.00571621	0.00572664	0.00573634	0.00574558	0.00575446	0.00576303	0.00577169	0.00578042	0.00578908	0.00579759	0.00580563	0.00581321	0.002509	0.00253146	0.0025537	0.00257552	0.0025912
54	United States of America	Americas	North America	0.0494096	0.0491816	0.0489867	0.0488319	0.0487264	0.0486731	0.0486762	0.0487258	0.048797	0.0488575	0.0488792	0.0487917	0.048711	0.0486075	0.0484993	0.0483988	0.0483103	0.048228	0.048146	0.0480572	0.047957	0.0535552	0.0535217	0.0534851	0.053453	0.0534312	0.0534209	0.0534178	0.053424	0.0534383	0.0534599	0.0534874	0.053522	0.0535624	0.053606	0.0536539	0.0537054	0.0537593	0.0538148	0.0538689	0.0539216	0.0230521	0.0232552	0.0234566	0.0236541	0.0237949
55	Barbados	Americas	Caribbean	5.24588e-05	5.17758e-05	5.11291e-05	5.05171e-05	4.99363e-05	4.93849e-05	4.88614e-05	4.83647e-05	4.78968e-05	4.74594e-05	4.70465e-05	4.66299e-05	4.62346e-05	4.58594e-05	4.54933e-05	4.51288e-05	4.47648e-05	4.44022e-05	4.40422e-05	4.36921e-05	4.33949e-05	3.55819e-05	3.54201e-05	3.52661e-05	3.51201e-05	3.49824e-05	3.48527e-05	3.47288e-05	3.46119e-05	3.45016e-05	3.43977e-05	3.42988e-05	3.42055e-05	3.41164e-05	3.40297e-05	3.39463e-05	3.38655e-05	3.37865e-05	3.37089e-05	3.36316e-05	3.35542e-05	1.42983e-05	1.43778e-05	1.44561e-05	1.45318e-05	1.45725e-05
56	Cuba	Americas	Caribbean	0.00214848	0.00213181	0.00211386	0.00209556	0.00207733	0.00205943	0.00204176	0.00202433	0.00200721	0.00199031	0.00197364	0.00195713	0.00194057	0.00192345	0.00190512	0.00188547	0.00186442	0.00184221	0.00181934	0.0017965	0.00177421	0.00150053	0.00148216	0.00146422	0.00144655	0.00142907	0.00141177	0.00139463	0.00137771	0.00136101	0.00134454	0.00132824	0.00131214	0.00129629	0.00128071	0.00126551	0.00125096	0.00123768	0.00122457	0.00121147	0.00119994	0.00050779	0.000506989	0.000506033	0.000504885	0.000502435
57	Dominica	Americas	Caribbean	1.4662e-05	1.44692e-05	1.4285e-05	1.41321e-05	1.3977e-05	1.37969e-05	1.35843e-05	1.33489e-05	1.31084e-05	1.28872e-05	1.2702e-05	1.25571e-05	1.24485e-05	1.236e-05	1.22746e-05	1.21808e-05	1.20757e-05	1.19641e-05	1.18507e-05	1.17432e-05	1.16472e-05	1.04075e-05	1.03607e-05	1.03207e-05	1.02851e-05	1.02518e-05	1.02202e-05	1.01901e-05	1.01621e-05	1.01364e-05	1.01133e-05	1.00923e-05	1.00727e-05	1.00536e-05	1.00329e-05	1.00105e-05	9.98557e-06	9.958e-06	9.92814e-06	9.89588e-06	9.86175e-06	9.55524e-06	9.59526e-06	9.63253e-06	9.66667e-06	9.67639e-06
58	Dominican Republic	Americas	Caribbean	0.00105465	0.00105956	0.00106497	0.00107068	0.00107747	0.00108442	0.00109117	0.00109774	0.00110418	0.00111052	0.00111678	0.00112284	0.0011286	0.00113527	0.00114216	0.00114873	0.00115503	0.00116103	0.0011667	0.00117202	0.00117701	0.00105453	0.00105874	0.00106268	0.00106641	0.00106994	0.00107329	0.00107639	0.00107931	0.00108206	0.00108466	0.00108708	0.00108935	0.00109145	0.00109335	0.00109509	0.00109665	0.00109803	0.00109923	0.00110022	0.00110101	0.000860029	0.000861108	0.000861954	0.00086248	0.000860764
59	Grenada	Americas	Caribbean	0.000479898	0.000484487	0.000489781	0.000500983	0.000513667	0.000525547	0.000536474	0.000546468	0.000555647	0.000557547	0.000559099	0.00056025	0.000561015	0.000561554	0.000562018	0.000562507	0.000563103	0.000563811	0.000564646	0.000565654	0.00056687	0.000473706	0.000476007	0.000478429	0.000480861	0.000483222	0.000485487	0.000487634	0.000489674	0.0004916	0.000493414	0.000495082	0.000496611	0.000498022	0.000499341	0.000500614	0.000501847	0.000503018	0.000504099	0.000505035	0.000505804	0.000248361	0.000250528	0.000252602	0.000254605	0.000255967
60	Haiti	Americas	Caribbean	0.000942497	0.000948986	0.000955899	0.000961935	0.000968342	0.000975079	0.000982168	0.000989471	0.000996828	0.00100396	0.00101067	0.00101924	0.00102733	0.00103503	0.00104227	0.00104894	0.00105501	0.00106052	0.00106571	0.00107097	0.00107653	0.00117933	0.00118717	0.00119525	0.00120331	0.00121117	0.00121877	0.00122612	0.00123327	0.00124027	0.00124715	0.00125388	0.00126044	0.00126683	0.00127301	0.00127901	0.00128482	0.00129043	0.00129582	0.00130097	0.00130589	0.00254704	0.0025739	0.00260051	0.00262663	0.00264633
61	Jamaica	Americas	Caribbean	0.000433875	0.000430153	0.000427195	0.000424876	0.000423032	0.000421524	0.000420348	0.000419496	0.000418829	0.000418182	0.000417422	0.000416486	0.000415301	0.000413887	0.000412172	0.000410118	0.000407698	0.000404956	0.000402048	0.000399193	0.000396539	0.000354289	0.000352881	0.00035162	0.00035043	0.000349257	0.000348091	0.000346928	0.000345785	0.000344663	0.000343564	0.000342474	0.000341388	0.000340291	0.000339156	0.000337985	0.000336771	0.000335506	0.00033419	0.000332812	0.000331377	0.000305897	0.000306397	0.000306811	0.000307116	0.000306631
62	Puerto Rico	Americas	Caribbean	0.000606365	0.000602908	0.000600138	0.000597811	0.000595598	0.000593229	0.000590705	0.000587998	0.000584832	0.000580885	0.000575892	0.000569603	0.000562312	0.000554401	0.000546278	0.000538246	0.000530415	0.000522752	0.000515285	0.000508032	0.000501005	0.000409956	0.000405366	0.000401024	0.000396936	0.000393103	0.000389525	0.000386174	0.000383051	0.000380132	0.0003774	0.000374832	0.000372424	0.000370145	0.000367952	0.000365833	0.000363771	0.000361754	0.000359775	0.000357818	0.000355883	0.000162464	0.000162862	0.000163242	0.000163587	0.000163534
63	Saint Kitts and Nevis	Americas	Caribbean	6.7159e-06	6.63814e-06	6.59304e-06	6.57179e-06	6.56152e-06	6.55308e-06	6.54341e-06	6.53448e-06	6.5287e-06	6.5296e-06	6.53881e-06	6.55605e-06	6.57895e-06	6.60449e-06	6.62851e-06	6.64802e-06	6.66198e-06	6.67116e-06	6.67662e-06	6.68041e-06	6.6842e-06	5.86606e-06	5.87993e-06	5.89365e-06	5.90709e-06	5.92022e-06	5.9333e-06	5.94579e-06	5.95826e-06	5.97013e-06	5.98181e-06	5.9929e-06	6.00365e-06	6.0138e-06	6.02357e-06	6.03312e-06	6.0424e-06	6.05124e-06	6.05967e-06	6.06716e-06	6.07405e-06	4.93386e-06	4.97744e-06	5.02023e-06	5.06188e-06	5.09086e-06
64	Saint Lucia	Americas	Caribbean	2.60798e-05	2.60414e-05	2.59509e-05	2.58531e-05	2.57693e-05	2.57136e-05	2.56911e-05	2.56944e-05	2.57086e-05	2.57132e-05	2.56954e-05	2.56386e-05	2.54978e-05	2.53553e-05	2.52354e-05	2.51533e-05	2.51151e-05	2.51094e-05	2.51138e-05	2.50991e-05	2.50545e-05	2.17925e-05	2.17221e-05	2.16308e-05	2.15339e-05	2.1443e-05	2.13602e-05	2.12805e-05	2.12044e-05	2.11286e-05	2.10517e-05	2.09735e-05	2.08955e-05	2.0817e-05	2.07373e-05	2.06569e-05	2.05754e-05	2.04928e-05	2.04088e-05	2.03232e-05	2.02764e-05	1.05362e-05	1.05859e-05	1.06339e-05	1.06792e-05	1.0698e-05
65	Saint Vincent and the Grenadines	Americas	Caribbean	2.33155e-05	2.30195e-05	2.27099e-05	2.24e-05	2.2094e-05	2.17948e-05	2.15025e-05	2.12168e-05	2.09419e-05	2.06819e-05	2.04395e-05	2.02139e-05	2.00023e-05	1.98015e-05	1.96038e-05	1.94037e-05	1.92006e-05	1.89955e-05	1.87885e-05	1.8581e-05	1.83736e-05	1.62929e-05	1.60767e-05	1.5863e-05	1.56543e-05	1.54519e-05	1.52567e-05	1.50669e-05	1.48834e-05	1.47051e-05	1.45317e-05	1.43627e-05	1.41985e-05	1.4039e-05	1.38833e-05	1.37321e-05	1.3585e-05	1.34419e-05	1.33027e-05	1.31672e-05	1.30356e-05	5.72747e-06	5.5157e-06	5.53807e-06	5.5611e-06	5.57258e-06
66	Trinidad and Tobago	Americas	Caribbean	0.000194184	0.000192522	0.000190944	0.000189404	0.000187828	0.000186172	0.000184425	0.000182622	0.000180838	0.000179167	0.000177644	0.000176112	0.00017472	0.000173451	0.000172237	0.000171033	0.000169832	0.000168638	0.000167431	0.000166198	0.000164926	0.000136599	0.000135673	0.000134713	0.000133725	0.000132716	0.000131685	0.000130624	0.000129534	0.000128413	0.00012726	0.000126071	0.000124854	0.000123617	0.00012237	0.000121128	0.000119892	0.000118663	0.000117444	0.000116234	0.000115037	5.2078e-05	5.16999e-05	5.1319e-05	5.09301e-05	5.04207e-05
67	Belize	Americas	Central America	3.30628e-05	3.3168e-05	3.32522e-05	3.33484e-05	3.35201e-05	3.38082e-05	3.42267e-05	3.47538e-05	3.53503e-05	3.59622e-05	3.65464e-05	3.7069e-05	3.75631e-05	3.80414e-05	3.85177e-05	3.90014e-05	3.94919e-05	3.99831e-05	4.04739e-05	4.09647e-05	4.14542e-05	3.63619e-05	3.67572e-05	3.71494e-05	3.75353e-05	3.79127e-05	3.82808e-05	3.86377e-05	3.89866e-05	3.93286e-05	3.96653e-05	3.99956e-05	4.03232e-05	4.07311e-05	4.11345e-05	4.1535e-05	4.19327e-05	4.23271e-05	4.27184e-05	4.3105e-05	4.34877e-05	2.04593e-05	2.0416e-05	2.03625e-05	2.02973e-05	2.01765e-05
68	Costa Rica	Americas	Central America	0.000546051	0.000552112	0.000558352	0.000564914	0.000571989	0.000579659	0.000587986	0.000596813	0.000605787	0.000614435	0.000622423	0.000630265	0.000637322	0.000643747	0.000649672	0.000655191	0.00066032	0.000665027	0.000669387	0.000673504	0.00067746	0.000578029	0.000581788	0.000585403	0.000588835	0.00059206	0.000595075	0.000597864	0.000600468	0.000602907	0.000605198	0.000607329	0.000609313	0.000611141	0.000612792	0.000614288	0.000615627	0.000616805	0.000617828	0.000618685	0.000619388	0.000334052	0.000335403	0.000337156	0.000339231	0.000340392
69	El Salvador	Americas	Central America	0.000956227	0.000955611	0.000956332	0.000958609	0.000960604	0.000961189	0.000960188	0.000957832	0.000954344	0.000948788	0.00094276	0.000936213	0.000929106	0.000921789	0.000914512	0.000907464	0.000900746	0.000894368	0.00088839	0.000882892	0.00087791	0.000812756	0.000808305	0.000804221	0.000800308	0.000796427	0.000792533	0.000788595	0.000784631	0.000780633	0.000776602	0.000772488	0.000768303	0.000764081	0.000759863	0.00075572	0.000751657	0.00074764	0.000743626	0.000739534	0.000735331	0.000613765	0.000603358	0.000592767	0.000581963	0.000569706
70	Guatemala	Americas	Central America	0.000789247	0.000788946	0.000789333	0.000790263	0.000791513	0.00079295	0.00079453	0.000796332	0.000798418	0.000800915	0.000803863	0.000807224	0.000810805	0.000814602	0.000818316	0.000821821	0.000825059	0.000828069	0.000830958	0.000833908	0.00083702	0.000858566	0.000861494	0.000864399	0.000867133	0.000869602	0.000871775	0.000873626	0.000875217	0.000876581	0.00087775	0.000878696	0.000879428	0.000879933	0.000880183	0.000880214	0.00088003	0.000879634	0.000879057	0.000878322	0.000877306	0.00122223	0.0012162	0.00120948	0.00120198	0.00119103
71	Honduras	Americas	Central America	0.000773455	0.000782224	0.000791255	0.000800343	0.000809226	0.000817714	0.000825776	0.000833478	0.000840912	0.00084821	0.000855454	0.000862589	0.000869791	0.000876985	0.000884157	0.000891313	0.000898474	0.000905654	0.000912915	0.000920375	0.000928102	0.000849679	0.000854531	0.000859494	0.000864441	0.000869288	0.000874001	0.000878548	0.00088298	0.000887316	0.000891577	0.00089573	0.000899779	0.000903707	0.000907479	0.000911124	0.000914631	0.000917983	0.000923807	0.000930201	0.000936394	0.000449879	0.000442668	0.000434757	0.000426124	0.000424358
72	Mexico	Americas	Central America	0.0192743	0.0193699	0.0194841	0.0196099	0.0197378	0.0198605	0.0199744	0.0200809	0.0201771	0.0202585	0.0203229	0.0203674	0.0203912	0.020403	0.0204106	0.0204196	0.0204319	0.0204461	0.0204619	0.0204787	0.020496	0.0182776	0.0182805	0.0182836	0.0182849	0.0182835	0.0182787	0.0182699	0.0182591	0.0182478	0.0182372	0.0182269	0.0182168	0.0182061	0.0181935	0.0181789	0.0181622	0.0181431	0.0181217	0.0180975	0.0180706	0.0107063	0.0106223	0.0105318	0.0104341	0.0103062
73	Nicaragua	Americas	Central America	0.000706922	0.000712098	0.000718411	0.000725316	0.000732073	0.000738143	0.000743453	0.000748118	0.000752097	0.000755389	0.000758002	0.000759846	0.000760929	0.000761537	0.000761898	0.000762196	0.000762496	0.000762807	0.000763265	0.000764047	0.000765253	0.000731822	0.000732668	0.000733738	0.000734798	0.000735685	0.000736357	0.000736815	0.000737109	0.000737276	0.000737351	0.0007373	0.000737131	0.00073688	0.000736578	0.000736291	0.000736024	0.000735751	0.000735441	0.000735026	0.000734484	0.000647954	0.000635591	0.000622758	0.000609415	0.000594253
74	Panama	Americas	Central America	0.00045744	0.000460283	0.000463404	0.00046681	0.000470512	0.000474494	0.000478764	0.000483289	0.000487993	0.000492778	0.000497492	0.000501689	0.000505766	0.000509757	0.00051362	0.00051733	0.000520885	0.000524279	0.000527518	0.000530633	0.00053365	0.000496877	0.000499474	0.00050202	0.000504542	0.000507065	0.000509593	0.000512095	0.000514596	0.000517091	0.000519581	0.000522052	0.000524513	0.000526949	0.000529333	0.000531674	0.000533966	0.000536199	0.000538371	0.000540465	0.000542485	0.000493198	0.000492462	0.000491516	0.000490313	0.00048777
75	Argentina	Americas	South America	0.00806876	0.00805503	0.00804261	0.00803314	0.00802609	0.00802078	0.00801732	0.00801523	0.00801292	0.00800845	0.00800042	0.00798764	0.00797035	0.00795044	0.00792906	0.00790712	0.00788502	0.00786258	0.0078401	0.00781811	0.00779692	0.00657453	0.00656168	0.00654955	0.00653778	0.00652616	0.0065149	0.00650606	0.00649737	0.00648908	0.00648138	0.00647413	0.00646737	0.00646088	0.00645424	0.00644758	0.00644078	0.0064338	0.00642668	0.00641927	0.00641171	0.00279579	0.00276924	0.00277388	0.0027953	0.00280999
76	Bolivia (Plurinational State of)	Americas	South America	0.00115051	0.001161	0.00117236	0.00118361	0.00119527	0.00120706	0.00121862	0.00123022	0.0012418	0.00125328	0.00126459	0.00127561	0.00128619	0.00129628	0.00130559	0.00131395	0.00132132	0.00132781	0.00133377	0.0013397	0.00134595	0.00137481	0.00138062	0.00138668	0.0013928	0.0013989	0.00140496	0.00141094	0.00141691	0.00142288	0.00142886	0.0014348	0.00144072	0.00144656	0.00145226	0.00145784	0.00146328	0.00146856	0.00147367	0.00147854	0.0014832	0.00198435	0.00198001	0.00197459	0.00196794	0.00195568
77	Brazil	Americas	South America	0.0348925	0.034949	0.0350077	0.0350738	0.0351532	0.0352489	0.035362	0.035493	0.035631	0.0357661	0.0358904	0.0359801	0.0360514	0.0361046	0.0361319	0.0361288	0.0360938	0.03603	0.0359452	0.0358516	0.0357577	0.0319691	0.0318799	0.0317912	0.0317009	0.0316081	0.0315128	0.0314144	0.0313149	0.0312149	0.0311149	0.0310143	0.0309135	0.0308118	0.0307079	0.0306025	0.0304954	0.0303861	0.0302748	0.0301603	0.0300432	0.0207724	0.0204827	0.0201862	0.0198812	0.0195245
78	Chile	Americas	South America	0.00285612	0.0028618	0.00287048	0.00288146	0.00289208	0.00290106	0.00290806	0.0029133	0.00291701	0.00291957	0.00292124	0.00292175	0.00292083	0.00291889	0.00291594	0.00291203	0.00290731	0.00290182	0.0028957	0.00288917	0.00288239	0.00239535	0.00238834	0.00238133	0.00237898	0.00237727	0.00237568	0.00237407	0.00237254	0.00237104	0.00237031	0.0023706	0.00237083	0.00237092	0.00237075	0.00237038	0.00236977	0.0023689	0.00236775	0.0023663	0.00236457	0.00100907	0.00101606	0.00102287	0.0010294	0.00103336
79	Colombia	Americas	South America	0.00513902	0.00516015	0.00518343	0.00520871	0.00523453	0.00526121	0.00528937	0.00531876	0.00534873	0.00537844	0.0054072	0.00543423	0.00545927	0.00548305	0.00550563	0.00552703	0.00554737	0.00556647	0.00558419	0.00560052	0.00561545	0.00507928	0.00509205	0.00510396	0.0051152	0.00512597	0.00513628	0.00514584	0.00515493	0.00516357	0.00517181	0.00517954	0.00518688	0.00519373	0.00519989	0.00520553	0.00521062	0.00521508	0.00521894	0.00522208	0.00522457	0.00425571	0.0042504	0.00424412	0.00423646	0.00421803
80	Ecuador	Americas	South America	0.00161917	0.00163088	0.00164282	0.00165524	0.00166809	0.00168126	0.00169473	0.00170845	0.00172231	0.00173619	0.00174995	0.00176341	0.00177573	0.00178721	0.00179809	0.00180823	0.00181763	0.00182632	0.00183442	0.00184216	0.00184969	0.00166591	0.00166886	0.00167167	0.0016743	0.00167678	0.00167909	0.00168119	0.00168316	0.00168505	0.0016869	0.00168865	0.00169035	0.00169197	0.00169344	0.0016948	0.00169812	0.0017045	0.0017107	0.00171668	0.00172246	0.000901722	0.000891039	0.00087951	0.000867034	0.000851703
81	Guyana	Americas	South America	0.000124591	0.000122271	0.000120338	0.000118721	0.000117327	0.000116078	0.000114964	0.000113982	0.000113086	0.000112228	0.000111375	0.000110492	0.000109576	0.000108673	0.000107829	0.000107072	0.000106411	0.000105822	0.000105277	0.000104738	0.000104178	9.22965e-05	9.17958e-05	9.12843e-05	9.07727e-05	9.02696e-05	8.97739e-05	8.92783e-05	8.8792e-05	8.83204e-05	8.78684e-05	8.74336e-05	8.70162e-05	8.66123e-05	8.6215e-05	8.58243e-05	8.54382e-05	8.50543e-05	8.46681e-05	8.42722e-05	8.38605e-05	6.04095e-05	5.9793e-05	5.91527e-05	5.8483e-05	5.76562e-05
82	Paraguay	Americas	South America	0.000703973	0.000710745	0.000717659	0.000724555	0.000731478	0.000738395	0.000745304	0.000752191	0.000759031	0.00076579	0.000772427	0.000778864	0.000785051	0.000790509	0.000795607	0.000800413	0.000804936	0.000809192	0.000813241	0.000817189	0.000821107	0.000730473	0.000731344	0.000732171	0.000732949	0.000733674	0.000734348	0.00073493	0.000735449	0.000735896	0.000738291	0.000741381	0.000744455	0.000747498	0.000750477	0.000753416	0.000756306	0.000759139	0.000762221	0.000767624	0.000772954	0.00033238	0.000337234	0.000342074	0.000346866	0.000350828
83	Peru	Americas	South America	0.00422841	0.00424538	0.00426296	0.00428118	0.00430032	0.0043199	0.00434003	0.00436034	0.00437979	0.00439704	0.00441113	0.00442159	0.00442851	0.00443256	0.00443386	0.00443268	0.00442903	0.00442331	0.00441708	0.00441237	0.00441056	0.00408675	0.00408623	0.00408776	0.00409018	0.00409268	0.00409507	0.0040973	0.00409947	0.00410155	0.00410353	0.00410521	0.00410656	0.00410755	0.00410804	0.00410821	0.00410799	0.0041073	0.00410614	0.00410439	0.00410212	0.00323283	0.00318431	0.0031341	0.00308193	0.00302109
84	Suriname	Americas	South America	6.41609e-05	6.41392e-05	6.41047e-05	6.40725e-05	6.40685e-05	6.41086e-05	6.41895e-05	6.42983e-05	6.44336e-05	6.45928e-05	6.47707e-05	6.49634e-05	6.51596e-05	6.53439e-05	6.54846e-05	6.5544e-05	6.55315e-05	6.54569e-05	6.5337e-05	6.51981e-05	6.50586e-05	5.84466e-05	5.84657e-05	5.84843e-05	5.85007e-05	5.85137e-05	5.85237e-05	5.85294e-05	5.85347e-05	5.85407e-05	5.85485e-05	5.85565e-05	5.85654e-05	5.85742e-05	5.858e-05	5.85843e-05	5.85863e-05	5.85846e-05	5.85776e-05	5.85616e-05	5.85363e-05	5.95196e-05	6.00329e-05	6.05276e-05	6.09971e-05	6.13043e-05
85	Uruguay	Americas	South America	0.000703596	0.000697968	0.000693016	0.000688624	0.000684644	0.000680922	0.000677512	0.000674362	0.000671038	0.000667057	0.000662111	0.000655997	0.00064888	0.000641317	0.000633932	0.000627165	0.000621157	0.000615765	0.000610841	0.000606162	0.000601568	0.000504107	0.000501126	0.000498232	0.000495408	0.000492647	0.000489925	0.000487216	0.000484578	0.000482061	0.000479701	0.000477491	0.000475421	0.000473453	0.000471532	0.000469645	0.000467778	0.000465928	0.000464094	0.000462268	0.000460457	0.000238917	0.000238917	0.00023888	0.000238783	0.000238097
86	Venezuela (Bolivarian Republic of)	Americas	South America	0.00421776	0.00425305	0.00428823	0.00432347	0.00435889	0.00439447	0.00443026	0.0044661	0.00450175	0.00453691	0.00457124	0.00460423	0.00463408	0.00466209	0.00468888	0.00471437	0.00473864	0.00476162	0.00478328	0.00480375	0.00482311	0.00411138	0.00412537	0.00413859	0.00415113	0.00416309	0.00417449	0.0041851	0.00419515	0.00420467	0.0042137	0.00423059	0.00424779	0.00426456	0.00428074	0.00429651	0.00431183	0.00432664	0.00434098	0.00435472	0.00436792	0.00199642	0.00200505	0.00201334	0.00202114	0.00202395
87	China	Asia	Eastern Asia	0.257084	0.256879	0.256451	0.255815	0.255008	0.254058	0.252965	0.251727	0.250393	0.249021	0.247652	0.246372	0.245127	0.243911	0.242724	0.241564	0.240424	0.239312	0.238235	0.237192	0.236178	0.23043	0.229105	0.227781	0.22644	0.225068	0.223659	0.222199	0.220693	0.219135	0.217524	0.215851	0.214124	0.212349	0.21053	0.208686	0.206818	0.204924	0.203009	0.201073	0.199121	0.129688	0.124506	0.11931	0.114094	0.110957
88	Democratic People's Republic of Korea	Asia	Eastern Asia	0.00299888	0.00298912	0.00298259	0.00297734	0.00297064	0.00296079	0.00294748	0.00293134	0.00291333	0.00289488	0.00287688	0.00285934	0.00284166	0.00282355	0.00280401	0.00278248	0.0027589	0.00273371	0.00270749	0.00268114	0.00265534	0.00251936	0.00248722	0.00245566	0.00242459	0.00239396	0.00236377	0.00233392	0.0023045	0.00227549	0.0022498	0.00223782	0.00222618	0.00221483	0.0022036	0.00219254	0.00218161	0.00217076	0.00215998	0.00214916	0.00213831	0.000973161	0.000948926	0.000924866	0.000916868	0.000918999
89	Japan	Asia	Eastern Asia	0.0243324	0.0240523	0.0237977	0.0235614	0.0233339	0.0231081	0.0228819	0.022657	0.0224356	0.0222208	0.0220141	0.0218759	0.0217556	0.0216311	0.0214977	0.0213519	0.0211862	0.0210083	0.0208222	0.0206299	0.0204335	0.0180074	0.0178588	0.0177065	0.0175512	0.0173937	0.0172343	0.0170727	0.0169101	0.0167471	0.0165844	0.0164219	0.01626	0.0160988	0.0159379	0.0157781	0.0156193	0.0154616	0.0153051	0.0151495	0.0149953	0.00633934	0.00632427	0.00630854	0.00629162	0.00625961
90	Mongolia	Asia	Eastern Asia	0.000392249	0.000391755	0.000390037	0.00038753	0.000384825	0.000382342	0.000380194	0.000378294	0.00037663	0.00037514	0.000374123	0.000373586	0.000373217	0.000373113	0.000373323	0.000373873	0.000374777	0.000375998	0.000377475	0.000379136	0.000380921	0.00039194	0.000394063	0.000396223	0.000398356	0.000400411	0.000402359	0.000404165	0.000405837	0.000407371	0.000408767	0.000410008	0.000411098	0.000412027	0.000412776	0.000413364	0.000413789	0.000414062	0.000414212	0.000414269	0.00041427	0.000546694	0.000548716	0.00055071	0.000552659	0.000553353
91	Republic of Korea	Asia	Eastern Asia	0.00899076	0.00895618	0.00891447	0.00887208	0.00883024	0.00878953	0.00874373	0.00869635	0.00864973	0.00860209	0.00855221	0.00850052	0.0084466	0.00839256	0.0083408	0.00829288	0.00824661	0.00820267	0.00816118	0.00812035	0.00807888	0.00715237	0.00712774	0.00710269	0.00707737	0.00705197	0.00702631	0.00699997	0.00697361	0.00694768	0.00692253	0.00689801	0.00687414	0.00685072	0.00682735	0.00680415	0.00678099	0.00675776	0.00673428	0.00671015	0.00668529	0.00284439	0.00285545	0.00286581	0.00287514	0.00287702
92	Afghanistan	Asia	South-Central Asia	0.000383179	0.000411021	0.000449426	0.000493311	0.000535655	0.000571428	0.000598626	0.000618795	0.000634945	0.000651716	0.000672443	0.00069787	0.000726645	0.000757383	0.000787807	0.000816392	0.000842824	0.000867712	0.000891642	0.00091559	0.00094028	0.00103437	0.00106214	0.00109057	0.00111948	0.00114877	0.00117844	0.00120855	0.00123933	0.00127097	0.00130363	0.00133734	0.00137207	0.0014077	0.00144399	0.00148086	0.00151821	0.00155602	0.00159421	0.00163269	0.00167134	0.00247738	0.00252211	0.00256545	0.00260694	0.0026405
93	Bangladesh	Asia	South-Central Asia	0.0148084	0.0149089	0.0150031	0.015097	0.0151942	0.0152965	0.0154044	0.015515	0.0156243	0.0157266	0.0158177	0.0159006	0.0159766	0.0160389	0.0160835	0.0161086	0.0161132	0.0161001	0.016078	0.016058	0.0160483	0.016533	0.0165374	0.0165497	0.0165652	0.0165804	0.016595	0.0166089	0.0166225	0.0166356	0.016648	0.0166589	0.0166682	0.0166755	0.0166801	0.0166825	0.0166825	0.0166797	0.0166741	0.0166653	0.0166536	0.0198559	0.0197344	0.0196049	0.0194657	0.0192738
94	Bhutan	Asia	South-Central Asia	7.58597e-05	7.45266e-05	7.24816e-05	7.01727e-05	6.81937e-05	6.69448e-05	6.65244e-05	6.6782e-05	6.75576e-05	6.86047e-05	6.97364e-05	7.09281e-05	7.22021e-05	7.3482e-05	7.46726e-05	7.57027e-05	7.6488e-05	7.70857e-05	7.75427e-05	7.79332e-05	7.83091e-05	8.25652e-05	8.27497e-05	8.2886e-05	8.2951e-05	8.29316e-05	8.28266e-05	8.26451e-05	8.24097e-05	8.2144e-05	8.18657e-05	8.15779e-05	8.128e-05	8.09677e-05	8.06322e-05	8.02729e-05	7.98899e-05	7.94858e-05	7.93727e-05	7.92963e-05	7.92106e-05	8.54918e-05	8.48786e-05	8.42623e-05	8.36356e-05	8.28155e-05
95	India	Asia	South-Central Asia	0.13386	0.134259	0.134693	0.135164	0.135665	0.136188	0.136731	0.13729	0.137853	0.138407	0.13894	0.139445	0.139921	0.140355	0.140726	0.141025	0.141249	0.141404	0.141506	0.141581	0.141649	0.153127	0.153137	0.153138	0.153122	0.153085	0.153025	0.152939	0.152839	0.152731	0.152622	0.152507	0.152389	0.152263	0.152118	0.151958	0.151781	0.151584	0.15137	0.151133	0.150877	0.228222	0.226943	0.22557	0.224084	0.221994
96	Iran (Islamic Republic of)	Asia	South-Central Asia	0.0119071	0.0119453	0.011938	0.0119059	0.0118803	0.0118832	0.011922	0.0119859	0.0120627	0.0121339	0.012186	0.0122158	0.0122285	0.01223	0.0122267	0.0122234	0.0122207	0.0122162	0.0122126	0.012213	0.0122188	0.0113481	0.0113525	0.0113596	0.0113665	0.011371	0.0113726	0.0113709	0.0113662	0.0113582	0.0113469	0.0113318	0.0113131	0.0113045	0.0113205	0.0113347	0.011347	0.0113575	0.0113664	0.011374	0.0113808	0.00497385	0.0049596	0.00494549	0.00498861	0.00502068
97	Kazakhstan	Asia	South-Central Asia	0.00343817	0.00338029	0.00331199	0.0032358	0.00315526	0.00307426	0.00299189	0.00290918	0.00283138	0.00276436	0.00271181	0.00267624	0.00265557	0.00264601	0.00264165	0.0026382	0.0026347	0.00263186	0.0026293	0.00262709	0.00262537	0.00236106	0.00236326	0.00236517	0.00236699	0.00236885	0.0023707	0.00237226	0.00237357	0.0023746	0.00237531	0.00237565	0.00237569	0.00237539	0.00237468	0.00237367	0.00237234	0.00237076	0.0023691	0.00236751	0.0023662	0.00116647	0.00117301	0.00117968	0.00118643	0.00119061
98	Kyrgyzstan	Asia	South-Central Asia	0.00079927	0.000794645	0.000788384	0.000781844	0.000776798	0.000774331	0.000775019	0.000778149	0.000782005	0.000784433	0.00078419	0.000780306	0.00077357	0.000765519	0.00075813	0.000752772	0.000749822	0.000748794	0.000749178	0.000750208	0.000751379	0.000689384	0.000691827	0.000694634	0.000698018	0.000702104	0.0007069	0.000712206	0.00071781	0.000723387	0.000728709	0.000733679	0.000738348	0.000742707	0.00074677	0.000750598	0.000754181	0.000757508	0.000760638	0.000763622	0.000766537	0.000487313	0.000493313	0.000499503	0.000505896	0.000511392
99	Maldives	Asia	South-Central Asia	0.00258498	0.00260109	0.00261925	0.00263996	0.00266381	0.00269098	0.00272189	0.00275621	0.0027922	0.0028275	0.00286033	0.00288963	0.00291618	0.00294162	0.00296776	0.00299604	0.00302679	0.00305976	0.00309527	0.00313364	0.00317397	0.00289155	0.0029369	0.00298375	0.0030315	0.00307923	0.0031267	0.00317381	0.00322069	0.00326744	0.00331412	0.00336056	0.00340669	0.00345242	0.00349763	0.0035424	0.00358665	0.00363031	0.00367333	0.00371557	0.00375706	0.00193972	0.00197638	0.00201285	0.00204892	0.00207994
100	Nepal	Asia	South-Central Asia	0.00297892	0.00300081	0.00302745	0.00305755	0.00308987	0.0031233	0.00315763	0.00319244	0.00322637	0.00325779	0.00328547	0.00330865	0.00332558	0.00333822	0.00334646	0.00335039	0.00334996	0.00334561	0.00333873	0.00333119	0.00332432	0.00358203	0.00357186	0.00356243	0.00355323	0.00354392	0.00353452	0.00352503	0.00351566	0.00350644	0.00349742	0.00348848	0.00347964	0.0034708	0.00346175	0.00345256	0.00344318	0.00343355	0.00342361	0.00341321	0.00340235	0.00459585	0.0045275	0.00445668	0.00438319	0.00429763
101	Pakistan	Asia	South-Central Asia	0.0172338	0.0174081	0.0175725	0.0177359	0.0179098	0.0181004	0.0183116	0.0185374	0.0187634	0.0189705	0.0191461	0.0192843	0.01939	0.0194765	0.0195584	0.0196456	0.0197414	0.0198421	0.0199439	0.0200418	0.0201325	0.0208162	0.0208591	0.0208981	0.0209363	0.0209758	0.0210169	0.0210577	0.0210985	0.0211384	0.0211765	0.0212123	0.0212463	0.0212773	0.0213039	0.0213263	0.021344	0.0213568	0.0213649	0.0213679	0.0213665	0.0203228	0.0198149	0.0192874	0.0187389	0.0181297
102	Sri Lanka	Asia	South-Central Asia	0.0021839	0.00217106	0.00215855	0.00214578	0.002132	0.00211681	0.00209979	0.00208146	0.00206346	0.00204792	0.00203613	0.00202848	0.00202401	0.00202115	0.00201743	0.00201118	0.00200199	0.00199048	0.00197758	0.00196465	0.00195262	0.00178298	0.00177056	0.00175863	0.00174681	0.00173484	0.00172271	0.0017124	0.00170996	0.00170734	0.00170457	0.00170157	0.00169838	0.00169503	0.00169152	0.00168797	0.00168438	0.00168073	0.00167707	0.00167338	0.00166973	0.0008289	0.000832663	0.000836392	0.000840009	0.000841631
103	Tajikistan	Asia	South-Central Asia	0.000610611	0.000613568	0.000615067	0.000615444	0.000615168	0.000614616	0.000613845	0.000612911	0.000612187	0.000612113	0.000613358	0.00061601	0.000619593	0.00062405	0.000629219	0.000634856	0.000640922	0.000647442	0.00065441	0.000661861	0.000669789	0.000618291	0.000626835	0.000635618	0.000644473	0.000653276	0.000661973	0.000670521	0.00067893	0.000687196	0.000695319	0.000703274	0.000711067	0.000718675	0.000726064	0.000733264	0.000740274	0.000747122	0.000755012	0.000762908	0.00077086	0.00038426	0.000391526	0.000398938	0.000406497	0.000413306
104	Turkmenistan	Asia	South-Central Asia	0.000796502	0.000806356	0.000817426	0.000828615	0.000838505	0.00084637	0.000852001	0.000855501	0.000857343	0.000858235	0.000858706	0.000858757	0.000858296	0.000857681	0.00085716	0.000856936	0.000857131	0.000857741	0.000858725	0.000860021	0.000861568	0.000867821	0.000871313	0.00087497	0.000878664	0.000882304	0.000885845	0.000889229	0.000892478	0.000895582	0.000898539	0.000901307	0.000903886	0.000906249	0.000908352	0.000910221	0.000911844	0.000913215	0.000914351	0.000915247	0.000915934	0.00118945	0.00119679	0.00120383	0.00121047	0.00121406
105	Uzbekistan	Asia	South-Central Asia	0.00366973	0.00368845	0.00370882	0.00372928	0.00374778	0.00376266	0.0037742	0.00378356	0.0037897	0.00379053	0.00378548	0.00377359	0.00375591	0.00373587	0.00371716	0.00370237	0.0036923	0.00368639	0.00368426	0.00368478	0.00368613	0.00328398	0.00329896	0.00331448	0.00333009	0.00334548	0.00336042	0.00337466	0.00338833	0.00340144	0.00341404	0.00342599	0.00343727	0.00344782	0.00345746	0.00346631	0.00347434	0.00348153	0.00348799	0.00349373	0.00349889	0.00149637	0.00150993	0.00152318	0.00153601	0.00154503
106	Cambodia	Asia	South-Eastern Asia	0.0014467	0.00147197	0.00150052	0.00153054	0.00155965	0.00158617	0.00160971	0.00163059	0.00164852	0.00166339	0.00167594	0.00168608	0.00169374	0.00169936	0.00170316	0.00170545	0.00170623	0.0017058	0.00170514	0.00170552	0.00170772	0.00186175	0.00186507	0.0018694	0.00187363	0.00187698	0.00187925	0.00188053	0.00188099	0.0018808	0.00188361	0.00188949	0.00189499	0.0019	0.00190434	0.00190803	0.00191104	0.00191342	0.00191533	0.00191694	0.00191843	0.00277651	0.00276308	0.0027485	0.0027326	0.00270956
107	Indonesia	Asia	South-Eastern Asia	0.0263418	0.0263952	0.0264604	0.0265334	0.0266111	0.0266908	0.0267725	0.0268567	0.0269441	0.0270356	0.027131	0.0272057	0.0272787	0.0273531	0.0274278	0.027502	0.0275763	0.0276496	0.0277191	0.0277822	0.0278372	0.0284911	0.0285126	0.0285274	0.0285372	0.0285439	0.0285474	0.0285461	0.0285421	0.0285362	0.0285293	0.0285206	0.0285108	0.0284998	0.0284867	0.0284724	0.0284568	0.0284393	0.0284195	0.0283961	0.0283688	0.0320165	0.0317791	0.0315299	0.0312658	0.0309178
108	Lao People's Democratic Republic	Asia	South-Eastern Asia	0.000682497	0.000691656	0.000700962	0.000707715	0.000713981	0.000719573	0.000724691	0.000729091	0.000732618	0.000735108	0.000736514	0.000736642	0.000735694	0.000734517	0.000734056	0.000734928	0.000737341	0.000741007	0.000745441	0.000749984	0.00075417	0.000765753	0.000764574	0.00076309	0.000761457	0.000759778	0.000758037	0.000756118	0.000754208	0.000755774	0.000757329	0.00075884	0.000760319	0.000761732	0.000763028	0.000764217	0.000765278	0.000766198	0.000766991	0.000767657	0.000768215	0.000374066	0.000351646	0.000334206	0.000339101	0.000343179
109	Malaysia	Asia	South-Eastern Asia	0.00314755	0.00318653	0.00322893	0.00327258	0.00331808	0.00336594	0.00341643	0.00346877	0.00352137	0.00357207	0.00361936	0.00366	0.0036966	0.00373051	0.00376296	0.00379478	0.00382625	0.00385701	0.00388694	0.00391588	0.00394378	0.00359692	0.00362248	0.0036471	0.00367066	0.00369314	0.00371447	0.00373453	0.00375375	0.00377246	0.00379091	0.00380906	0.00382819	0.00384777	0.00386643	0.00388416	0.0039009	0.00391942	0.00394004	0.00395958	0.00397805	0.00170649	0.001727	0.00174708	0.00176658	0.00178155
110	Myanmar	Asia	South-Eastern Asia	0.00778703	0.00776751	0.00774878	0.00773223	0.00771944	0.00771092	0.00770786	0.0077087	0.00770837	0.00770032	0.00768025	0.00764632	0.0076005	0.00754753	0.00749246	0.00743905	0.00738815	0.00733916	0.00729302	0.00725077	0.00721275	0.00694094	0.00689954	0.00686119	0.00682385	0.00678613	0.0067476	0.00670813	0.00666812	0.00662784	0.00658749	0.00654678	0.00650569	0.00646412	0.00642189	0.00637929	0.00633627	0.00629272	0.0062487	0.00622799	0.00621349	0.00345421	0.00344226	0.00342796	0.003411	0.00338389
111	Philippines	Asia	South-Eastern Asia	0.00905829	0.00912406	0.0091907	0.00925907	0.00933024	0.00940464	0.00948232	0.00956249	0.00964404	0.00972556	0.00980493	0.00987841	0.00994874	0.0100152	0.0100751	0.010127	0.0101704	0.0102064	0.0102381	0.0102698	0.0103045	0.0101848	0.0102266	0.0102711	0.0103168	0.0103626	0.0104085	0.0104544	0.0105011	0.0105493	0.0105994	0.0106511	0.0107045	0.0107587	0.0108129	0.010867	0.0109208	0.010974	0.0110269	0.0110789	0.0111302	0.00991401	0.00985387	0.00978927	0.00971955	0.00962356
112	Singapore	Asia	South-Eastern Asia	0.000488595	0.000494382	0.0005017	0.000509858	0.000517926	0.000525285	0.000530357	0.000536117	0.000541744	0.000547967	0.000555247	0.000563629	0.000572804	0.000582485	0.000592162	0.000601463	0.000610296	0.000618711	0.00062671	0.00063436	0.000641695	0.000577311	0.000584252	0.000590824	0.000597004	0.000602773	0.000608155	0.000613095	0.000617502	0.000621222	0.000624176	0.0006263	0.000627705	0.000628621	0.000629347	0.000630135	0.00063106	0.000632062	0.000633077	0.000633974	0.000634679	0.000271297	0.000273596	0.000275816	0.000277929	0.000279311
113	Thailand	Asia	South-Eastern Asia	0.00715288	0.00711466	0.00706586	0.00701347	0.00696673	0.00693168	0.00690951	0.00689745	0.00689283	0.00689163	0.006895	0.00691223	0.00692911	0.00694184	0.00694462	0.00693368	0.00690739	0.00686772	0.00681995	0.00677151	0.00672773	0.00611541	0.00609221	0.00607132	0.00605017	0.00602695	0.00600143	0.00597408	0.00594553	0.0059193	0.00589634	0.00587265	0.00584821	0.00582294	0.00579665	0.00576956	0.00574161	0.00571276	0.00568297	0.005652	0.00561987	0.0034961	0.00350447	0.00351093	0.00351509	0.00350911
114	Timor-Leste	Asia	South-Eastern Asia	0.000100425	0.000102294	0.000104506	0.000106606	0.000107986	0.00010828	0.000107284	0.000105276	0.000102954	0.000101254	0.000100794	0.000101781	0.000103911	0.00010667	0.000109312	0.000111373	0.000112687	0.000113442	0.000113824	0.000114126	0.000114555	0.000123374	0.000124186	0.000125083	0.000126048	0.000127071	0.00012816	0.000129321	0.000130559	0.000131866	0.000133237	0.000134667	0.000136152	0.000137677	0.000139222	0.000140778	0.000142337	0.000143894	0.000145439	0.000146956	0.00014844	0.000237554	0.000239871	0.000242076	0.000244153	0.00024556
115	Viet Nam	Asia	South-Eastern Asia	0.0122951	0.0123359	0.0123812	0.0124246	0.0124573	0.0124729	0.0124707	0.0124531	0.0124234	0.0123873	0.01235	0.0123087	0.0122624	0.0122139	0.0121637	0.0121125	0.012061	0.0120095	0.011959	0.0119104	0.0118645	0.0116051	0.0115292	0.0114543	0.0113784	0.0113005	0.0112201	0.0111368	0.0110512	0.0109633	0.0108732	0.0107971	0.0107351	0.0106721	0.0106083	0.0105445	0.0104805	0.0104164	0.0103523	0.0102882	0.0102245	0.00534703	0.00510214	0.00485899	0.00461714	0.00436688
116	Armenia	Asia	Western Asia	0.00074684	0.000727913	0.000703882	0.000677383	0.000651908	0.000629855	0.000611854	0.000597141	0.000584986	0.000574205	0.000563932	0.000554116	0.000545229	0.000536941	0.00052888	0.000520865	0.000512748	0.000504573	0.000496525	0.000489027	0.000482446	0.000493485	0.000489378	0.00048582	0.000482391	0.000478802	0.000474954	0.000470903	0.000466785	0.000462784	0.000459026	0.000455512	0.000452187	0.000448986	0.000445816	0.000442637	0.000439429	0.000436207	0.000432993	0.000429811	0.000426692	0.000645684	0.00064568	0.000645649	0.000645528	0.00064388
117	Azerbaijan	Asia	Western Asia	0.00159377	0.00158868	0.00158485	0.00158121	0.00157639	0.0015695	0.00156028	0.00154925	0.00153737	0.00152659	0.00151803	0.00151088	0.00150475	0.00149964	0.00149519	0.00149113	0.00148745	0.00148415	0.00148107	0.00147804	0.00147496	0.00139357	0.00138653	0.00137925	0.00137164	0.00136367	0.00135529	0.00134643	0.00133711	0.00132732	0.00131708	0.00130635	0.00129519	0.00128653	0.00128061	0.0012743	0.00127073	0.00126838	0.00126578	0.00126296	0.00126001	0.000536858	0.000539741	0.000542541	0.000545211	0.000546537
118	Bahrain	Asia	Western Asia	0.000105492	0.000106775	0.000107923	0.000109042	0.000110271	0.00011172	0.00011344	0.000115486	0.000117971	0.00012102	0.000124737	0.000128942	0.000133627	0.000139228	0.000146278	0.000155014	0.000165692	0.000177826	0.000190056	0.00020062	0.000208359	0.000190185	0.000192113	0.000192473	0.000192505	0.000193087	0.000194429	0.000196246	0.000198341	0.000200358	0.00020205	0.00020341	0.000204568	0.000205557	0.000206426	0.000207225	0.000207957	0.000208614	0.000209215	0.000209775	0.000210314	9.67739e-05	9.77778e-05	9.87742e-05	9.975e-05	0.000100479
119	Cyprus	Asia	Western Asia	0.000133778	0.00013468	0.000135797	0.000136986	0.000138206	0.000139416	0.00014058	0.000141697	0.000142789	0.000143894	0.000145026	0.000146178	0.000147239	0.000148219	0.000149071	0.000149748	0.00015024	0.000150564	0.00015075	0.000150847	0.00015089	0.000134288	0.000134496	0.000134678	0.000134843	0.000134997	0.000135148	0.00013529	0.000135426	0.00013555	0.000135659	0.000135747	0.000135822	0.000135888	0.000135952	0.000136024	0.000136106	0.000136191	0.000136269	0.000136318	0.000136331	5.8216e-05	5.86473e-05	5.90605e-05	5.94521e-05	5.9691e-05
120	Georgia	Asia	Western Asia	0.00090402	0.000883338	0.00085875	0.000832102	0.000805876	0.00078179	0.000760364	0.0007411	0.000723477	0.000706641	0.000690015	0.000673458	0.000657481	0.00064255	0.000628873	0.000616737	0.000606238	0.000597137	0.000589017	0.000581384	0.00057383	0.00052206	0.000516478	0.000510861	0.000505313	0.000499898	0.000494592	0.000489313	0.000484083	0.000478899	0.000473769	0.000468677	0.000463635	0.000458651	0.000453726	0.000448893	0.000444151	0.000439501	0.000434959	0.000430531	0.000426238	0.000354967	0.000356458	0.000357911	0.000359295	0.000359809
121	Iraq	Asia	Western Asia	0.00274667	0.00277543	0.00281122	0.00285291	0.00289874	0.0029473	0.00299838	0.00305185	0.00310759	0.00316389	0.0032194	0.00327379	0.00332684	0.00337813	0.00342667	0.00347203	0.00351362	0.00355226	0.00359091	0.00363354	0.0036827	0.00353343	0.00359203	0.00365426	0.00371693	0.00377785	0.00383641	0.00389309	0.00394888	0.00400502	0.00406236	0.00412093	0.00418032	0.00424031	0.00431058	0.00437976	0.00444762	0.00451434	0.00458037	0.00464618	0.00471228	0.00319381	0.00324614	0.00329824	0.00334965	0.00339269
122	Israel	Asia	Western Asia	0.00131368	0.00133461	0.00136211	0.00139317	0.00142383	0.00145125	0.00147483	0.00149537	0.00151317	0.00152888	0.00154304	0.00155504	0.00156485	0.00157442	0.00158598	0.00160088	0.00161997	0.00164225	0.00166512	0.00168509	0.0016999	0.0015208	0.00152736	0.00153147	0.00153562	0.00154156	0.00154975	0.0015595	0.00157034	0.00158133	0.00159185	0.00160178	0.00161145	0.00162095	0.00163042	0.00164006	0.00164986	0.00165976	0.00166979	0.00167992	0.0016902	0.000726352	0.00073664	0.000747025	0.000757437	0.000766165
123	Jordan	Asia	Western Asia	0.000639626	0.000665187	0.00069504	0.000725973	0.00075374	0.000774772	0.000788651	0.000797243	0.000801957	0.000804879	0.000807687	0.000810245	0.000812642	0.000817001	0.000825735	0.000840349	0.000861243	0.000887452	0.000917394	0.000948894	0.000980172	0.000905878	0.000935031	0.000961899	0.000984036	0.000999947	0.00100872	0.00101126	0.00101032	0.00100961	0.00101177	0.00101758	0.00102624	0.00103677	0.00104755	0.0010575	0.00106648	0.00107497	0.00108312	0.00109115	0.00109926	0.000514846	0.000522398	0.000529954	0.000537462	0.000543701
124	Kuwait	Asia	Western Asia	0.000527168	0.000503878	0.000469128	0.000430483	0.000397907	0.000378059	0.000373115	0.000380404	0.000395741	0.00041303	0.000428044	0.00043968	0.00044949	0.000459147	0.000471102	0.000486903	0.000506744	0.000529452	0.000553594	0.000577271	0.000599116	0.000550733	0.000567667	0.000583002	0.000596877	0.000609444	0.000620604	0.00063035	0.000639145	0.000647559	0.000656012	0.00066464	0.000673396	0.000682197	0.000690871	0.000699338	0.000707614	0.000715766	0.000723815	0.000731767	0.000739649	0.00031925	0.000325113	0.000330992	0.000336861	0.000341961
125	Lebanon	Asia	Western Asia	0.000535428	0.00053741	0.000543461	0.000551434	0.000558449	0.000562682	0.00056311	0.000560819	0.000558617	0.000560073	0.000567817	0.000582893	0.00060369	0.000626799	0.000647489	0.000662633	0.000670745	0.000673238	0.000673398	0.000675835	0.000683457	0.000655155	0.000674392	0.000694235	0.000709433	0.000716538	0.000714277	0.000704432	0.000690458	0.000677173	0.000667972	0.000663788	0.000663497	0.000665809	0.000668657	0.000670598	0.000671427	0.000671666	0.000671443	0.00067102	0.000670607	0.0006165	0.000623272	0.000629901	0.000636334	0.000641149
126	Oman	Asia	Western Asia	0.000372465	0.000382242	0.000393097	0.000403435	0.000410578	0.000413388	0.000411696	0.000406477	0.00039993	0.000394982	0.000393573	0.000396787	0.000403837	0.000412616	0.000420395	0.00042536	0.000425876	0.00042341	0.000422417	0.000428821	0.000446198	0.000429962	0.000465912	0.000505194	0.000540353	0.000567381	0.000583963	0.00059165	0.000593225	0.000592862	0.000593557	0.000595864	0.000598851	0.000602155	0.000605019	0.000606961	0.000608057	0.000608647	0.000608786	0.000608527	0.000607933	0.00028404	0.00028456	0.000284903	0.000285031	0.000284313
127	Qatar	Asia	Western Asia	0.000102173	0.000102527	0.000102057	0.000101212	0.00010057	0.000100559	0.000101621	0.000103792	0.000106667	0.000109662	0.000112542	0.000114701	0.000116758	0.00012106	0.000130649	0.000147337	0.000171745	0.000202337	0.000236017	0.000268647	0.000297266	0.000285809	0.000303967	0.000318664	0.000330375	0.000339524	0.000345965	0.000349679	0.000351462	0.000352327	0.000353028	0.000353836	0.000354702	0.000355599	0.000356378	0.000356964	0.000357428	0.000357882	0.000358318	0.000358697	0.000359004	0.000153437	0.000154734	0.000156008	0.000157247	0.000158102
128	Saudi Arabia	Asia	Western Asia	0.00327576	0.00333336	0.00338896	0.00343662	0.00347291	0.00349629	0.00350348	0.00349884	0.00349669	0.00351559	0.00356696	0.00365567	0.00377385	0.00390685	0.00403112	0.00412943	0.00419714	0.00424023	0.00426685	0.0042893	0.00431623	0.00387056	0.00390964	0.00395038	0.00399079	0.00402945	0.00406651	0.00410232	0.00413639	0.00416791	0.00419635	0.00422143	0.00424348	0.00426274	0.00427952	0.00429441	0.00430746	0.00431876	0.0043288	0.00433803	0.00434695	0.00186039	0.00187887	0.00189737	0.00191573	0.0019297
129	Syrian Arab Republic	Asia	Western Asia	0.00249983	0.00253171	0.00256439	0.0025982	0.00263353	0.00267116	0.00271162	0.0027544	0.00279678	0.00283519	0.00286763	0.00289106	0.00290725	0.00292455	0.00295344	0.00300003	0.00306907	0.00315534	0.00324375	0.00331435	0.00335458	0.00304953	0.00302815	0.00299694	0.0029776	0.00298455	0.00302251	0.00308454	0.00315958	0.00323833	0.00330371	0.00335227	0.00338813	0.00341535	0.0034403	0.00346774	0.00349832	0.00353028	0.00356307	0.00359552	0.00362689	0.00177745	0.00180195	0.0018261	0.00184973	0.00186865
130	Turkey	Asia	Western Asia	0.0133013	0.0133243	0.0133455	0.013371	0.0134017	0.0134377	0.0134798	0.0135269	0.0135771	0.0136276	0.0136761	0.0137229	0.0137665	0.013807	0.0138434	0.0138752	0.0139019	0.0139237	0.0139429	0.0139631	0.0139863	0.0127697	0.0128052	0.0128405	0.0128712	0.0128946	0.0129096	0.012917	0.0129201	0.0129224	0.0129266	0.012933	0.0129412	0.0129504	0.0129594	0.0129681	0.0129763	0.0129841	0.0129914	0.0129976	0.0130028	0.00593834	0.00590434	0.00589427	0.0059203	0.00593093
131	United Arab Emirates	Asia	Western Asia	0.00041969	0.00043627	0.000453338	0.00047082	0.000488609	0.000506735	0.00052713	0.000550416	0.000574626	0.000597479	0.000618334	0.000633231	0.000644924	0.000666894	0.000716551	0.00080398	0.00093482	0.00109974	0.00127597	0.00143321	0.00155099	0.00145786	0.00149087	0.00150092	0.00150441	0.00151309	0.00152933	0.00154942	0.00157196	0.00159387	0.00161308	0.00162984	0.00164562	0.00166068	0.00167532	0.00168989	0.00170447	0.00171905	0.0017337	0.00174842	0.00176328	0.000887241	0.000901707	0.000916324	0.000930984	0.000943557
132	Yemen	Asia	Western Asia	0.00172975	0.00178593	0.00184988	0.00191668	0.00197989	0.00203502	0.00208079	0.00211904	0.00215226	0.00218407	0.00221693	0.00225111	0.00228556	0.00231992	0.00235313	0.0023845	0.00241405	0.00244219	0.00246928	0.00249589	0.00252242	0.00261447	0.0026358	0.0026569	0.00267781	0.00269852	0.00271905	0.00274249	0.00276919	0.00279571	0.00282195	0.00284777	0.00287323	0.00289822	0.00292259	0.00294638	0.00296954	0.00299201	0.00301379	0.00303481	0.0030551	0.00316603	0.00315147	0.00313506	0.00311659	0.00308925
133	Australia	Oceania	Australias	0.00312943	0.00312152	0.00311344	0.00310526	0.00309848	0.00309414	0.00309273	0.00309418	0.00309736	0.00310106	0.00310453	0.00310691	0.00310825	0.003111	0.00311747	0.00312898	0.00314626	0.00316809	0.00319173	0.00321365	0.00323144	0.00363156	0.00364845	0.0036625	0.003676	0.0036906	0.00370657	0.00372317	0.00374039	0.00375783	0.00377524	0.00379256	0.00381002	0.00382753	0.00384489	0.0038622	0.00387944	0.00389655	0.00391359	0.00393048	0.00394731	0.00169309	0.00171367	0.00173428	0.00175478	0.00177125
134	New Zealand	Oceania	Australias	0.000554858	0.000554176	0.000555155	0.000557033	0.000558688	0.000559364	0.000558777	0.000557229	0.000555321	0.000553882	0.000553446	0.000554127	0.000555627	0.000557522	0.000559182	0.000560273	0.000560712	0.000560642	0.000560209	0.00055965	0.000559143	0.000626037	0.000626765	0.000627528	0.000628305	0.000629086	0.000629875	0.000630653	0.000631459	0.000632305	0.000633201	0.000634132	0.000635107	0.000636099	0.000637066	0.000638015	0.000638938	0.000639827	0.000640682	0.000641484	0.000642242	0.000299239	0.000301691	0.000304104	0.000306456	0.000308066
135	Fiji	Oceania	Melanesia	0.000135194	0.000134379	0.000134068	0.00013409	0.000134196	0.000134202	0.000134108	0.000133857	0.000133468	0.000132891	0.000132091	0.000131014	0.000129699	0.000128318	0.000127075	0.000126108	0.000125463	0.00012508	0.000124858	0.000124657	0.000124377	0.000102944	0.000102157	0.000101332	0.000100489	9.96433e-05	9.87928e-05	9.7924e-05	9.73721e-05	9.70272e-05	9.66646e-05	9.62823e-05	9.58835e-05	9.54693e-05	9.50394e-05	9.45995e-05	9.41499e-05	9.36902e-05	9.32219e-05	9.27431e-05	9.22564e-05	3.9234e-05	3.93891e-05	3.95366e-05	3.9672e-05	3.97073e-05
136	Papua New Guinea	Oceania	Melanesia	0.000700235	0.000706377	0.000713219	0.000720806	0.00072914	0.000738189	0.00074798	0.000758449	0.000769392	0.000780549	0.000791709	0.000802981	0.000814075	0.000825095	0.000836061	0.000846981	0.000857863	0.000868649	0.000879273	0.000889688	0.000899863	0.0010029	0.00101561	0.0010282	0.00104077	0.0010534	0.0010661	0.0010788	0.00109158	0.00110444	0.00111739	0.00113042	0.00114356	0.00115678	0.00117003	0.00118337	0.00119677	0.00121022	0.0012237	0.00123716	0.00125062	0.00265328	0.00270094	0.00274866	0.00279612	0.00283697
137	Czech Republic	Europe	Eastern Europe	0.00188352	0.00185484	0.00182805	0.0018028	0.00177823	0.00175374	0.00172927	0.00170503	0.00168113	0.00165779	0.00163519	0.00161311	0.00159163	0.00157162	0.00155403	0.00153944	0.00152817	0.00151969	0.00151283	0.00150609	0.00149842	0.00150226	0.00149511	0.00148728	0.00147927	0.00147142	0.00146371	0.00145593	0.00144819	0.00144054	0.00143302	0.00142564	0.00141842	0.00141129	0.00140414	0.00139698	0.0013898	0.00138262	0.00137549	0.00136845	0.00136156	0.000621857	0.00062375	0.000625675	0.000627602	0.000628155
138	Hungary	Europe	Eastern Europe	0.00164005	0.00161187	0.00158678	0.00156384	0.00154185	0.00151996	0.00149792	0.00147591	0.00145406	0.00143264	0.00141182	0.0013922	0.00137389	0.00135603	0.00133865	0.00132196	0.00130601	0.00129058	0.00127551	0.00126065	0.00124588	0.00124388	0.00123145	0.00121915	0.0012071	0.00119539	0.00118403	0.00117291	0.00116207	0.00115148	0.00114115	0.00113103	0.00112113	0.00111144	0.00110188	0.00109249	0.00108325	0.00107414	0.00106517	0.0010563	0.00104757	0.000503488	0.000503406	0.000503304	0.000503147	0.000501829
139	Poland	Europe	Eastern Europe	0.00795989	0.00784374	0.00773135	0.00762185	0.00751393	0.00740666	0.00730006	0.00719454	0.00709049	0.00698845	0.00688874	0.00679088	0.00669424	0.00659824	0.00650446	0.00641282	0.00632352	0.0062365	0.00615155	0.00606856	0.00598741	0.00601819	0.00594402	0.00587173	0.00580131	0.00573273	0.00566587	0.00560032	0.00554382	0.00549643	0.00545008	0.00540451	0.00535974	0.00531555	0.00527161	0.00522798	0.00518459	0.00514131	0.00509806	0.00505458	0.00501088	0.00232083	0.00230857	0.00229581	0.00228244	0.00226351
140	Republic of Moldova	Europe	Eastern Europe	0.000673971	0.000664642	0.000654782	0.000644293	0.000633065	0.000621035	0.000608268	0.000594838	0.000580785	0.000566155	0.000551039	0.000535388	0.000519364	0.000503549	0.00048856	0.000474821	0.000462511	0.000451489	0.000441495	0.000432165	0.000423219	0.000438146	0.000430085	0.000422389	0.000415058	0.000408084	0.000401425	0.000395008	0.000388824	0.000382841	0.000377035	0.000371379	0.000365859	0.000360432	0.00035505	0.000349698	0.000344356	0.000339026	0.00033373	0.000328492	0.000323342	0.000301865	0.0002973	0.00029277	0.000288263	0.000283169
141	Romania	Europe	Eastern Europe	0.00518487	0.00509939	0.00500694	0.00490963	0.00481314	0.0047197	0.00462966	0.00454258	0.00445916	0.0043801	0.00430569	0.00423596	0.00417081	0.00411018	0.0040513	0.00399292	0.00393485	0.0038773	0.00382035	0.00376434	0.00370947	0.00384244	0.00379157	0.00374163	0.00369268	0.00364475	0.00359781	0.00355158	0.00350617	0.00346146	0.0034174	0.00337387	0.00333095	0.00328858	0.00324669	0.00320542	0.00316472	0.00312457	0.00308501	0.00304603	0.0030077	0.00243758	0.00239716	0.0023569	0.00231662	0.00227131
142	Russian Federation	Europe	Eastern Europe	0.0329037	0.0324914	0.0320629	0.031624	0.0311833	0.0307465	0.0303167	0.0298922	0.0294698	0.0290451	0.0286158	0.0281773	0.0277327	0.0272992	0.0268901	0.0265139	0.0261757	0.0258696	0.0255828	0.0252986	0.0250053	0.0262797	0.0259957	0.025707	0.025421	0.0251432	0.0248742	0.0246101	0.0243504	0.0240923	0.0238341	0.023575	0.0233165	0.0230594	0.0228048	0.0225548	0.0223096	0.0220687	0.0218329	0.0216019	0.0213764	0.0246271	0.0245676	0.0245094	0.02445	0.0243354
143	Slovakia	Europe	Eastern Europe	0.000511368	0.000505748	0.00050004	0.000494579	0.000489236	0.000483912	0.000478601	0.000473322	0.000468064	0.000462826	0.000457607	0.000452342	0.000446945	0.000441638	0.000436508	0.000431613	0.00042699	0.000422601	0.000418368	0.000414193	0.000409883	0.000409398	0.000405811	0.000402269	0.00039882	0.0003955	0.000392307	0.000389198	0.000386179	0.000383229	0.000380334	0.000377479	0.000374672	0.000371894	0.000369124	0.000366367	0.000363616	0.000360866	0.00035812	0.00035537	0.000352626	0.000164887	0.000164856	0.000164803	0.000164716	0.000164236
144	Ukraine	Europe	Eastern Europe	0.00893124	0.0087953	0.00865934	0.00852116	0.00837814	0.00822877	0.00807259	0.00791107	0.0077474	0.00758586	0.00742956	0.00727842	0.00713278	0.00699446	0.00686408	0.00674206	0.00662878	0.00652366	0.00642376	0.00632537	0.00622599	0.00622458	0.00613139	0.00603797	0.0059461	0.00585703	0.00577083	0.00568661	0.00560445	0.00552396	0.00544493	0.00536717	0.00529087	0.00521585	0.00514182	0.00506892	0.00499706	0.00492621	0.00485652	0.00478798	0.00472082	0.00246969	0.00244866	0.00242796	0.00240749	0.00238199
145	Denmark	Europe	Northern Europe	0.00112629	0.00111195	0.00109924	0.00108789	0.00107755	0.00106792	0.00105896	0.00105063	0.00104264	0.00103468	0.00102652	0.00101803	0.00100927	0.00100056	0.000992494	0.000985279	0.000978734	0.000972709	0.000967039	0.000961337	0.000955374	0.000955073	0.000950534	0.000945942	0.000941486	0.000937306	0.000933416	0.000929722	0.000926275	0.000923065	0.000920093	0.000917333	0.000914804	0.00091247	0.00091027	0.000908213	0.000906283	0.000904459	0.00090272	0.000901013	0.00089933	0.000383399	0.000385715	0.000388005	0.000390235	0.000391536
146	Estonia	Europe	Northern Europe	0.000300069	0.000292255	0.00028297	0.000273033	0.000263533	0.000255213	0.000248276	0.000242467	0.000237517	0.000233002	0.000228626	0.000224358	0.00022026	0.000216343	0.0002126	0.000209024	0.000205596	0.000202289	0.000199101	0.000196039	0.000193104	0.000192754	0.000190368	0.000188075	0.000185855	0.000183697	0.000181591	0.000179524	0.000177505	0.000175537	0.000173622	0.000171755	0.000169934	0.000168152	0.000166398	0.000164675	0.000162979	0.00016131	0.000159673	0.00015807	0.000156508	7.93154e-05	7.91314e-05	7.89546e-05	7.87801e-05	7.84355e-05
147	Finland	Europe	Northern Europe	0.00111842	0.00110714	0.00109698	0.00108785	0.00107905	0.0010701	0.00106088	0.00105153	0.00104214	0.00103288	0.00102385	0.00101484	0.00100577	0.000997008	0.000988738	0.000981056	0.000974052	0.000967622	0.000961508	0.000955394	0.000949061	0.00095373	0.000948591	0.000943352	0.00093819	0.000933237	0.000928502	0.000923885	0.000919419	0.000915078	0.000910847	0.000906699	0.000902656	0.00089869	0.00089475	0.000890855	0.000886992	0.000883149	0.000879318	0.000875464	0.000871595	0.000430771	0.000431868	0.000432912	0.000433871	0.000433787
148	Iceland	Europe	Northern Europe	6.58904e-05	6.55494e-05	6.52395e-05	6.49635e-05	6.47252e-05	6.45248e-05	6.43667e-05	6.4248e-05	6.4159e-05	6.40853e-05	6.40184e-05	6.39462e-05	6.38707e-05	6.38188e-05	6.38145e-05	6.38722e-05	6.39997e-05	6.41823e-05	6.4389e-05	6.45812e-05	6.47324e-05	6.53812e-05	6.55647e-05	6.57201e-05	6.5866e-05	6.60169e-05	6.61736e-05	6.63275e-05	6.64806e-05	6.66302e-05	6.67748e-05	6.69128e-05	6.70466e-05	6.71739e-05	6.72918e-05	6.74017e-05	6.75029e-05	6.75946e-05	6.76765e-05	6.77464e-05	6.78056e-05	3.10642e-05	3.13274e-05	3.15845e-05	3.18329e-05	3.20016e-05
149	Ireland	Europe	Northern Europe	0.00076485	0.00075454	0.00074618	0.000739435	0.000733994	0.000729634	0.000726263	0.000724003	0.000723003	0.000723536	0.000725704	0.000729483	0.000734544	0.000740359	0.000746032	0.000750952	0.000754941	0.000758097	0.000760521	0.000762438	0.000764022	0.000788008	0.000790319	0.000792362	0.00079428	0.000796182	0.000798114	0.000800013	0.000801882	0.000803655	0.000805296	0.000806787	0.000808176	0.000809472	0.000810673	0.000811833	0.000812951	0.000814029	0.000815097	0.000816166	0.000817274	0.00058945	0.000594326	0.000599216	0.00060407	0.000607536
150	Latvia	Europe	Northern Europe	0.000530804	0.000518135	0.000503	0.000487105	0.000471896	0.000458095	0.000446255	0.000435961	0.000426586	0.000417391	0.000407972	0.000398224	0.000388335	0.00037845	0.000368756	0.000359249	0.000349817	0.000340542	0.000331651	0.000323407	0.000315969	0.000320739	0.000315092	0.000310008	0.000305197	0.000300448	0.000295697	0.000290973	0.000286308	0.000281748	0.000277328	0.000273023	0.000268814	0.000264714	0.000260736	0.000256906	0.000253225	0.000249679	0.000246248	0.000242895	0.000239602	0.00014703	0.000143718	0.000140444	0.00013721	0.000133729
151	Lithuania	Europe	Northern Europe	0.000931529	0.000916123	0.000898986	0.000880814	0.000862567	0.000844882	0.000827962	0.000811552	0.000795325	0.000778803	0.000761673	0.000743918	0.000725711	0.000707288	0.000688784	0.000670451	0.000652266	0.000634279	0.000617032	0.00060113	0.000587004	0.000589657	0.00057977	0.000571206	0.000563259	0.000555426	0.000547565	0.00053975	0.000532054	0.000524591	0.000517442	0.000510559	0.000503878	0.000497369	0.000490993	0.000484749	0.000478622	0.000472651	0.000467276	0.000461992	0.00045681	0.000220844	0.000217541	0.000214284	0.000211061	0.000207419
152	Norway	Europe	Northern Europe	0.000916518	0.000907681	0.000900009	0.00089317	0.00088701	0.000881223	0.000875944	0.000871204	0.000866367	0.000862881	0.000859821	0.000855345	0.000850509	0.000845578	0.000841222	0.000838541	0.000837729	0.000838061	0.000839032	0.000840072	0.000840717	0.000849999	0.000851292	0.000852399	0.000853654	0.000855282	0.000857328	0.000859611	0.000862	0.000864257	0.000866225	0.000867826	0.00086915	0.000870304	0.000871431	0.000872687	0.000874095	0.000875603	0.000877172	0.000878713	0.000880193	0.000432386	0.000436479	0.000440541	0.000444537	0.000447474
153	Sweden	Europe	Northern Europe	0.001837	0.00182116	0.00180773	0.00179521	0.001782	0.00176703	0.00174969	0.00173047	0.00171059	0.00169139	0.00167381	0.00165788	0.00164329	0.00163032	0.00161907	0.0016095	0.001602	0.00159637	0.00159169	0.00158708	0.00158189	0.00158898	0.00158535	0.00158149	0.00157793	0.00157505	0.00157289	0.0015712	0.00157	0.00156918	0.00156865	0.00156838	0.0015684	0.00156861	0.00156885	0.00156912	0.00156938	0.00156962	0.00156984	0.00157001	0.00157015	0.000715992	0.000721754	0.000727505	0.000733213	0.000737265
154	United Kingdom	Europe	Northern Europe	0.0116634	0.0115128	0.011375	0.0112466	0.0111267	0.0110146	0.01091	0.0108122	0.0107206	0.0106346	0.0105533	0.0104763	0.0104068	0.0103411	0.0102791	0.0102205	0.0101657	0.010114	0.0100645	0.0100161	0.00996825	0.010002	0.00997301	0.00994472	0.00991788	0.00989309	0.0098703	0.00984869	0.0098285	0.00980942	0.00979128	0.00977372	0.00975695	0.00974078	0.00972484	0.00970945	0.0096945	0.00967983	0.00966542	0.0096509	0.00963639	0.0043818	0.00441018	0.00443831	0.00446589	0.00448301
155	Albania	Europe	Southern Europe	0.000700223	0.000690693	0.000677019	0.000660856	0.000644795	0.000630596	0.000618782	0.00060876	0.000599823	0.000590882	0.000581209	0.000570818	0.000560354	0.000549834	0.000539703	0.000530281	0.000521621	0.000513645	0.000506423	0.000500028	0.000494485	0.000502197	0.000498667	0.000495726	0.000493062	0.000490443	0.000487782	0.000485081	0.000482397	0.000479807	0.000477364	0.000475031	0.00047277	0.00047057	0.000468411	0.000466733	0.000465487	0.000464212	0.000462869	0.000461394	0.000459755	0.000239938	0.000240694	0.000241302	0.000241734	0.000241448
156	Bosnia and Herzegovina	Europe	Southern Europe	0.000784348	0.000746615	0.000696823	0.000643821	0.00059863	0.000568489	0.000555705	0.000556911	0.000566665	0.000577225	0.000583158	0.000583267	0.000579288	0.000572408	0.00056456	0.00055712	0.000550092	0.000542892	0.000535681	0.000528583	0.000521686	0.000524131	0.000518731	0.000513595	0.000508633	0.000503784	0.000499042	0.000494409	0.000489908	0.000485542	0.000481314	0.000477203	0.00047321	0.000469318	0.000465503	0.000461773	0.00045812	0.000454527	0.000450978	0.000447438	0.000443899	0.000252052	0.000251584	0.000251041	0.000250405	0.000249126
157	Croatia	Europe	Southern Europe	0.000739751	0.000729664	0.000717436	0.00070385	0.000689638	0.000675358	0.000661074	0.000646773	0.00063287	0.00061984	0.000607992	0.00059743	0.000588039	0.000579612	0.000571719	0.000564043	0.000556558	0.000549307	0.000542174	0.000535059	0.000527894	0.000527188	0.000520701	0.000514225	0.000507932	0.000501947	0.000496293	0.000490894	0.000485724	0.000480704	0.000475785	0.000470938	0.000466189	0.000461536	0.000456973	0.000452525	0.000448182	0.000443927	0.000439753	0.00043564	0.000431589	0.000217567	0.000217171	0.00021676	0.000216314	0.000215352
158	Greece	Europe	Southern Europe	0.00230509	0.00228726	0.00227464	0.00226538	0.00225673	0.00224668	0.0022349	0.0022217	0.00220678	0.00218997	0.00217119	0.00215038	0.00212808	0.00210459	0.00208105	0.00205826	0.00203657	0.00201575	0.00199548	0.00197534	0.00195504	0.0019534	0.00193547	0.00191752	0.0018996	0.00188175	0.00186467	0.00184817	0.00183185	0.00181597	0.0018007	0.00178606	0.00177203	0.00175951	0.00174727	0.00173525	0.00172341	0.00171178	0.00170039	0.00168926	0.00167846	0.000712407	0.000713651	0.000714914	0.000716128	0.000715696
159	Italy	Europe	Southern Europe	0.0123349	0.0121485	0.0119787	0.0118206	0.0116684	0.0115186	0.0113697	0.0112235	0.0110857	0.0109635	0.0108614	0.0107793	0.0107143	0.0106625	0.0106165	0.010571	0.0105256	0.0104799	0.0104307	0.0103747	0.0103099	0.0103162	0.0102506	0.0101789	0.0101055	0.0100337	0.00996423	0.00989592	0.00982894	0.00976257	0.00969644	0.00963043	0.00956528	0.00950128	0.00943863	0.00937804	0.00931959	0.0092631	0.0092085	0.00915535	0.00910363	0.00408954	0.00410026	0.00411105	0.00412152	0.00412247
160	Malta	Europe	Southern Europe	8.26195e-05	8.22852e-05	8.20166e-05	8.1777e-05	8.15169e-05	8.12018e-05	8.08497e-05	8.04619e-05	8.00267e-05	7.95517e-05	7.90445e-05	7.84944e-05	7.79014e-05	7.7299e-05	7.67151e-05	7.61684e-05	7.56704e-05	7.52106e-05	7.47678e-05	7.43142e-05	7.38304e-05	7.37661e-05	7.33567e-05	7.29299e-05	7.25005e-05	7.2079e-05	7.16669e-05	7.12563e-05	7.08499e-05	7.0445e-05	7.00408e-05	6.96355e-05	6.92307e-05	6.88245e-05	6.84124e-05	6.79961e-05	6.75748e-05	6.71477e-05	6.67157e-05	6.62778e-05	6.58358e-05	2.79285e-05	2.79556e-05	2.79776e-05	2.79924e-05	2.79385e-05
161	Montenegro	Europe	Southern Europe	0.000137238	0.000135602	0.000133821	0.000131974	0.000130138	0.000128367	0.000126667	0.000125026	0.000123464	0.000122003	0.000120651	0.000119408	0.000118258	0.000117181	0.000115988	0.000114719	0.000113443	0.000112162	0.000110879	0.0001096	0.00010833	0.000109172	0.000107987	0.000106807	0.000105635	0.000104474	0.000103323	0.000102175	0.00010104	9.99197e-05	9.89491e-05	9.8081e-05	9.72279e-05	9.6388e-05	9.5557e-05	9.47375e-05	9.39284e-05	9.31284e-05	9.23365e-05	9.15486e-05	9.07649e-05	4.05799e-05	4.02691e-05	3.99566e-05	3.96391e-05	3.92295e-05
162	Portugal	Europe	Southern Europe	0.00212907	0.00210082	0.0020781	0.00205915	0.00204221	0.00202596	0.0020101	0.00199483	0.00198012	0.0019661	0.00195273	0.00193976	0.00192675	0.00191362	0.0018998	0.00188492	0.0018689	0.00185185	0.00183408	0.00181605	0.00179811	0.00179515	0.00177979	0.00176451	0.0017497	0.00173618	0.00172271	0.00170924	0.00169589	0.00168307	0.00167083	0.00165875	0.00164689	0.00163524	0.00162375	0.00161251	0.0016015	0.0015907	0.00158012	0.00156969	0.00155945	0.000661752	0.00066271	0.000663622	0.000664412	0.00066359
163	Serbia	Europe	Southern Europe	0.00153507	0.00153166	0.00153267	0.00153524	0.00153508	0.00152925	0.00151698	0.00149937	0.00147788	0.0014547	0.00143142	0.00140821	0.00138467	0.00136117	0.00133776	0.00131453	0.00129165	0.00126931	0.00124703	0.00122562	0.00120519	0.00120199	0.00118567	0.00117011	0.00115499	0.00114005	0.00112522	0.00111048	0.00109594	0.00108171	0.00106786	0.00105435	0.00104114	0.0010282	0.00101546	0.00100291	0.000990546	0.00097834	0.00096628	0.000954323	0.000942471	0.000496067	0.000493806	0.000491444	0.000488937	0.000485206
164	Spain	Europe	Southern Europe	0.00800716	0.00790478	0.00781117	0.0077258	0.00764537	0.00756804	0.00749207	0.0074195	0.0073568	0.00731247	0.00729148	0.00729438	0.00731835	0.00735602	0.00739643	0.00743199	0.00746143	0.00748502	0.00749956	0.00750211	0.00749095	0.00751084	0.00748438	0.00744816	0.00740818	0.00736885	0.00733143	0.00729469	0.00725863	0.00722228	0.00718507	0.00714708	0.00710918	0.00707146	0.00703389	0.00699691	0.00696056	0.00692487	0.00689004	0.00685607	0.0068232	0.0029007	0.00291043	0.00292029	0.00292999	0.00293297
165	Austria	Europe	Western Europe	0.00154794	0.00153534	0.00152656	0.00151959	0.00151161	0.00150078	0.00148638	0.00146923	0.00145099	0.00143401	0.00141982	0.00140871	0.0013999	0.00139256	0.00138527	0.00137705	0.00136773	0.00135767	0.00134712	0.00133654	0.00132626	0.00132446	0.00131716	0.00131016	0.00130347	0.00129713	0.00129115	0.00128547	0.00128013	0.00127512	0.00127043	0.00126603	0.00126192	0.00125805	0.00125434	0.0012508	0.00124741	0.00124415	0.00124099	0.00123789	0.00123484	0.000526124	0.000529004	0.000531862	0.000534657	0.000536202
166	Belgium	Europe	Western Europe	0.0021599	0.00213388	0.00211098	0.00209018	0.00207018	0.00205008	0.00202962	0.00200911	0.00198904	0.00197012	0.00195281	0.00193684	0.00192195	0.00190867	0.00189728	0.00188786	0.00188063	0.00187519	0.00187036	0.00186472	0.00185728	0.00186354	0.0018556	0.00184642	0.00183685	0.00182755	0.0018186	0.00180973	0.00180109	0.00179269	0.00178456	0.00177671	0.0017692	0.00176199	0.00175494	0.00174808	0.00174138	0.00173484	0.00172847	0.00172223	0.00171613	0.00078495	0.000788462	0.000791959	0.000795374	0.000796934
167	Bulgaria	Europe	Western Europe	0.00151967	0.00148437	0.00144815	0.00141189	0.00137704	0.00134467	0.00131511	0.00128799	0.00126278	0.00123869	0.00121514	0.00119208	0.00116971	0.00114788	0.00112654	0.00110567	0.00108523	0.00106519	0.00104557	0.00102643	0.00100782	0.00102651	0.00101009	0.000994084	0.000978441	0.000963133	0.000948133	0.000933378	0.000918907	0.000904712	0.000890795	0.00087712	0.000863695	0.000850492	0.000837467	0.000824643	0.000812007	0.000799551	0.000787292	0.000775227	0.000763383	0.000618016	0.000613182	0.000608378	0.000603567	0.000597438
168	France	Europe	Western Europe	0.0126479	0.0125125	0.0123852	0.012265	0.012151	0.0120425	0.0119385	0.0118394	0.0117479	0.0116689	0.0116049	0.0115544	0.0115143	0.0114805	0.0114452	0.011403	0.0113526	0.0112955	0.0112341	0.0111723	0.0111127	0.0111506	0.011116	0.0110829	0.0110508	0.0110193	0.0109886	0.0109582	0.0109286	0.0108998	0.0108718	0.0108444	0.0108177	0.010792	0.0107672	0.010744	0.0107224	0.0107021	0.010683	0.0106646	0.0106468	0.0048788	0.00490961	0.00494025	0.00497024	0.00498841
169	Germany	Europe	Western Europe	0.0160586	0.0159218	0.0158064	0.0156993	0.0155849	0.0154537	0.0153018	0.0151325	0.0149536	0.0147777	0.0146127	0.0144596	0.0143132	0.014169	0.0140192	0.0138589	0.0136894	0.0135131	0.013333	0.0131565	0.0129884	0.01294	0.012813	0.0126921	0.0125747	0.0124587	0.0123438	0.01223	0.0121177	0.0120072	0.0118986	0.0117914	0.0116857	0.0115813	0.0114777	0.0113756	0.0112745	0.0111745	0.0110757	0.0109778	0.0108811	0.00495046	0.00494593	0.00494102	0.00493529	0.00491782
170	Luxembourg	Europe	Western Europe	8.53529e-05	8.50745e-05	8.49947e-05	8.50223e-05	8.5188e-05	8.53551e-05	8.54777e-05	8.56506e-05	8.5844e-05	8.60464e-05	8.61729e-05	8.61013e-05	8.58595e-05	8.56315e-05	8.56021e-05	8.5888e-05	8.65394e-05	8.74813e-05	8.85615e-05	8.95745e-05	9.03789e-05	9.19095e-05	9.24438e-05	9.28401e-05	9.31927e-05	9.35705e-05	9.39827e-05	9.44012e-05	9.48258e-05	9.52459e-05	9.56542e-05	9.60498e-05	9.64407e-05	9.68261e-05	9.72031e-05	9.7575e-05	9.79412e-05	9.82991e-05	9.86467e-05	9.8978e-05	9.92919e-05	4.86716e-05	4.91946e-05	4.97067e-05	5.02023e-05	5.05676e-05
171	Monaco	Europe	Western Europe	6.47545e-06	6.41597e-06	6.37219e-06	6.34016e-06	6.31371e-06	6.2882e-06	6.26403e-06	6.24222e-06	6.22293e-06	6.20527e-06	6.18953e-06	6.1732e-06	6.15648e-06	6.14484e-06	6.14432e-06	6.15823e-06	6.18884e-06	6.23268e-06	6.27986e-06	6.31771e-06	6.33783e-06	6.3771e-06	6.37251e-06	6.35737e-06	6.34033e-06	6.3276e-06	6.3206e-06	6.3174e-06	6.31809e-06	6.32148e-06	6.32713e-06	6.33514e-06	6.34626e-06	6.36004e-06	6.37621e-06	6.39464e-06	6.41511e-06	6.43781e-06	6.46196e-06	6.48722e-06	6.51351e-06	2.79351e-06	2.8275e-06	2.86171e-06	2.89574e-06	2.92308e-06
172	Netherlands	Europe	Western Europe	0.00306218	0.00304044	0.00302382	0.00300939	0.00299602	0.00298282	0.00296947	0.00295604	0.00294274	0.00292996	0.00291786	0.00290823	0.0029004	0.00289212	0.00288267	0.00287155	0.00285836	0.00284332	0.00282707	0.00281017	0.00279293	0.00280435	0.0027915	0.00277841	0.00276517	0.00275196	0.00273888	0.00272581	0.00271289	0.00270013	0.00268753	0.00267503	0.00266272	0.00265054	0.00263836	0.00262625	0.00261417	0.0026021	0.00259001	0.00257781	0.00256553	0.00124626	0.00125012	0.00125373	0.00125698	0.00125705
173	Switzerland	Europe	Western Europe	0.00122377	0.00121848	0.00121359	0.00120973	0.0012053	0.00119923	0.00119121	0.00118172	0.00117149	0.0011616	0.00115282	0.00114525	0.00113861	0.0011331	0.00112879	0.00112571	0.00112399	0.00112349	0.00112372	0.00112407	0.00112409	0.00113062	0.00113198	0.00113318	0.00113445	0.00113598	0.00113776	0.00113965	0.00114174	0.00114407	0.00114666	0.00114949	0.00115257	0.00115585	0.00115924	0.00116276	0.00116637	0.00117005	0.0011738	0.00117755	0.00118129	0.000506133	0.000511732	0.000517327	0.000522876	0.000527208
[truncated: 15 more columns]

## Sheet: Phosphorus cycle
ID	Country	World continent	Sub-continent	Phosphorus cycle (dimensionless)
				BAU																					STA																				UTT
				1990	1991	1992	1993	1994	1995	1996	1997	1998	1999	2000	2001	2002	2003	2004	2005	2006	2007	2008	2009	2010	2011	2012	2013	2014	2015	2016	2017	2018	2019	2020	2021	2022	2023	2024	2025	2026	2027	2028	2029	2030	2031	2032	2033	2034	2035
1	Burundi	Africa	Eastern Africa	0.000780164	0.000788038	0.000794597	0.000799773	0.000803521	0.000805969	0.000806965	0.000806984	0.000807558	0.000810602	0.000817443	0.000828425	0.000843013	0.000860577	0.000879994	0.000900409	0.000921723	0.000944004	0.000966855	0.000989878	0.0010128	0.00104181	0.00106545	0.00108913	0.00111326	0.00113813	0.0011638	0.00119003	0.00121671	0.00124356	0.00127042	0.00129721	0.00132407	0.00135099	0.00137799	0.0014052	0.00143262	0.00146027	0.00148832	0.00151687	0.00154611	0.00262871	0.00269451	0.00276183	0.00283047	0.00289293
2	Comoros	Africa	Eastern Africa	6.23063e-05	6.28883e-05	6.34403e-05	6.4018e-05	6.46464e-05	6.53294e-05	6.60711e-05	6.68691e-05	6.77158e-05	6.85999e-05	6.95116e-05	7.04414e-05	7.13839e-05	7.23483e-05	7.33338e-05	7.43413e-05	7.53708e-05	7.64167e-05	7.74706e-05	7.85247e-05	7.95735e-05	8.5748e-05	8.67869e-05	8.78168e-05	8.88387e-05	8.98553e-05	9.08665e-05	9.18678e-05	9.28684e-05	9.38728e-05	9.4886e-05	9.59064e-05	9.6938e-05	9.79845e-05	9.90475e-05	0.000100135	0.000101248	0.000102384	0.000103543	0.000104719	0.000105915	0.00018624	0.000188434	0.000190595	0.00019269	0.000194202
3	Djibouti	Africa	Eastern Africa	0.000108583	0.000111153	0.000112634	0.000113379	0.000113867	0.000114434	0.000115142	0.000115889	0.000116648	0.000117357	0.000117972	0.000118501	0.000118975	0.000119425	0.00011986	0.000120289	0.000120719	0.000121155	0.000121609	0.0001221	0.000122641	0.000121763	0.000123173	0.000124624	0.000126096	0.000127575	0.000128874	0.00013009	0.000131298	0.000132493	0.000133673	0.000134829	0.000135965	0.000137077	0.000138158	0.000139215	0.000140245	0.000141249	0.000142233	0.000143199	0.000144158	0.000278003	0.000283651	0.000289354	0.00029509	0.000300084
4	Eritrea	Africa	Eastern Africa	0.000481511	0.000479831	0.000475752	0.000470968	0.000467704	0.000467504	0.00047068	0.000476794	0.000485665	0.000496896	0.000510092	0.000525307	0.000542358	0.000560396	0.000578256	0.000595132	0.000610682	0.000625109	0.00063889	0.000652771	0.000667255	0.000779491	0.000798585	0.000817992	0.000837319	0.000856303	0.00087489	0.000893138	0.000911202	0.000929243	0.000947395	0.000965658	0.000984043	0.00100255	0.00102115	0.00103991	0.00105882	0.00107791	0.00109724	0.00111683	0.00113674	0.00260502	0.00267492	0.0027465	0.00281944	0.00288622
5	Ethiopia	Africa	Eastern Africa	0.00783228	0.00798887	0.00815798	0.00833173	0.0085004	0.00866297	0.00881857	0.00896933	0.00911818	0.00926939	0.00942557	0.00958646	0.00974991	0.00991554	0.0100808	0.0102441	0.0104051	0.0105649	0.0107286	0.0108928	0.0110584	0.0125252	0.0126936	0.0128633	0.0130343	0.0132068	0.0133807	0.0135552	0.0137308	0.0139072	0.0140844	0.0142617	0.0144395	0.0146173	0.0147942	0.0149705	0.0151461	0.0153205	0.0154939	0.0156658	0.0158364	0.0304993	0.0308677	0.0312299	0.0315824	0.0318421
6	Kenya	Africa	Eastern Africa	0.00360312	0.00366919	0.00373672	0.00380457	0.00387124	0.00393579	0.00399792	0.00405834	0.00411849	0.00418026	0.00424501	0.0043127	0.00438263	0.00445482	0.00452833	0.00460254	0.00467735	0.00475298	0.00482983	0.00490862	0.00498979	0.00550302	0.00560413	0.00570728	0.00581155	0.00591635	0.00602151	0.00612682	0.00623278	0.00633968	0.0064478	0.00655695	0.00666732	0.00677905	0.00689217	0.00700721	0.00712416	0.00724293	0.00736357	0.00748585	0.00760988	0.015623	0.0159981	0.0163791	0.0167639	0.0171077
7	Madagascar	Africa	Eastern Africa	0.00146432	0.00148774	0.00151299	0.00154012	0.001568	0.00159757	0.001629	0.00166209	0.00169645	0.00173157	0.00176701	0.00180252	0.00183798	0.00187354	0.0019091	0.00194623	0.00198339	0.00202059	0.00205804	0.00209602	0.00213478	0.00252202	0.00257361	0.00262648	0.00268072	0.00273643	0.00279365	0.0028522	0.00291222	0.00297367	0.00303656	0.00310076	0.00316634	0.00323318	0.00330107	0.00337007	0.00344011	0.00351113	0.00358308	0.00365578	0.00372924	0.00879391	0.00904206	0.00929431	0.00954967	0.0097829
8	Malawi	Africa	Eastern Africa	0.00153376	0.00154432	0.00153831	0.0015238	0.00151183	0.00150995	0.00152015	0.00153973	0.00156582	0.00159291	0.00161863	0.00164257	0.00166592	0.00168974	0.00171532	0.00174347	0.00177437	0.0018074	0.00184183	0.00187676	0.00191155	0.00202388	0.00206066	0.00209773	0.00213559	0.00217462	0.00221488	0.00225611	0.00229842	0.00234175	0.0023861	0.00243139	0.00247774	0.00252514	0.00257354	0.00262309	0.00267376	0.0027255	0.00277831	0.00283203	0.00288669	0.00519996	0.00532596	0.00545411	0.00558376	0.00569993
9	Mauritius	Africa	Eastern Africa	0.000236576	0.000235598	0.000235186	0.000235133	0.000235163	0.00023507	0.000234817	0.000234431	0.00023387	0.000233103	0.000232108	0.000230798	0.00022922	0.000227457	0.000225574	0.00022363	0.000221638	0.000219606	0.000217575	0.0002156	0.000213716	0.000167047	0.000166049	0.000165115	0.000164209	0.000163306	0.000162401	0.00016149	0.000160588	0.000159706	0.00015885	0.000158015	0.0001572	0.000156398	0.000155598	0.000154804	0.000154013	0.000153221	0.000152426	0.000151623	0.00015081	8.17137e-05	8.16666e-05	8.16028e-05	8.15142e-05	8.11909e-05
10	Mozambique	Africa	Eastern Africa	0.00168339	0.00169858	0.00173009	0.00177183	0.0018153	0.00185459	0.00188827	0.0019183	0.00194499	0.00197238	0.00200246	0.00203518	0.00206936	0.00210467	0.00214018	0.00217523	0.00220978	0.00224398	0.00227786	0.00231162	0.00234541	0.0026732	0.00271346	0.00275398	0.00279489	0.00283639	0.00287853	0.00292123	0.00296495	0.00301	0.00305666	0.00310493	0.00315489	0.00320651	0.00325965	0.00331444	0.00337083	0.00342876	0.00348815	0.00354876	0.00361055	0.00768027	0.00785489	0.00803153	0.00820891	0.00836494
11	Rwanda	Africa	Eastern Africa	0.000998394	0.000949269	0.000878609	0.000804084	0.000750497	0.000734106	0.000761088	0.000821939	0.000900925	0.000976516	0.00103338	0.00106743	0.00108427	0.00108977	0.00109386	0.00110333	0.00111914	0.00113873	0.00116109	0.00118436	0.00120728	0.00117545	0.00119544	0.00121575	0.00123639	0.00125735	0.00127859	0.00129998	0.00132163	0.00134359	0.00136592	0.00138857	0.00141152	0.00143472	0.00145807	0.00148159	0.00150524	0.00152897	0.00155277	0.00157655	0.00160032	0.00208282	0.0021157	0.00214828	0.00218019	0.00220659
12	Somalia	Africa	Eastern Africa	0.000955528	0.000941233	0.000924401	0.000908575	0.000898452	0.000897045	0.000905329	0.000921653	0.000943209	0.000966072	0.000987434	0.00100659	0.00102422	0.00104079	0.00105697	0.00107328	0.00108962	0.00110579	0.00112227	0.00113972	0.00115857	0.00129366	0.00131898	0.00134555	0.00137292	0.0014008	0.00142911	0.00145786	0.0014872	0.00151726	0.00154811	0.00157969	0.001612	0.00164498	0.00167854	0.00171192	0.00174489	0.00177837	0.00181231	0.00184662	0.00188127	0.00376972	0.00384837	0.00392681	0.00400447	0.0040706
13	South Sudan	Africa	Eastern Africa	0.000847399	0.000826491	0.000800433	0.000774591	0.000755447	0.00074903	0.000757156	0.000777596	0.000806128	0.000836772	0.000865337	0.0008907	0.000914187	0.00093718	0.000961704	0.000989117	0.00101926	0.0010513	0.00108511	0.00112056	0.00115736	0.00141382	0.00146362	0.00151304	0.00155974	0.00160217	0.00163965	0.00167274	0.00170298	0.00173242	0.00176257	0.00179378	0.0018257	0.00185809	0.00189045	0.00192254	0.00195441	0.00198626	0.00201823	0.00205042	0.00208298	0.00509742	0.00522362	0.00535193	0.00548163	0.00559799
14	Uganda	Africa	Eastern Africa	0.0022907	0.00233632	0.00238212	0.00242894	0.00247649	0.00252463	0.00257321	0.00262252	0.00267342	0.00272707	0.00278414	0.00284466	0.00290811	0.00297539	0.00304488	0.00311569	0.00318773	0.00326113	0.00333608	0.00341296	0.00349202	0.00404265	0.00414276	0.00424546	0.00435056	0.00445801	0.00456777	0.00467963	0.00479388	0.00491063	0.00502999	0.00515181	0.00527622	0.00540322	0.00553267	0.00566487	0.00579978	0.00593728	0.00607736	0.00621973	0.00636446	0.0142425	0.0146809	0.0151287	0.0155839	0.0160048
15	United Republic of Tanzania	Africa	Eastern Africa	0.00365669	0.00372289	0.00379559	0.00387119	0.00394495	0.00401366	0.00407662	0.00413535	0.00419193	0.00424936	0.00430976	0.00437314	0.0044389	0.00451049	0.00458672	0.00466753	0.00475328	0.00484384	0.00493879	0.00503765	0.00514003	0.00602961	0.00615743	0.00628823	0.00642119	0.00655578	0.00669177	0.00682882	0.00696744	0.00710791	0.00725055	0.00739511	0.00754181	0.00769085	0.00784236	0.00799695	0.00815464	0.00831524	0.0084788	0.00864496	0.00881382	0.019114	0.0195559	0.0200012	0.0204472	0.020839
16	Zambia	Africa	Eastern Africa	0.00112182	0.00113059	0.00113911	0.00114819	0.00115858	0.00117077	0.00118505	0.00120116	0.00121841	0.00123585	0.00125282	0.00127092	0.0012894	0.00130812	0.00132764	0.00134838	0.00137044	0.00139378	0.00141865	0.00144537	0.00147415	0.00153275	0.00156867	0.00160659	0.00164617	0.00168716	0.00172949	0.00177311	0.00181811	0.00186448	0.00191225	0.00196135	0.00201183	0.00206369	0.00211691	0.00217163	0.00222784	0.00228554	0.00234478	0.00240551	0.00246782	0.00447908	0.00463095	0.00478755	0.00494852	0.00510066
17	Zimbabwe	Africa	Eastern Africa	0.00144641	0.00146386	0.00147862	0.00149012	0.00150025	0.00150971	0.00151895	0.00152758	0.00153436	0.00153766	0.00153647	0.00153082	0.00152156	0.00150789	0.00149261	0.0014772	0.0014615	0.00144621	0.00143423	0.00142918	0.00143332	0.00151111	0.00153953	0.00157427	0.00161139	0.00164792	0.00168319	0.00171746	0.00175029	0.00178129	0.00181028	0.00183676	0.00186075	0.00188296	0.0019044	0.00192595	0.00194779	0.00196975	0.00199179	0.00201374	0.00203555	0.0040678	0.00415079	0.00423447	0.00431847	0.00439142
18	Angola	Africa	Middle Africa	0.00144444	0.00146661	0.00149314	0.00152225	0.00155146	0.00157916	0.00160483	0.00162941	0.00165464	0.00168286	0.00171557	0.00175301	0.00179428	0.00183849	0.00188405	0.00192979	0.00197551	0.00202142	0.00206738	0.0021134	0.00215954	0.00217275	0.00220751	0.00224198	0.00227659	0.00231163	0.00234718	0.00238297	0.00241895	0.00245489	0.00249065	0.00252608	0.00256133	0.00260185	0.00264856	0.00269622	0.00274482	0.00279425	0.00284447	0.00289525	0.00294657	0.00339005	0.00342727	0.00346439	0.00350104	0.00352807
19	Cameroon	Africa	Middle Africa	0.00220258	0.00223598	0.00227086	0.00230699	0.00234411	0.00238198	0.00242059	0.00245997	0.00250007	0.00254084	0.00258221	0.0026239	0.00266574	0.0027081	0.00275099	0.00279439	0.00283837	0.00288287	0.00292789	0.00297357	0.00301996	0.00308487	0.00313672	0.00318949	0.00324316	0.00329778	0.00335335	0.00340965	0.00346682	0.00352483	0.00358366	0.00364319	0.00370355	0.00376472	0.00382662	0.00388948	0.00395325	0.00401787	0.00408337	0.00414962	0.0042167	0.00723209	0.00739805	0.00756627	0.00773589	0.00788625
20	Central African Republic	Africa	Middle Africa	0.000417423	0.000420335	0.000423987	0.00042816	0.000432533	0.000436861	0.00044115	0.000445433	0.000449568	0.00045339	0.000456796	0.000459689	0.000462116	0.000464349	0.00046666	0.000469264	0.000472222	0.000475481	0.000479015	0.000482786	0.000486757	0.00054667	0.000551858	0.000557222	0.000562695	0.000568237	0.000573822	0.000579412	0.000585051	0.000590756	0.000596544	0.000602389	0.000608291	0.00061422	0.000620131	0.000626033	0.00063191	0.000637751	0.000643558	0.000649313	0.000655029	0.00132087	0.00133525	0.00134915	0.00136238	0.00137135
21	Chad	Africa	Middle Africa	0.000993827	0.00101023	0.00102756	0.00104591	0.00106534	0.00108639	0.00110894	0.00113293	0.00115867	0.00118652	0.00121662	0.001249	0.00128317	0.00131818	0.00135258	0.0013854	0.00141633	0.0014457	0.00147405	0.00150223	0.00153094	0.00180455	0.00184198	0.00188019	0.00191917	0.00195899	0.00199968	0.00204124	0.00208397	0.00212811	0.00217384	0.00222117	0.00227008	0.00232033	0.00237157	0.00242368	0.00247659	0.00253028	0.00258478	0.00264002	0.00269607	0.00623218	0.00640633	0.00658288	0.006761	0.00692249
22	Congo	Africa	Middle Africa	0.000316248	0.000319976	0.000323907	0.000328118	0.000332705	0.000337711	0.000343218	0.000349207	0.000355413	0.000361536	0.000367381	0.000372797	0.000377881	0.000383019	0.000388658	0.000395083	0.000402409	0.000410454	0.00041887	0.0004272	0.000435126	0.000507472	0.000516488	0.000525257	0.000533979	0.000542818	0.00055178	0.000560822	0.000570094	0.000579735	0.000589849	0.000600468	0.000611591	0.000623141	0.000634989	0.000647088	0.000659416	0.000671988	0.000684824	0.00069793	0.000711335	0.00163805	0.00168317	0.00172931	0.00177622	0.00181912
23	Democratic Republic of the Congo	Africa	Middle Africa	0.00528891	0.00541123	0.00555294	0.00570056	0.00583646	0.00594916	0.00603451	0.00609845	0.00615236	0.00621207	0.00628837	0.00638342	0.0064928	0.00661322	0.00673818	0.00686307	0.00698751	0.00711292	0.00723928	0.0073672	0.00749705	0.0083459	0.00850049	0.00865779	0.00881844	0.00898299	0.00915154	0.00932337	0.00949891	0.00967804	0.00986071	0.0100466	0.010236	0.0104287	0.0106242	0.0108231	0.011025	0.0112297	0.0114373	0.011647	0.0118588	0.0247062	0.0253452	0.0259956	0.0266547	0.0272514
24	Equatorial Guinea	Africa	Middle Africa	5.69926e-05	5.81739e-05	5.94574e-05	6.08261e-05	6.2246e-05	6.35192e-05	6.48129e-05	6.61423e-05	6.75041e-05	6.88936e-05	7.03048e-05	7.17316e-05	7.31665e-05	7.46121e-05	7.60565e-05	7.74918e-05	7.89151e-05	8.03295e-05	8.17449e-05	8.31794e-05	8.4644e-05	7.49457e-05	7.6589e-05	7.82651e-05	7.99672e-05	8.16919e-05	8.34378e-05	8.51999e-05	8.69811e-05	8.87793e-05	9.05939e-05	9.24207e-05	9.42619e-05	9.61159e-05	9.79784e-05	9.98541e-05	0.000101741	0.000103639	0.000105547	0.000107463	0.000109388	0.000140637	0.000145139	0.00014972	0.000154363	0.000158656
25	Gabon	Africa	Middle Africa	0.000210574	0.000213618	0.000216793	0.000220085	0.000223485	0.000226957	0.000230507	0.000234126	0.000237776	0.000241409	0.00024499	0.000248481	0.000251882	0.000255266	0.000258683	0.000262171	0.00026574	0.000269373	0.000273057	0.000276784	0.000280542	0.000293264	0.000297614	0.000301995	0.000306389	0.000310785	0.000315178	0.000319549	0.000323918	0.000328292	0.000332679	0.000337079	0.000341502	0.000345945	0.000350401	0.00035489	0.000359409	0.000363954	0.000368528	0.00037312	0.000377739	0.000691229	0.000704537	0.00071795	0.000731392	0.000742926
26	Algeria	Africa	Northern Africa	0.00598073	0.00604427	0.00610671	0.00616647	0.00622153	0.00627049	0.00631356	0.00635153	0.00638498	0.00641523	0.00644252	0.0064662	0.00648683	0.00650821	0.00653393	0.00656642	0.00660655	0.00665341	0.00670593	0.00676236	0.00682139	0.00560556	0.00566408	0.00572331	0.00578149	0.00583733	0.00589022	0.00593974	0.00598633	0.00603032	0.006072	0.00611112	0.00614764	0.00618143	0.00621221	0.00624029	0.00626567	0.00628842	0.00630888	0.00632723	0.00634391	0.0044285	0.00446755	0.00450619	0.0045441	0.00456986
27	Egypt	Africa	Northern Africa	0.0153757	0.015402	0.0154166	0.0154254	0.0154359	0.0154533	0.015479	0.0155156	0.0155613	0.0156126	0.0156683	0.0157273	0.0157889	0.0158545	0.0159228	0.0159931	0.0160652	0.016137	0.0162088	0.0162818	0.0163558	0.0127896	0.0128055	0.0128207	0.0128345	0.0128463	0.0128649	0.0129483	0.0130303	0.0131111	0.013191	0.0132694	0.0133469	0.0134233	0.0134983	0.0135729	0.0136488	0.0137342	0.0138196	0.0139051	0.013991	0.00451351	0.0045831	0.00465324	0.00472339	0.00478107
28	Libya	Africa	Northern Africa	0.00108384	0.0010922	0.00110087	0.00110959	0.00111795	0.00112564	0.00113269	0.00113928	0.00114549	0.00115142	0.00115715	0.00116248	0.00116733	0.00117211	0.00117714	0.00118256	0.0011887	0.00119532	0.00120148	0.001206	0.00120817	0.000926922	0.000926922	0.000926342	0.000926637	0.000928799	0.000933151	0.00093921	0.000946329	0.000953491	0.000959974	0.000965586	0.000970565	0.000974998	0.00097906	0.000982955	0.000986663	0.000990105	0.000993327	0.000996347	0.000999222	0.000440931	0.000446077	0.000451188	0.000456221	0.000459986
29	Morocco	Africa	Northern Africa	0.00628372	0.00630402	0.00632434	0.00634458	0.00636463	0.00637991	0.00639412	0.00640777	0.00641922	0.00642638	0.00642789	0.00642315	0.00641282	0.00639904	0.00638344	0.00636962	0.00635585	0.00634212	0.00633134	0.0063272	0.00633196	0.00553575	0.00554501	0.00555863	0.00557207	0.00558222	0.00558808	0.0055902	0.00558995	0.00558905	0.00558872	0.00558889	0.0055891	0.00558891	0.00558758	0.00558502	0.00558111	0.00557596	0.00556977	0.00556259	0.00555472	0.00407198	0.00400841	0.00394395	0.00387829	0.00380429
30	Sudan	Africa	Northern Africa	0.0037834	0.00389174	0.00401832	0.0041498	0.00426434	0.00436107	0.00443692	0.0044962	0.00454595	0.00459619	0.00465378	0.00471969	0.00479097	0.00486617	0.00494192	0.00501578	0.00508812	0.00515964	0.00522918	0.00529578	0.00535891	0.00597044	0.00605152	0.00613289	0.00621901	0.006313	0.00641593	0.00652629	0.0066425	0.00676167	0.00688179	0.00700217	0.0071236	0.0072462	0.00737021	0.0074963	0.00762429	0.00775379	0.00788477	0.00801689	0.00815022	0.0183125	0.0188011	0.0192972	0.0197985	0.0202518
31	Tunisia	Africa	Northern Africa	0.00215004	0.00216675	0.00218316	0.00219841	0.00221111	0.0022195	0.00222483	0.00222747	0.00222804	0.00222738	0.00222611	0.00222419	0.00222151	0.00221876	0.00221618	0.00221342	0.0022115	0.00221035	0.00220977	0.00220952	0.00220938	0.00176523	0.00176334	0.0017615	0.00175963	0.00175766	0.00175553	0.00175311	0.00175046	0.00174757	0.00174444	0.00174099	0.00173727	0.00173321	0.00172873	0.00172389	0.00171869	0.00171313	0.00170724	0.00170352	0.00170174	0.000564798	0.000562432	0.000559791	0.000557195	0.000560015
32	Botswana	Africa	Southern Africa	0.000228862	0.000233434	0.000236949	0.000240287	0.000243534	0.000246632	0.000249578	0.000252354	0.000254892	0.000257104	0.000258932	0.000260334	0.000261034	0.000261366	0.000261448	0.00026134	0.000261072	0.00026065	0.00026011	0.00025949	0.000258826	0.000240358	0.000239276	0.000238217	0.000237209	0.000236274	0.000235424	0.000234643	0.000233926	0.000233243	0.00023258	0.000231923	0.000231287	0.000230684	0.000230121	0.000229621	0.000229184	0.000228799	0.000228461	0.00022815	0.000227862	0.000228092	0.000224353	0.000220467	0.000216409	0.000211626
33	Lesotho	Africa	Southern Africa	0.000312673	0.000314029	0.000315932	0.000318076	0.000320047	0.000321553	0.000322513	0.000322922	0.000322949	0.000322684	0.000322199	0.000321473	0.000320498	0.000319412	0.000318326	0.000317323	0.000316439	0.000315589	0.000314896	0.000314407	0.000314144	0.000340873	0.000341356	0.000342007	0.000342708	0.000343379	0.000343991	0.000344539	0.000345061	0.000345588	0.000346147	0.000346726	0.000347323	0.000347929	0.00034853	0.000349141	0.000349759	0.000350384	0.000351027	0.000351685	0.000352372	0.000696154	0.00070202	0.000707945	0.000713869	0.000717938
34	Namibia	Africa	Southern Africa	0.000213619	0.00021795	0.000221878	0.000225588	0.00022938	0.000233445	0.000237874	0.000242494	0.000246948	0.000250757	0.00025361	0.000255396	0.000256467	0.000257018	0.000257438	0.000258037	0.000258887	0.000259938	0.000261244	0.000262844	0.000264761	0.000282828	0.000285746	0.000288922	0.000292188	0.000295425	0.00029859	0.000301694	0.000304782	0.000307908	0.000311112	0.00031438	0.000317693	0.000321032	0.00032436	0.000327676	0.000330969	0.000334234	0.000337463	0.000340638	0.000343757	0.000659613	0.000670828	0.000682075	0.000693282	0.000702624
35	South Africa	Africa	Southern Africa	0.00800841	0.00808255	0.00817009	0.00826285	0.00834922	0.00842119	0.00847652	0.00851831	0.00855102	0.00858125	0.00861341	0.00864714	0.00868115	0.00871551	0.00874876	0.00877988	0.0088097	0.00883772	0.00886092	0.00887569	0.0088798	0.00820322	0.00818495	0.00816032	0.00813284	0.00810519	0.00807801	0.00805047	0.00802341	0.007997	0.00797146	0.00794692	0.00792381	0.00790181	0.00788024	0.0078592	0.00783859	0.0078185	0.00779915	0.00778056	0.00776307	0.00911506	0.00910063	0.00908606	0.0090702	0.00902946
36	Swaziland	Africa	Southern Africa	0.000123395	0.000124899	0.00012589	0.000126577	0.000127256	0.000128114	0.000129234	0.000130506	0.000131686	0.000132534	0.000132872	0.000132627	0.00013192	0.000131014	0.000130241	0.000129825	0.000129832	0.000130177	0.000130753	0.000131397	0.000131995	0.000127271	0.000127799	0.000128291	0.000128749	0.000129176	0.000129562	0.000129896	0.000130194	0.000130474	0.000130748	0.000131016	0.00013128	0.00013154	0.000131793	0.000132047	0.000132302	0.000132561	0.000132829	0.000133109	0.000133405	0.000185737	0.000186658	0.000187588	0.0001885	0.000188903
37	Benin	Africa	Western Africa	0.000835712	0.000853852	0.000873925	0.000894666	0.000915235	0.000934702	0.000952715	0.000969711	0.000986548	0.00100442	0.00102409	0.00104565	0.00106861	0.00109258	0.00111679	0.00114069	0.00116418	0.00118738	0.00121022	0.00123274	0.00125497	0.00144152	0.0014661	0.00149049	0.00151495	0.00153967	0.00156471	0.00158991	0.00161536	0.00164098	0.00166677	0.00169266	0.00171872	0.00174491	0.00177114	0.00179748	0.0018239	0.00185034	0.0018768	0.00190318	0.00192949	0.00401896	0.00408768	0.00415566	0.00422234	0.00427647
38	Burkina Faso	Africa	Western Africa	0.00187925	0.00190116	0.00192508	0.00195097	0.00197872	0.00200824	0.00203953	0.00207347	0.00210991	0.00214809	0.00218789	0.00222906	0.0022714	0.00231514	0.00236018	0.00240639	0.00245382	0.00250237	0.00255183	0.0026021	0.00265312	0.00304605	0.00310497	0.00316479	0.00322563	0.00328763	0.00335079	0.00341488	0.00348011	0.00354653	0.00361417	0.00368294	0.00375292	0.00382407	0.00389622	0.00396953	0.00404394	0.00411938	0.00419584	0.00427316	0.00435137	0.00912491	0.00933836	0.009555	0.00977239	0.00996444
39	Cabo Verde	Africa	Western Africa	6.89494e-05	6.93892e-05	7.01474e-05	7.11048e-05	7.20982e-05	7.30104e-05	7.38044e-05	7.45046e-05	7.51335e-05	7.57329e-05	7.63231e-05	7.69021e-05	7.74444e-05	7.788e-05	7.81052e-05	7.80587e-05	7.77154e-05	7.71271e-05	7.64105e-05	7.57233e-05	7.51755e-05	6.82464e-05	6.75621e-05	6.6972e-05	6.64197e-05	6.58657e-05	6.53062e-05	6.47505e-05	6.42027e-05	6.36659e-05	6.31414e-05	6.26249e-05	6.21139e-05	6.16048e-05	6.10931e-05	6.05797e-05	6.00627e-05	5.95402e-05	5.90118e-05	5.89257e-05	5.88635e-05	2.6094e-05	2.53011e-05	2.45092e-05	2.37144e-05	2.28562e-05
40	Côte d'Ivoire	Africa	Western Africa	0.00192381	0.00196021	0.00199763	0.00203553	0.00207314	0.00210975	0.00214564	0.00218059	0.00221302	0.00224182	0.00226549	0.0022829	0.00229492	0.00230386	0.00231237	0.00232247	0.00233461	0.00234919	0.00236643	0.00238712	0.00241167	0.00271911	0.00275831	0.00280066	0.00284425	0.00288771	0.00293063	0.00297314	0.00301568	0.00305877	0.00310279	0.00314764	0.00319319	0.00323939	0.00328608	0.00333339	0.0033813	0.00342978	0.00347887	0.00352847	0.00357868	0.00761104	0.00777269	0.0079368	0.00810259	0.00824866
41	Gambia	Africa	Western Africa	0.000164574	0.000168308	0.000171619	0.000174646	0.00017756	0.000180615	0.000183844	0.000187214	0.000190768	0.000194542	0.000198555	0.000202816	0.000207311	0.000212015	0.000216838	0.000221727	0.000226668	0.000231679	0.000236787	0.000242038	0.000247464	0.000240415	0.000246468	0.000252686	0.000259048	0.000265541	0.000272161	0.000278893	0.000285753	0.000292744	0.00029987	0.000307119	0.000314496	0.000321996	0.000329604	0.000337334	0.000345179	0.000353132	0.000361191	0.000369341	0.000377601	0.000585211	0.000603241	0.000621596	0.000640197	0.00065732
42	Ghana	Africa	Western Africa	0.00239109	0.00242464	0.00246094	0.00249866	0.00253601	0.00257179	0.00260565	0.00263829	0.00267106	0.00270576	0.00274339	0.00278353	0.00282596	0.00287056	0.0029166	0.00296342	0.0030111	0.00305943	0.00310739	0.00315384	0.00319803	0.00372201	0.003771	0.00381822	0.00386489	0.0039119	0.00395943	0.00400699	0.00405466	0.0041022	0.00414947	0.00419637	0.00424312	0.00428966	0.00433586	0.00438193	0.00442782	0.00447348	0.00451895	0.00456414	0.00460916	0.0103156	0.0104867	0.0106577	0.0108275	0.0109672
43	Guinea	Africa	Western Africa	0.000897864	0.000933016	0.000974987	0.00101902	0.00105891	0.00109048	0.00111261	0.00112696	0.00113573	0.00114218	0.00114873	0.00115556	0.00116221	0.00116973	0.00117902	0.00119068	0.00120516	0.00122228	0.00124131	0.00126117	0.00128111	0.00146815	0.00149121	0.00151443	0.00153792	0.00156178	0.00158595	0.00161022	0.00163467	0.00165933	0.0016842	0.00170922	0.0017344	0.00175971	0.00178508	0.0018106	0.00183623	0.00186192	0.00188765	0.00191331	0.00193891	0.00407087	0.00414129	0.0042112	0.00428012	0.00433672
44	Guinea-Bissau	Africa	Western Africa	0.000121755	0.00012296	0.000124198	0.000125471	0.000126822	0.000128233	0.000129701	0.000131226	0.000132802	0.000134423	0.000136082	0.000137767	0.00013947	0.000141197	0.000142934	0.000144673	0.000146407	0.000148147	0.00014993	0.000151811	0.000153824	0.000175301	0.000177893	0.000180585	0.000183326	0.00018608	0.000188836	0.00019159	0.000194358	0.000197149	0.000199973	0.00020282	0.000205691	0.000208582	0.000211483	0.000214403	0.000217338	0.000220285	0.000223246	0.000226214	0.000229193	0.000480618	0.000489454	0.000498334	0.000507198	0.000514704
45	Liberia	Africa	Western Africa	0.000224624	0.000218527	0.000209955	0.000203292	0.000200401	0.0002023	0.00020959	0.000222984	0.000238485	0.000252834	0.000263826	0.000270639	0.000274144	0.000275935	0.000278258	0.000282634	0.000289437	0.000297963	0.000307356	0.000316396	0.000324248	0.000376471	0.000383271	0.000389338	0.000395269	0.000401494	0.000408087	0.00041489	0.000421898	0.000429033	0.00043625	0.00044355	0.000450986	0.000458557	0.000466245	0.000474071	0.00048203	0.000490114	0.000498317	0.000506616	0.00051501	0.00115601	0.00118365	0.00121166	0.00123987	0.00126496
46	Mali	Africa	Western Africa	0.00171023	0.00172032	0.00173646	0.0017572	0.00178049	0.00180487	0.00183006	0.00185658	0.0018851	0.00191694	0.00195175	0.0019893	0.00202914	0.00207132	0.00211548	0.00216131	0.00220895	0.00225827	0.00230869	0.00235953	0.00241036	0.00272646	0.00278411	0.00284301	0.00290456	0.00296979	0.00303899	0.00311167	0.00318763	0.00326625	0.00334713	0.0034301	0.00351541	0.00360302	0.00369281	0.00378496	0.0038794	0.00397603	0.00407489	0.00417587	0.00427904	0.00894377	0.00921812	0.00949877	0.00978463	0.0100494
47	Mauritania	Africa	Western Africa	0.000438681	0.000444571	0.000451029	0.000458037	0.000465556	0.000473544	0.000481989	0.000490879	0.000500198	0.000509924	0.000520008	0.000530382	0.000540939	0.000551625	0.000562284	0.0005728	0.000583147	0.000593313	0.000603264	0.000612993	0.0006225	0.000658879	0.000666374	0.000673639	0.000680783	0.000687891	0.000694984	0.000702004	0.000708983	0.000715902	0.000722754	0.00072952	0.000736229	0.000742873	0.000749427	0.000755926	0.000762362	0.000768722	0.000774997	0.000781156	0.000787208	0.00113288	0.00112782	0.00112144	0.00111357	0.0011013
48	Niger	Africa	Western Africa	0.00166835	0.00169552	0.00172608	0.00175993	0.00179685	0.00183663	0.00187936	0.00192499	0.00197305	0.0020229	0.00207408	0.0021263	0.00217962	0.00223451	0.00229121	0.00234996	0.00241085	0.0024739	0.00253928	0.00260727	0.00267811	0.00320505	0.00329817	0.00339515	0.00349614	0.0036013	0.00371075	0.00382436	0.00394251	0.00406536	0.00419309	0.00432567	0.00446325	0.0046058	0.00475314	0.00490549	0.00506281	0.00522509	0.00539232	0.00556433	0.00574119	0.0132826	0.0137772	0.0142849	0.0148041	0.0152945
49	Nigeria	Africa	Western Africa	0.0163175	0.0165077	0.0167087	0.0169207	0.0171439	0.0173784	0.0176248	0.0178831	0.0181521	0.0184301	0.0187157	0.0190211	0.0193325	0.0196537	0.0199862	0.0203311	0.0206891	0.0210596	0.0214433	0.0218412	0.0222541	0.0244763	0.0250385	0.0256174	0.0262107	0.026817	0.0274359	0.0280662	0.0287103	0.0293692	0.0300444	0.0307351	0.0314422	0.0321661	0.0329063	0.0336648	0.0344419	0.035237	0.0360508	0.0368825	0.0377329	0.0829517	0.0857807	0.0886908	0.0916729	0.0944807
50	Senegal	Africa	Western Africa	0.00121454	0.00123314	0.00125274	0.00127269	0.00129222	0.0013108	0.00132827	0.00134495	0.0013615	0.0013788	0.00139746	0.00141753	0.00143874	0.00146108	0.0014842	0.00150787	0.00153203	0.0015568	0.00158239	0.00160918	0.00163738	0.00167354	0.00170481	0.00173698	0.00176956	0.00180221	0.00183483	0.00186738	0.00190003	0.00193293	0.00196619	0.00199975	0.00203364	0.00206784	0.0021023	0.00213714	0.00217235	0.00220791	0.00224385	0.00228013	0.0023168	0.00367453	0.00374022	0.00380609	0.00387167	0.00392672
51	Sierra Leone	Africa	Western Africa	0.000600355	0.000592918	0.000581378	0.000567765	0.000554795	0.000544472	0.00053691	0.000531852	0.000530363	0.000533601	0.00054211	0.000556415	0.000575626	0.000597212	0.000617728	0.000634782	0.000647647	0.00065703	0.000663881	0.000669726	0.000675661	0.000785913	0.000794283	0.000802609	0.000810902	0.000819185	0.000827558	0.00083605	0.000844664	0.00085332	0.000861973	0.000870597	0.000879256	0.000887969	0.000896743	0.000905647	0.000914678	0.000923811	0.000933036	0.0009423	0.0009516	0.00219668	0.00223629	0.00227615	0.00231596	0.00234957
52	Togo	Africa	Western Africa	0.000571849	0.00057853	0.00058498	0.000591466	0.000598325	0.000605779	0.000613918	0.000622683	0.000631992	0.000641708	0.000651713	0.000661948	0.000672392	0.000683085	0.000693963	0.00070498	0.000716116	0.000727364	0.000738775	0.000750445	0.000762434	0.000895873	0.000912395	0.000929213	0.000946193	0.000963247	0.000980345	0.000997448	0.00101463	0.00103194	0.00104942	0.00106703	0.00108481	0.00110276	0.00112087	0.00113923	0.00115781	0.00117663	0.0011957	0.00121502	0.00123462	0.00290831	0.00298056	0.00305411	0.00312862	0.00319562
53	Canada	Americas	North America	0.00492809	0.00491404	0.00490342	0.00489326	0.00488325	0.00487316	0.00486304	0.00485401	0.00484522	0.00483728	0.0048306	0.00482431	0.00481573	0.00480862	0.0048033	0.00479989	0.00479889	0.00480074	0.00480334	0.00480537	0.00480596	0.00548084	0.00549033	0.00549905	0.00550816	0.00551849	0.00553019	0.00554253	0.00555541	0.00556821	0.00558054	0.0055921	0.0056032	0.00561389	0.00562423	0.00563464	0.00564509	0.00565544	0.00566561	0.00567528	0.00568446	0.00185272	0.00187212	0.00189139	0.00191036	0.00192406
54	United States of America	Americas	North America	0.0470422	0.0468257	0.0466408	0.0464943	0.0463948	0.0463451	0.0463494	0.0463981	0.0464674	0.0465267	0.0465491	0.04646	0.0463851	0.0462887	0.0461877	0.0460942	0.0460121	0.045936	0.0458601	0.0457778	0.0456844	0.0519851	0.0519751	0.0519619	0.0519528	0.0519537	0.0519656	0.0519839	0.052011	0.0520455	0.0520869	0.0521335	0.0521867	0.0522451	0.0523061	0.0523711	0.0524394	0.0525097	0.0525812	0.052651	0.0527191	0.0169238	0.0170998	0.0172748	0.0174471	0.0175709
55	Barbados	Americas	Caribbean	5.29504e-05	5.22602e-05	5.16068e-05	5.09887e-05	5.04022e-05	4.98456e-05	4.93173e-05	4.88162e-05	4.83443e-05	4.79031e-05	4.74869e-05	4.70671e-05	4.66687e-05	4.62906e-05	4.59219e-05	4.55547e-05	4.51881e-05	4.48229e-05	4.44603e-05	4.41077e-05	4.38096e-05	3.45387e-05	3.43966e-05	3.42617e-05	3.41345e-05	3.40151e-05	3.39033e-05	3.37966e-05	3.36964e-05	3.36024e-05	3.35142e-05	3.34306e-05	3.3352e-05	3.32773e-05	3.32045e-05	3.31347e-05	3.30672e-05	3.30011e-05	3.29362e-05	3.28712e-05	3.28059e-05	1.04972e-05	1.05721e-05	1.06463e-05	1.07185e-05	1.07608e-05
56	Cuba	Americas	Caribbean	0.00216911	0.00215227	0.00213414	0.00211566	0.00209726	0.0020792	0.00206139	0.00204382	0.00202656	0.00200953	0.00199273	0.00197612	0.00195944	0.0019422	0.00192374	0.00190394	0.00188274	0.00186037	0.00183732	0.00181431	0.00179183	0.00146993	0.00145182	0.00143411	0.00141667	0.00139941	0.00138232	0.00136537	0.00134863	0.0013321	0.00131579	0.00129963	0.00128366	0.00126793	0.00125245	0.00123734	0.00122291	0.00120991	0.00119706	0.00118419	0.00117318	0.000372797	0.000372794	0.000372672	0.000372398	0.000371014
57	Dominica	Americas	Caribbean	1.48035e-05	1.46091e-05	1.44233e-05	1.42693e-05	1.4113e-05	1.39316e-05	1.37174e-05	1.34801e-05	1.32377e-05	1.30149e-05	1.28283e-05	1.26826e-05	1.25734e-05	1.24846e-05	1.23989e-05	1.23047e-05	1.21992e-05	1.2087e-05	1.19731e-05	1.1865e-05	1.17686e-05	1.03168e-05	1.0275e-05	1.02398e-05	1.0209e-05	1.01803e-05	1.01533e-05	1.01276e-05	1.0104e-05	1.00826e-05	1.00636e-05	1.00466e-05	1.0031e-05	1.00157e-05	9.99869e-06	9.97991e-06	9.95855e-06	9.93448e-06	9.90805e-06	9.87911e-06	9.84822e-06	9.50166e-06	9.55685e-06	9.60938e-06	9.65868e-06	9.67982e-06
58	Dominican Republic	Americas	Caribbean	0.00106514	0.0010701	0.00107556	0.00108134	0.00108821	0.00109523	0.00110206	0.00110872	0.00111524	0.00112167	0.00112801	0.00113417	0.00114002	0.00114679	0.00115377	0.00116045	0.00116684	0.00117294	0.0011787	0.00118411	0.00118919	0.00104328	0.00104754	0.00105155	0.00105534	0.00105896	0.00106241	0.00106561	0.00106863	0.00107149	0.0010742	0.00107673	0.00107911	0.00108133	0.00108333	0.00108518	0.00108685	0.00108834	0.00108965	0.00109074	0.00109163	0.00081215	0.000812911	0.000813436	0.000813629	0.000811371
59	Grenada	Americas	Caribbean	0.000484163	0.0004888	0.000494151	0.000505463	0.000518273	0.000530275	0.000541317	0.000551421	0.000560703	0.000562642	0.00056423	0.000565419	0.000566216	0.000566785	0.000567279	0.0005678	0.000568428	0.000569172	0.000570043	0.000571087	0.000572341	0.000460961	0.000463401	0.000465959	0.000468528	0.000471029	0.000473436	0.000475725	0.000477907	0.000479978	0.000481937	0.00048375	0.000485425	0.000486982	0.000488444	0.000489861	0.000491236	0.000492547	0.000493769	0.000494845	0.000495754	0.000197221	0.000199254	0.000201217	0.000203124	0.000204444
60	Haiti	Americas	Caribbean	0.000953968	0.000960534	0.000967531	0.000973649	0.000980147	0.000986981	0.000994175	0.00100159	0.00100906	0.00101631	0.00102312	0.00103183	0.00104005	0.00104787	0.00105524	0.00106202	0.0010682	0.00107381	0.00107911	0.00108446	0.00109013	0.00121578	0.00122416	0.0012328	0.00124144	0.00124987	0.00125806	0.00126598	0.0012737	0.00128127	0.00128873	0.00129602	0.00130315	0.0013101	0.00131682	0.00132337	0.00132972	0.00133586	0.00134179	0.00134745	0.00135287	0.00279208	0.00282569	0.00285912	0.00289202	0.00291679
61	Jamaica	Americas	Caribbean	0.00043809	0.000434337	0.000431357	0.000429023	0.00042717	0.000425657	0.000424483	0.000423635	0.000422975	0.000422337	0.000421585	0.000420657	0.000419478	0.000418066	0.000416352	0.000414296	0.000411869	0.000409118	0.000406199	0.000403332	0.000400668	0.0003511	0.000349831	0.000348706	0.00034765	0.00034661	0.000345575	0.000344539	0.000343519	0.000342518	0.000341537	0.000340561	0.000339587	0.000338598	0.000337567	0.000336499	0.000335385	0.000334218	0.000332998	0.000331712	0.000330368	0.000301143	0.00030201	0.000302792	0.000303462	0.000303233
62	Puerto Rico	Americas	Caribbean	0.000611726	0.000608248	0.000605464	0.000603129	0.000600912	0.000598539	0.00059601	0.000593299	0.000590126	0.000586166	0.000581151	0.000574831	0.000567498	0.00055954	0.000551366	0.000543285	0.000535407	0.000527697	0.000520186	0.000512888	0.000505816	0.000398435	0.000394144	0.000390091	0.000386279	0.000382712	0.000379388	0.000376278	0.000373386	0.000370688	0.000368167	0.000365801	0.000363587	0.000361494	0.000359479	0.000357533	0.00035564	0.000353787	0.000351968	0.000350166	0.000348382	0.00012451	0.000125011	0.000125498	0.000125957	0.00012606
63	Saint Kitts and Nevis	Americas	Caribbean	6.77898e-06	6.70059e-06	6.65519e-06	6.63388e-06	6.62368e-06	6.61534e-06	6.60579e-06	6.597e-06	6.5914e-06	6.59257e-06	6.60212e-06	6.61985e-06	6.64326e-06	6.66934e-06	6.69391e-06	6.71393e-06	6.72835e-06	6.73796e-06	6.74381e-06	6.74795e-06	6.75209e-06	5.78e-06	5.79618e-06	5.81221e-06	5.82794e-06	5.84338e-06	5.85877e-06	5.87351e-06	5.8882e-06	5.90227e-06	5.91613e-06	5.92935e-06	5.9422e-06	5.95442e-06	5.9662e-06	5.97775e-06	5.989e-06	5.99978e-06	6.01012e-06	6.01948e-06	6.02821e-06	4.70664e-06	4.75567e-06	4.80404e-06	4.85135e-06	4.8847e-06
64	Saint Lucia	Americas	Caribbean	2.63343e-05	2.62954e-05	2.6204e-05	2.61054e-05	2.6021e-05	2.59649e-05	2.59425e-05	2.59463e-05	2.5961e-05	2.59662e-05	2.59487e-05	2.5892e-05	2.57504e-05	2.56071e-05	2.54866e-05	2.54043e-05	2.53664e-05	2.53614e-05	2.53665e-05	2.53523e-05	2.53078e-05	2.14376e-05	2.13667e-05	2.12751e-05	2.11779e-05	2.10865e-05	2.1003e-05	2.09223e-05	2.08449e-05	2.07677e-05	2.06893e-05	2.06093e-05	2.05294e-05	2.04489e-05	2.0367e-05	2.02842e-05	2.02004e-05	2.01153e-05	2.00287e-05	1.99404e-05	1.98975e-05	8.61257e-06	8.66121e-06	8.70868e-06	8.75385e-06	8.77394e-06
65	Saint Vincent and the Grenadines	Americas	Caribbean	2.35584e-05	2.32588e-05	2.29456e-05	2.26321e-05	2.23227e-05	2.20202e-05	2.17247e-05	2.1436e-05	2.11583e-05	2.08956e-05	2.06507e-05	2.0423e-05	2.02094e-05	2.00066e-05	1.9807e-05	1.9605e-05	1.94e-05	1.9193e-05	1.8984e-05	1.87746e-05	1.85651e-05	1.61379e-05	1.59168e-05	1.56981e-05	1.54844e-05	1.52769e-05	1.50764e-05	1.48812e-05	1.46922e-05	1.45082e-05	1.4329e-05	1.41541e-05	1.39838e-05	1.3818e-05	1.36559e-05	1.34982e-05	1.33444e-05	1.31945e-05	1.30484e-05	1.29059e-05	1.27672e-05	4.30446e-06	4.05574e-06	4.07855e-06	4.10182e-06	4.11497e-06
66	Trinidad and Tobago	Americas	Caribbean	0.000195927	0.000194251	0.000192663	0.000191112	0.000189526	0.00018786	0.000186102	0.000184289	0.000182494	0.000180814	0.000179283	0.000177745	0.000176348	0.000175074	0.000173856	0.000172648	0.000171444	0.000170246	0.000169036	0.000167798	0.000166521	0.000132981	0.000132125	0.000131235	0.000130318	0.000129378	0.000128417	0.000127423	0.0001264	0.000125345	0.000124257	0.000123132	0.000121978	0.000120804	0.000119617	0.000118434	0.000117256	0.000116083	0.000114918	0.000113761	0.000112615	3.9834e-05	3.94974e-05	3.91577e-05	3.88103e-05	3.83554e-05
67	Belize	Americas	Central America	3.33884e-05	3.34942e-05	3.3579e-05	3.36759e-05	3.38492e-05	3.41402e-05	3.4563e-05	3.50954e-05	3.56982e-05	3.63165e-05	3.69069e-05	3.74354e-05	3.7935e-05	3.84188e-05	3.89006e-05	3.93898e-05	3.9886e-05	4.03831e-05	4.08797e-05	4.13762e-05	4.18714e-05	3.57282e-05	3.61084e-05	3.64851e-05	3.6855e-05	3.72161e-05	3.75675e-05	3.7907e-05	3.82379e-05	3.85614e-05	3.88789e-05	3.91891e-05	3.94965e-05	3.98975e-05	4.02935e-05	4.06865e-05	4.10765e-05	4.14628e-05	4.18459e-05	4.22239e-05	4.25978e-05	1.58201e-05	1.56493e-05	1.54654e-05	1.52674e-05	1.50174e-05
68	Costa Rica	Americas	Central America	0.000551126	0.000557244	0.000563545	0.000570173	0.000577321	0.000585071	0.000593487	0.000602411	0.000611484	0.000620231	0.000628311	0.00063625	0.000643395	0.000649903	0.000655907	0.000661503	0.000666707	0.000671487	0.000675917	0.0006801	0.00068412	0.000564981	0.000568796	0.000572476	0.000575982	0.00057929	0.000582398	0.000585282	0.000587988	0.000590532	0.000592933	0.000595174	0.000597271	0.000599213	0.000600978	0.000602591	0.000604049	0.000605346	0.000606491	0.000607467	0.000608289	0.000277391	0.000278395	0.0002799	0.000281818	0.000282858
69	El Salvador	Americas	Central America	0.000966554	0.00096591	0.00096662	0.000968898	0.000970892	0.000971464	0.000970438	0.000968046	0.000964513	0.000958901	0.000952814	0.000946209	0.000939036	0.000931651	0.000924307	0.000917198	0.000910421	0.00090399	0.000897963	0.00089242	0.000887396	0.000811732	0.00080712	0.000802875	0.000798802	0.000794764	0.000790713	0.000786612	0.000782483	0.000778318	0.00077412	0.000769833	0.000765474	0.000761075	0.000756675	0.000752349	0.000748103	0.0007439	0.000739699	0.000735415	0.000731021	0.000590529	0.000578707	0.000566662	0.000554354	0.000540406
70	Guatemala	Americas	Central America	0.000798461	0.000798146	0.00079853	0.000799465	0.000800727	0.00080218	0.000803782	0.000805609	0.000807726	0.000810261	0.000813251	0.000816666	0.000820302	0.000824156	0.000827929	0.00083149	0.000834783	0.000837845	0.000840785	0.000843785	0.000846948	0.000874385	0.000877312	0.00088021	0.000882927	0.000885369	0.000887502	0.000889292	0.000890808	0.000892083	0.00089315	0.000893976	0.000894574	0.000894931	0.000895012	0.000894864	0.000894487	0.000893885	0.00089309	0.000892122	0.000890859	0.00129084	0.00128455	0.00127747	0.00126945	0.00125724
71	Honduras	Americas	Central America	0.000781896	0.000790727	0.000799826	0.000808984	0.000817937	0.000826494	0.000834621	0.000842388	0.000849886	0.000857247	0.000864555	0.000871759	0.000879026	0.000886287	0.000893527	0.000900753	0.000907984	0.000915236	0.00092257	0.000930104	0.000937905	0.0008439	0.00084812	0.000852439	0.00085673	0.000860909	0.000864945	0.000868796	0.000872518	0.00087613	0.000879654	0.000883051	0.00088633	0.000889473	0.000892441	0.000895272	0.000897951	0.000900463	0.000905865	0.00091195	0.000917819	0.000352269	0.000341535	0.000329958	0.000317515	0.00031336
72	Mexico	Americas	Central America	0.0194708	0.0195669	0.019682	0.0198088	0.0199379	0.0200618	0.0201769	0.0202845	0.0203819	0.0204642	0.0205295	0.0205747	0.0205991	0.0206113	0.0206193	0.0206288	0.0206416	0.0206565	0.0206728	0.0206902	0.020708	0.018076	0.0180753	0.0180749	0.0180727	0.0180678	0.0180594	0.018047	0.0180325	0.0180174	0.0180029	0.0179886	0.0179744	0.0179595	0.0179425	0.0179235	0.0179023	0.0178787	0.0178527	0.0178238	0.0177922	0.00925105	0.00913804	0.00901778	0.00888934	0.00873014
73	Nicaragua	Americas	Central America	0.000714759	0.000719975	0.000726345	0.000733314	0.000740136	0.000746266	0.000751629	0.000756343	0.000760365	0.000763694	0.000766337	0.000768209	0.000769308	0.000769928	0.0007703	0.000770608	0.00077092	0.000771243	0.000771715	0.000772513	0.000773737	0.000734911	0.000735528	0.000736362	0.000737177	0.000737812	0.000738225	0.000738408	0.000738418	0.00073829	0.000738061	0.000737693	0.000737199	0.000736611	0.00073596	0.000735316	0.000734684	0.000734037	0.000733345	0.000732538	0.000731595	0.000630939	0.000616104	0.000600689	0.000584644	0.000566513
74	Panama	Americas	Central America	0.000462239	0.000465105	0.000468252	0.00047169	0.000475428	0.000479451	0.000483767	0.000488341	0.000493099	0.000497938	0.000502708	0.000506961	0.000511093	0.000515137	0.000519055	0.000522818	0.000526425	0.000529869	0.000533158	0.000536321	0.000539383	0.000495723	0.000498314	0.000500852	0.000503363	0.000505874	0.000508388	0.000510869	0.000513346	0.000515813	0.000518271	0.000520704	0.000523123	0.000525512	0.000527842	0.000530127	0.000532359	0.000534528	0.000536633	0.000538654	0.000540597	0.000483044	0.000481692	0.000480095	0.000478201	0.000474775
75	Argentina	Americas	South America	0.0081441	0.00813023	0.00811771	0.0081082	0.00810116	0.0080959	0.00809254	0.00809058	0.00808842	0.00808411	0.0080762	0.00806356	0.00804634	0.00802649	0.00800515	0.00798327	0.00796123	0.00793885	0.00791643	0.00789449	0.00787335	0.00642042	0.00640844	0.00639715	0.00638619	0.00637538	0.00636496	0.0063573	0.00634975	0.00634253	0.00633585	0.00632952	0.00632362	0.00631791	0.00631198	0.00630599	0.00629982	0.00629342	0.00628683	0.0062799	0.00627277	0.00208067	0.00204362	0.00204284	0.00206179	0.00207499
76	Bolivia (Plurinational State of)	Americas	South America	0.00116398	0.00117456	0.00118603	0.00119741	0.00120919	0.00122111	0.0012328	0.00124454	0.00125626	0.00126789	0.00127934	0.0012905	0.00130122	0.00131145	0.00132088	0.00132936	0.00133683	0.00134342	0.00134948	0.0013555	0.00136183	0.0013987	0.00140443	0.0014104	0.00141643	0.00142242	0.00142835	0.00143419	0.00143999	0.00144578	0.00145157	0.00145729	0.00146296	0.00146854	0.00147394	0.00147922	0.00148434	0.00148927	0.001494	0.00149848	0.00150272	0.00208279	0.00207768	0.00207129	0.0020634	0.00204869
77	Brazil	Americas	South America	0.0352477	0.0353041	0.035363	0.0354293	0.0355094	0.0356059	0.0357202	0.0358527	0.0359923	0.0361291	0.036255	0.0363464	0.0364192	0.0364737	0.0365022	0.0364999	0.0364655	0.036402	0.0363174	0.0362237	0.0361296	0.0316605	0.0315703	0.0314806	0.0313892	0.0312954	0.031199	0.0310993	0.0309983	0.0308967	0.030795	0.0306923	0.0305893	0.0304853	0.0303786	0.0302705	0.0301605	0.0300482	0.0299337	0.0298159	0.0296954	0.0189587	0.0186185	0.01827	0.0179115	0.0174979
78	Chile	Americas	South America	0.002883	0.00288871	0.00289745	0.00290851	0.00291923	0.00292829	0.00293537	0.00294069	0.00294446	0.00294708	0.00294881	0.00294939	0.00294852	0.00294661	0.0029437	0.00293983	0.00293513	0.00292967	0.00292356	0.00291703	0.00291026	0.00233057	0.00232337	0.00231617	0.00231435	0.00231326	0.0023123	0.00231129	0.00231035	0.00230945	0.00230943	0.00231059	0.00231168	0.00231261	0.00231326	0.00231371	0.00231391	0.00231383	0.00231348	0.0023128	0.00231184	0.000740819	0.000747121	0.0007533	0.000759278	0.000763068
79	Colombia	Americas	South America	0.00519085	0.00521215	0.00523564	0.00526116	0.00528727	0.00531426	0.00534276	0.00537253	0.00540289	0.00543302	0.00546218	0.00548964	0.00551507	0.00553925	0.00556222	0.005584	0.00560473	0.00562421	0.00564229	0.00565896	0.00567422	0.00503797	0.00505103	0.00506323	0.00507478	0.00508586	0.00509649	0.00510633	0.0051157	0.0051246	0.0051331	0.00514105	0.00514858	0.00515561	0.00516192	0.00516771	0.00517292	0.0051775	0.00518147	0.00518468	0.00518724	0.00406332	0.00405489	0.0040454	0.0040344	0.00401147
80	Ecuador	Americas	South America	0.00163627	0.00164805	0.00166006	0.00167257	0.00168551	0.00169879	0.00171238	0.00172622	0.00174021	0.00175422	0.00176812	0.00178171	0.00179417	0.00180577	0.00181677	0.00182703	0.00183654	0.00184533	0.00185353	0.00186136	0.00186898	0.00165013	0.00165224	0.00165419	0.00165594	0.00165753	0.00165893	0.00166009	0.00166111	0.00166202	0.00166286	0.00166359	0.00166424	0.00166479	0.00166516	0.00166542	0.00166795	0.00167406	0.00167997	0.00168564	0.00169108	0.000737955	0.000722518	0.000706057	0.000688476	0.000668025
81	Guyana	Americas	South America	0.000125819	0.000123476	0.000121524	0.000119893	0.000118486	0.000117227	0.000116104	0.000115114	0.000114211	0.000113348	0.00011249	0.000111601	0.000110679	0.00010977	0.000108922	0.000108161	0.000107496	0.000106905	0.000106358	0.000105817	0.000105255	9.1278e-05	9.07912e-05	9.02932e-05	8.97944e-05	8.93037e-05	8.88198e-05	8.83346e-05	8.78579e-05	8.73952e-05	8.6951e-05	8.65229e-05	8.61113e-05	8.57122e-05	8.53187e-05	8.49312e-05	8.4548e-05	8.41661e-05	8.37816e-05	8.33868e-05	8.29759e-05	5.58468e-05	5.51534e-05	5.44348e-05	5.36853e-05	5.27685e-05
82	Paraguay	Americas	South America	0.000711522	0.000718332	0.000725287	0.000732226	0.000739196	0.000746162	0.000753121	0.000760061	0.000766954	0.000773766	0.000780457	0.000786951	0.00079319	0.000798696	0.000803839	0.00080869	0.000813255	0.00081755	0.000821637	0.000825619	0.00082957	0.000721356	0.00072161	0.000721806	0.000721935	0.000721998	0.000721993	0.000721875	0.000721677	0.000721389	0.000723359	0.000726134	0.000728889	0.000731611	0.000734262	0.000736874	0.000739438	0.000741944	0.000744749	0.000750269	0.000755717	0.000244019	0.000247972	0.000251923	0.000255845	0.000259063
83	Peru	Americas	South America	0.00427372	0.00429076	0.00430846	0.0043268	0.00434609	0.00436583	0.00438615	0.00440667	0.00442632	0.00444377	0.00445803	0.00446864	0.00447568	0.00447982	0.00448118	0.00448005	0.00447642	0.00447071	0.00446448	0.00445978	0.00445801	0.00407749	0.00407597	0.00407649	0.0040779	0.00407937	0.00408074	0.00408189	0.00408296	0.00408392	0.00408477	0.00408525	0.0040854	0.00408515	0.00408436	0.00408323	0.00408169	0.00407966	0.00407713	0.00407399	0.00407029	0.0030611	0.00300192	0.00294066	0.00287703	0.00280373
84	Suriname	Americas	South America	6.47747e-05	6.4754e-05	6.47206e-05	6.46897e-05	6.46875e-05	6.47302e-05	6.48141e-05	6.49264e-05	6.50657e-05	6.52292e-05	6.54117e-05	6.56096e-05	6.5811e-05	6.60003e-05	6.61457e-05	6.62092e-05	6.62001e-05	6.61285e-05	6.60109e-05	6.5874e-05	6.57364e-05	5.79404e-05	5.79914e-05	5.80418e-05	5.80897e-05	5.8134e-05	5.81749e-05	5.82106e-05	5.82456e-05	5.82805e-05	5.83168e-05	5.83524e-05	5.83884e-05	5.84236e-05	5.8455e-05	5.84845e-05	5.85111e-05	5.85335e-05	5.855e-05	5.85569e-05	5.85537e-05	5.97216e-05	6.03488e-05	6.0958e-05	6.15413e-05	6.19371e-05
85	Uruguay	Americas	South America	0.00071002	0.000704347	0.000699357	0.000694936	0.000690932	0.000687191	0.000683767	0.000680607	0.000677273	0.000673277	0.000668307	0.000662163	0.000655005	0.000647396	0.000639968	0.000633163	0.000627124	0.000621708	0.000616764	0.000612066	0.000607452	0.000492135	0.00048938	0.000486709	0.000484103	0.000481558	0.000479048	0.000476543	0.000474105	0.00047178	0.000469606	0.000467573	0.000465671	0.000463867	0.000462102	0.000460368	0.00045865	0.000456945	0.000455253	0.000453563	0.000451884	0.000195359	0.000195299	0.000195202	0.000195047	0.000194328
86	Venezuela (Bolivarian Republic of)	Americas	South America	0.00425804	0.00429361	0.0043291	0.00436465	0.00440041	0.00443634	0.0044725	0.00450872	0.00454477	0.00458033	0.00461506	0.00464847	0.00467872	0.00470712	0.00473429	0.00476016	0.0047848	0.00480814	0.00483016	0.00485096	0.00487063	0.00401948	0.00403287	0.00404547	0.00405738	0.0040687	0.00407944	0.00408934	0.00409867	0.00410742	0.00411567	0.00413309	0.00415092	0.00416832	0.0041851	0.00420147	0.00421738	0.00423279	0.00424772	0.00426203	0.0042758	0.00152389	0.00152734	0.0015305	0.00153321	0.00153153
87	China	Asia	Eastern Asia	0.258512	0.258264	0.257793	0.257112	0.256261	0.255267	0.25413	0.252849	0.251472	0.250057	0.248646	0.247324	0.246035	0.244776	0.243547	0.242346	0.241165	0.240013	0.238898	0.237815	0.236762	0.230111	0.228664	0.22722	0.225759	0.224268	0.222742	0.221164	0.219541	0.217867	0.216141	0.214353	0.212512	0.210623	0.208692	0.206737	0.204759	0.202756	0.200734	0.198691	0.196634	0.116317	0.110366	0.10439	0.0983822	0.0948377
88	Democratic People's Republic of Korea	Asia	Eastern Asia	0.00301688	0.00300635	0.00299907	0.00299308	0.00298565	0.00297505	0.002961	0.00294411	0.00292535	0.00290615	0.00288741	0.00286916	0.00285076	0.00283193	0.00281168	0.00278943	0.00276515	0.00273925	0.00271233	0.00268527	0.00265877	0.00249991	0.00246527	0.0024312	0.00239759	0.0023644	0.00233162	0.00229914	0.00226706	0.00223535	0.0022074	0.00219528	0.0021835	0.00217198	0.00216057	0.00214933	0.00213821	0.00212718	0.00211621	0.0021052	0.00209416	0.000744394	0.000715329	0.000686437	0.000676274	0.000678618
89	Japan	Asia	Eastern Asia	0.0242422	0.0239635	0.0237102	0.0234754	0.0232493	0.0230249	0.0228002	0.022577	0.0223571	0.022144	0.0219388	0.0218021	0.0216832	0.02156	0.021428	0.0212837	0.0211196	0.0209433	0.0207587	0.0205681	0.0203732	0.0174794	0.0173428	0.0172022	0.0170586	0.0169127	0.0167649	0.0166144	0.0164628	0.0163106	0.0161585	0.0160062	0.0158543	0.0157029	0.0155515	0.0154009	0.0152511	0.0151022	0.0149542	0.014807	0.0146609	0.00465407	0.00465029	0.00464597	0.00464064	0.0046223
90	Mongolia	Asia	Eastern Asia	0.000394618	0.000394102	0.000392355	0.000389816	0.00038708	0.000384568	0.000382394	0.000380471	0.000378786	0.000377278	0.000376232	0.00037566	0.000375257	0.000375122	0.000375305	0.000375831	0.000376715	0.000377919	0.000379381	0.000381029	0.000382802	0.000396074	0.000398228	0.000400425	0.000402599	0.000404702	0.0004067	0.000408556	0.00041028	0.000411867	0.000413318	0.000414612	0.000415756	0.000416737	0.000417536	0.000418174	0.000418649	0.000418969	0.000419167	0.000419269	0.000419314	0.000572949	0.000575641	0.000578311	0.000580929	0.000582004
91	Republic of Korea	Asia	Eastern Asia	0.00895743	0.00892311	0.00888172	0.00883968	0.0087982	0.00875789	0.00871253	0.00866561	0.00861948	0.00857233	0.00852296	0.00847185	0.00841847	0.00836499	0.00831378	0.0082664	0.00822068	0.00817728	0.00813632	0.008096	0.00805501	0.00694268	0.00692176	0.0069004	0.00687875	0.00685697	0.0068349	0.00681207	0.00678916	0.0067666	0.00674474	0.0067234	0.00670264	0.00668224	0.0066618	0.00664147	0.00662114	0.00660067	0.00657991	0.00655844	0.00653621	0.00208823	0.00209964	0.00211054	0.00212067	0.00212448
92	Afghanistan	Asia	South-Central Asia	0.000386883	0.000414947	0.000453668	0.000497913	0.000540595	0.000576638	0.000604024	0.000624313	0.000640545	0.000657402	0.000678245	0.00070383	0.000732784	0.000763713	0.000794319	0.000823066	0.000849638	0.00087465	0.000898692	0.000922745	0.000947538	0.00105733	0.00108557	0.00111447	0.00114384	0.00117359	0.0012037	0.00123423	0.00126541	0.00129745	0.0013305	0.00136459	0.00139968	0.00143565	0.00147225	0.0015094	0.00154701	0.00158503	0.00162341	0.00166202	0.00170075	0.00262941	0.0026767	0.00272233	0.00276574	0.00279941
93	Bangladesh	Asia	South-Central Asia	0.0149226	0.0150217	0.0151145	0.015207	0.0153029	0.015404	0.0155106	0.0156201	0.0157283	0.0158294	0.0159192	0.0160009	0.0160756	0.0161364	0.0161796	0.0162031	0.0162059	0.0161912	0.0161672	0.0161455	0.016134	0.0167335	0.0167346	0.0167437	0.0167559	0.0167679	0.0167792	0.0167897	0.0167999	0.0168095	0.0168183	0.0168254	0.0168308	0.0168342	0.0168347	0.016833	0.0168288	0.0168217	0.0168117	0.0167983	0.0167819	0.0204934	0.0203573	0.0202118	0.0200547	0.0198344
94	Bhutan	Asia	South-Central Asia	7.66313e-05	7.52723e-05	7.31946e-05	7.08512e-05	6.88415e-05	6.75694e-05	6.71337e-05	6.73821e-05	6.81528e-05	6.91968e-05	7.03255e-05	7.15144e-05	7.27853e-05	7.40613e-05	7.52464e-05	7.62694e-05	7.7047e-05	7.76353e-05	7.80815e-05	7.84601e-05	7.88234e-05	8.39683e-05	8.4106e-05	8.41926e-05	8.42049e-05	8.41296e-05	8.39658e-05	8.3722e-05	8.34218e-05	8.30891e-05	8.27419e-05	8.23833e-05	8.20127e-05	8.16257e-05	8.12136e-05	8.07762e-05	8.03137e-05	7.98286e-05	7.96844e-05	7.95851e-05	7.94771e-05	8.67554e-05	8.60526e-05	8.53458e-05	8.46267e-05	8.36791e-05
95	India	Asia	South-Central Asia	0.135228	0.135616	0.136039	0.1365	0.136991	0.137506	0.138041	0.138592	0.139147	0.139693	0.140218	0.140716	0.141183	0.141608	0.14197	0.142258	0.142471	0.142614	0.142704	0.142767	0.142821	0.15687	0.156862	0.156843	0.156804	0.156743	0.156658	0.156543	0.156412	0.156271	0.156127	0.155975	0.155819	0.155651	0.155462	0.155257	0.155031	0.154785	0.154519	0.154228	0.153916	0.243606	0.242276	0.240834	0.239254	0.236923
96	Iran (Islamic Republic of)	Asia	South-Central Asia	0.0119292	0.0119657	0.0119567	0.0119229	0.0118956	0.0118969	0.0119342	0.0119966	0.012072	0.0121418	0.0121925	0.0122209	0.0122321	0.0122322	0.0122276	0.0122229	0.0122188	0.012213	0.0122081	0.0122071	0.0122115	0.0111565	0.011156	0.011158	0.0111596	0.0111589	0.0111552	0.0111481	0.0111379	0.0111244	0.0111075	0.0110867	0.0110622	0.01105	0.0110669	0.011082	0.0110954	0.0111068	0.0111168	0.0111255	0.0111334	0.00370283	0.00367258	0.0036426	0.00367955	0.00370743
97	Kazakhstan	Asia	South-Central Asia	0.00342797	0.00337028	0.00330222	0.00322631	0.00314605	0.00306535	0.00298329	0.00290089	0.0028234	0.00275665	0.00270434	0.00266897	0.00264845	0.00263901	0.00263477	0.00263143	0.00262804	0.00262532	0.00262287	0.00262077	0.00261915	0.00229978	0.00230281	0.00230555	0.0023082	0.0023109	0.00231358	0.00231594	0.00231805	0.00231987	0.00232137	0.00232248	0.00232329	0.00232374	0.00232377	0.00232349	0.0023229	0.00232203	0.00232107	0.00232017	0.00231952	0.000928882	0.000934605	0.000940446	0.000946334	0.00094981
98	Kyrgyzstan	Asia	South-Central Asia	0.000797737	0.000793125	0.000786881	0.000780362	0.000775336	0.000772886	0.000773588	0.000776729	0.000780596	0.000783038	0.000782816	0.000778965	0.000772263	0.000764249	0.000756897	0.000751573	0.000748653	0.000747653	0.000748063	0.000749116	0.000750308	0.000675149	0.000677784	0.000680776	0.000684335	0.000688587	0.000693536	0.000698984	0.000704725	0.000710443	0.000715911	0.000721033	0.00072586	0.000730384	0.000734613	0.000738616	0.00074238	0.000745893	0.000749215	0.000752393	0.000755504	0.000431405	0.000437509	0.000443845	0.000450421	0.000456086
99	Maldives	Asia	South-Central Asia	0.00257695	0.00259304	0.00261119	0.00263188	0.00265571	0.00268287	0.00271376	0.00274806	0.00278403	0.00281933	0.00285216	0.0028815	0.00290809	0.00293357	0.00295977	0.00298811	0.00301891	0.00305193	0.0030875	0.0031259	0.00316626	0.00281563	0.00286099	0.00290785	0.00295567	0.00300351	0.00305112	0.00309839	0.00314545	0.0031924	0.00323931	0.00328597	0.00333235	0.00337835	0.00342382	0.00346888	0.00351346	0.00355745	0.00360083	0.00364344	0.00368531	0.00157147	0.00160401	0.00163648	0.00166871	0.00169624
100	Nepal	Asia	South-Central Asia	0.00301346	0.00303506	0.00306145	0.00309133	0.00312346	0.0031567	0.00319084	0.00322547	0.0032592	0.00329039	0.00331779	0.00334066	0.00335724	0.00336948	0.00337728	0.00338073	0.00337978	0.00337488	0.00336742	0.00335929	0.00335183	0.00366865	0.00365685	0.00364579	0.00363491	0.0036239	0.00361275	0.00360146	0.00359024	0.00357913	0.00356818	0.00355724	0.00354638	0.00353546	0.00352426	0.00351288	0.00350128	0.00348937	0.00347712	0.00346435	0.00345107	0.00483465	0.00475726	0.00467677	0.00459289	0.00449411
101	Pakistan	Asia	South-Central Asia	0.0173849	0.0175574	0.0177201	0.0178818	0.0180539	0.0182429	0.0184527	0.0186772	0.0189018	0.0191074	0.0192811	0.0194171	0.0195204	0.0196043	0.0196835	0.0197681	0.0198613	0.0199592	0.0200583	0.0201534	0.0202411	0.0210672	0.0210995	0.0211276	0.0211544	0.0211822	0.0212114	0.0212396	0.0212674	0.0212938	0.0213181	0.0213395	0.0213585	0.0213742	0.021385	0.0213912	0.0213923	0.0213882	0.021379	0.0213644	0.021345	0.0201171	0.0195078	0.0188739	0.018214	0.0174831
102	Sri Lanka	Asia	South-Central Asia	0.00218765	0.00217445	0.0021616	0.00214849	0.00213437	0.00211884	0.00210151	0.00208287	0.00206457	0.00204873	0.00203666	0.00202873	0.00202398	0.00202084	0.00201685	0.00201033	0.00200086	0.0019891	0.00197593	0.00196273	0.00195044	0.00174745	0.00173417	0.00172134	0.00170861	0.00169574	0.0016827	0.00167178	0.00166999	0.00166804	0.00166592	0.00166356	0.001661	0.00165828	0.00165538	0.00165243	0.00164943	0.00164636	0.00164327	0.00164015	0.00163704	0.000662967	0.000666622	0.000670258	0.000673797	0.000675474
103	Tajikistan	Asia	South-Central Asia	0.000609762	0.000612698	0.00061418	0.000614542	0.000614254	0.000613692	0.000612912	0.000611972	0.000611242	0.000611161	0.000612397	0.00061504	0.000618612	0.000623057	0.000628213	0.000633836	0.00063989	0.000646396	0.00065335	0.000660784	0.000668694	0.000604655	0.000613087	0.000621752	0.000630486	0.000639172	0.000647754	0.000656183	0.000664475	0.000672625	0.000680632	0.000688471	0.000696147	0.00070364	0.000710913	0.000717999	0.0007249	0.000731638	0.000739607	0.000747587	0.000755623	0.000306048	0.000312402	0.000318901	0.00032554	0.000331476
104	Turkmenistan	Asia	South-Central Asia	0.000799021	0.000808922	0.000820045	0.000831291	0.000841237	0.00084915	0.000854817	0.000858349	0.000860219	0.000861138	0.000861635	0.000861718	0.000861284	0.000860696	0.000860204	0.00086001	0.000860238	0.000860882	0.0008619	0.000863231	0.00086481	0.000872695	0.000876527	0.000880522	0.000884553	0.000888529	0.000892403	0.000896107	0.000899671	0.000903084	0.000906343	0.0009094	0.000912261	0.000914897	0.000917258	0.00091938	0.000921248	0.000922853	0.000924215	0.000925326	0.00092622	0.00124356	0.00125284	0.00126179	0.00127033	0.00127517
105	Uzbekistan	Asia	South-Central Asia	0.00366828	0.00368652	0.0037064	0.00372636	0.00374439	0.00375879	0.00376986	0.00377873	0.00378438	0.00378474	0.00377921	0.00376689	0.00374878	0.00372831	0.00370918	0.00369395	0.00368345	0.00367709	0.00367454	0.00367469	0.00367565	0.0031877	0.00320363	0.00322008	0.00323663	0.00325297	0.00326888	0.00328408	0.00329871	0.00331279	0.00332636	0.00333926	0.00335152	0.00336302	0.00337362	0.00338343	0.00339244	0.00340061	0.00340804	0.00341474	0.00342086	0.00109857	0.00111026	0.00112175	0.00113295	0.0011409
106	Cambodia	Asia	South-Eastern Asia	0.00146425	0.00148958	0.00151821	0.00154832	0.0015775	0.00160405	0.00162758	0.00164841	0.00166626	0.00168102	0.00169343	0.00170341	0.00171088	0.00171628	0.00171984	0.00172186	0.00172237	0.00172165	0.0017207	0.00172078	0.0017227	0.00191024	0.00191275	0.00191624	0.00191958	0.00192195	0.00192316	0.00192328	0.00192249	0.00192095	0.00192292	0.00192843	0.00193353	0.00193809	0.00194193	0.00194507	0.00194749	0.00194923	0.00195047	0.00195136	0.00195211	0.00294629	0.00293152	0.00291532	0.00289747	0.00287074
107	Indonesia	Asia	South-Eastern Asia	0.0265381	0.0265876	0.0266489	0.0267181	0.0267921	0.0268682	0.0269464	0.0270272	0.0271113	0.0271995	0.0272917	0.0273639	0.0274343	0.027506	0.0275783	0.02765	0.0277218	0.0277927	0.0278598	0.0279203	0.0279727	0.0287766	0.0287921	0.0288007	0.0288044	0.0288049	0.0288022	0.0287944	0.0287838	0.0287711	0.0287572	0.0287414	0.0287244	0.0287059	0.0286851	0.028663	0.0286396	0.0286141	0.0285862	0.0285544	0.0285187	0.0327456	0.0324748	0.03219	0.0318874	0.031485
108	Lao People's Democratic Republic	Asia	South-Eastern Asia	0.000690382	0.000699605	0.000708957	0.000715554	0.000721654	0.000727059	0.000731962	0.000736134	0.000739419	0.000741654	0.00074279	0.000742638	0.000741396	0.00073992	0.000739164	0.000739747	0.000741878	0.000745267	0.000749423	0.000753682	0.000757576	0.00077112	0.000768633	0.000765809	0.000762805	0.000759727	0.000756556	0.000753171	0.000749796	0.00075046	0.000751127	0.000751761	0.000752376	0.000752937	0.000753392	0.000753757	0.000754008	0.00075413	0.000754139	0.000754028	0.00075382	0.000295861	0.000268136	0.000246129	0.000250117	0.000253415
109	Malaysia	Asia	South-Eastern Asia	0.00314402	0.00318273	0.00322485	0.00326822	0.00331346	0.00336104	0.00341128	0.00346337	0.00351572	0.00356619	0.00361324	0.0036537	0.00369012	0.00372386	0.00375613	0.0037878	0.00381911	0.00384973	0.00387951	0.00390831	0.00393605	0.00351068	0.00353575	0.00355989	0.003583	0.00360506	0.00362599	0.00364564	0.00366446	0.00368276	0.00370079	0.0037185	0.00373737	0.00375684	0.00377536	0.00379293	0.00380952	0.00382831	0.00384973	0.00387006	0.00388933	0.00125283	0.00126988	0.00128665	0.00130301	0.00131555
110	Myanmar	Asia	South-Eastern Asia	0.00782834	0.00780722	0.00778693	0.00776883	0.00775454	0.00774455	0.00774007	0.00773952	0.0077378	0.00772835	0.00770683	0.00767147	0.00762416	0.00756971	0.00751317	0.00745833	0.00740603	0.00735566	0.00730818	0.00726459	0.00722525	0.00690554	0.00685985	0.0068172	0.00677557	0.00673358	0.00669079	0.00664703	0.00660275	0.00655819	0.00651358	0.0064686	0.00642324	0.00637743	0.00633097	0.00628417	0.00623699	0.00618934	0.00614125	0.00612046	0.00610709	0.00291048	0.00289442	0.00287583	0.0028544	0.00282281
111	Philippines	Asia	South-Eastern Asia	0.00909442	0.00915966	0.00922578	0.00929366	0.00936436	0.00943833	0.0095156	0.00959537	0.00967654	0.00975769	0.00983669	0.00990988	0.00997985	0.0100459	0.0101054	0.0101569	0.0101999	0.0102355	0.0102667	0.0102978	0.0103319	0.0101847	0.0102255	0.0102688	0.0103132	0.0103576	0.010402	0.0104461	0.0104909	0.010537	0.0105849	0.0106343	0.0106851	0.0107366	0.010788	0.010839	0.0108896	0.0109396	0.0109891	0.0110376	0.0110853	0.00966292	0.00957838	0.00948822	0.00939168	0.00926496
112	Singapore	Asia	South-Eastern Asia	0.000486885	0.000492659	0.00049996	0.000508101	0.000516155	0.000523502	0.000528464	0.000534222	0.000539849	0.000546071	0.000553348	0.000561727	0.000570897	0.000580571	0.000590243	0.000599543	0.000608377	0.000616795	0.0006248	0.000632457	0.000639799	0.000560385	0.000567368	0.000573997	0.000580249	0.000586105	0.000591588	0.000596638	0.000601169	0.00060503	0.000608145	0.000610447	0.000612044	0.000613161	0.000614086	0.00061507	0.000616184	0.00061737	0.000618566	0.000619641	0.000620525	0.000199174	0.000201177	0.000203127	0.000204998	0.000206252
113	Thailand	Asia	South-Eastern Asia	0.00714421	0.0071057	0.00705665	0.00700405	0.00695711	0.00692188	0.00689954	0.00688732	0.00688253	0.00688118	0.00688441	0.00690156	0.00691835	0.00693103	0.00693379	0.00692288	0.00689666	0.00685711	0.00680948	0.00676118	0.00671754	0.00598545	0.00596427	0.00594539	0.00592626	0.00590513	0.00588177	0.00585656	0.00583015	0.00580654	0.00578674	0.0057661	0.00574463	0.00572226	0.00569876	0.00567439	0.00564912	0.00562285	0.00559558	0.00556704	0.00553729	0.00308177	0.0030948	0.00310593	0.00311479	0.00311324
114	Timor-Leste	Asia	South-Eastern Asia	0.000101175	0.000103058	0.000105287	0.000107405	0.000108797	0.000109095	0.000108094	0.000106073	0.000103735	0.000102024	0.000101563	0.00010256	0.000104708	0.00010749	0.000110155	0.000112232	0.000113556	0.000114317	0.000114701	0.000115004	0.000115435	0.00012613	0.00012698	0.000127916	0.00012892	0.000129981	0.000131108	0.000132306	0.00013358	0.000134924	0.000136331	0.000137794	0.000139313	0.00014087	0.000142445	0.000144028	0.000145614	0.000147194	0.00014876	0.000150295	0.000151794	0.000254929	0.000257593	0.000260133	0.000262527	0.000264093
115	Viet Nam	Asia	South-Eastern Asia	0.0123843	0.0124225	0.0124652	0.0125061	0.0125361	0.012549	0.012544	0.0125235	0.0124909	0.0124518	0.0124115	0.0123672	0.0123179	0.0122664	0.0122132	0.012159	0.0121045	0.0120501	0.0119966	0.0119451	0.0118962	0.0115954	0.0115085	0.0114224	0.0113354	0.0112461	0.0111542	0.0110593	0.010962	0.0108622	0.0107603	0.0106747	0.0106059	0.0105363	0.0104659	0.0103955	0.0103253	0.0102549	0.0101848	0.0101148	0.0100453	0.00439288	0.00410255	0.00381363	0.00352576	0.00323062
116	Armenia	Asia	Western Asia	0.000750522	0.000731505	0.000707362	0.000680739	0.000655148	0.000632997	0.000614919	0.000600147	0.000587947	0.000577128	0.000566819	0.000556973	0.000548059	0.000539747	0.000531663	0.000523625	0.000515485	0.000507286	0.000499214	0.000491695	0.000485094	0.000500084	0.000496115	0.000492698	0.000489409	0.000485953	0.00048223	0.000478292	0.000474281	0.000470382	0.000466724	0.000463307	0.000460076	0.000456967	0.000453881	0.000450782	0.000447649	0.000444497	0.000441349	0.000438227	0.000435165	0.000689693	0.000690706	0.000691688	0.000692558	0.000691514
117	Azerbaijan	Asia	Western Asia	0.001601	0.00159558	0.00159143	0.00158749	0.00158235	0.00157515	0.00156561	0.00155425	0.00154205	0.00153094	0.00152205	0.00151457	0.00150812	0.0015027	0.00149794	0.00149356	0.00148957	0.00148598	0.00148259	0.00147926	0.00147586	0.00137824	0.00137002	0.00136153	0.00135272	0.00134353	0.00133393	0.00132383	0.00131327	0.00130223	0.00129074	0.00127876	0.00126634	0.00125691	0.00125071	0.00124413	0.00124077	0.0012389	0.00123676	0.00123441	0.00123191	0.000394138	0.000396877	0.000399558	0.000402143	0.000403581
118	Bahrain	Asia	Western Asia	0.000105122	0.000106403	0.000107549	0.000108666	0.000109894	0.000111341	0.000113059	0.000115102	0.000117582	0.000120627	0.000124336	0.000128534	0.00013321	0.000138799	0.000145834	0.000154551	0.000165205	0.000177313	0.000189516	0.00020006	0.000207787	0.000184841	0.000186795	0.000187226	0.000187337	0.000187983	0.000189369	0.000191217	0.000193337	0.00019538	0.000197107	0.000198509	0.000199714	0.000200753	0.000201672	0.000202524	0.000203309	0.00020402	0.000204675	0.000205289	0.000205882	7.41661e-05	7.50531e-05	7.59364e-05	7.68045e-05	7.74538e-05
119	Cyprus	Asia	Western Asia	0.000133282	0.000134183	0.000135298	0.000136485	0.000137705	0.000138914	0.000140078	0.000141197	0.00014229	0.000143396	0.00014453	0.000145685	0.000146749	0.000147732	0.000148588	0.00014927	0.000149767	0.000150098	0.000150291	0.000150394	0.000150444	0.000130351	0.00013061	0.000130843	0.000131058	0.000131264	0.000131467	0.000131659	0.000131844	0.000132017	0.000132175	0.000132311	0.000132433	0.000132546	0.000132655	0.000132772	0.000132897	0.000133026	0.000133145	0.000133237	0.000133291	4.27396e-05	4.31239e-05	4.34955e-05	4.38513e-05	4.40778e-05
120	Georgia	Asia	Western Asia	0.000901202	0.000880649	0.000856202	0.000829702	0.00080362	0.000779672	0.000758375	0.000739233	0.000721725	0.000705002	0.000688486	0.000672041	0.000656167	0.000641334	0.00062775	0.000615702	0.000605286	0.000596266	0.000588221	0.00058066	0.000573175	0.000512297	0.0005072	0.000502056	0.000496968	0.000492001	0.000487129	0.000482268	0.000477441	0.000472649	0.000467897	0.000463167	0.000458476	0.000453828	0.000449225	0.000444702	0.000440259	0.000435895	0.000431628	0.000427462	0.000423421	0.000341664	0.000344131	0.000346545	0.000348871	0.000350199
121	Iraq	Asia	Western Asia	0.00275167	0.00278025	0.00281589	0.00285742	0.00290311	0.00295153	0.00300247	0.0030558	0.00311137	0.0031675	0.00322282	0.00327704	0.0033299	0.00338099	0.00342933	0.00347449	0.00351586	0.00355428	0.00359271	0.00363511	0.00368402	0.00349246	0.00354972	0.00361051	0.00367168	0.0037311	0.00378813	0.00384324	0.00389742	0.00395189	0.00400749	0.00406425	0.00412176	0.0041799	0.00425007	0.00431918	0.00438699	0.00445368	0.00451968	0.00458544	0.00465149	0.00287968	0.00292616	0.0029723	0.00301762	0.00305405
122	Israel	Asia	Western Asia	0.00130881	0.00132968	0.0013571	0.00138809	0.00141866	0.00144602	0.00146957	0.00149008	0.00150788	0.00152359	0.00153777	0.00154979	0.00155964	0.00156925	0.00158085	0.00159577	0.00161487	0.00163717	0.00166005	0.00168004	0.00169488	0.00147621	0.00148322	0.00148785	0.00149252	0.00149893	0.00150753	0.00151764	0.0015288	0.00154012	0.00155096	0.00156123	0.00157125	0.00158109	0.00159088	0.00160085	0.00161097	0.00162118	0.00163151	0.00164194	0.00165251	0.000533256	0.000541658	0.000550152	0.000558679	0.000565761
123	Jordan	Asia	Western Asia	0.000637578	0.000663059	0.00069282	0.000723661	0.00075135	0.000772329	0.000786183	0.000794769	0.000799492	0.000802429	0.000805255	0.000807837	0.000810257	0.000814634	0.000823375	0.000837981	0.000858853	0.000885027	0.000914926	0.00094638	0.000977612	0.000881106	0.000909823	0.000936337	0.000958262	0.000974137	0.000983062	0.000985909	0.000985356	0.000985029	0.000987492	0.000993502	0.0010023	0.00101293	0.00102379	0.00103385	0.00104295	0.00105159	0.0010599	0.00106809	0.00107635	0.000397397	0.000403715	0.000410047	0.000416344	0.000421504
124	Kuwait	Asia	Western Asia	0.000525214	0.000502018	0.000467404	0.000428911	0.000396464	0.000376698	0.000371784	0.000379059	0.000394357	0.000411601	0.00042658	0.000438196	0.000447993	0.000457638	0.000469575	0.000485348	0.00050515	0.000527813	0.000551908	0.000575539	0.000597346	0.000534587	0.000551263	0.000566398	0.000580126	0.000592592	0.000603698	0.000613429	0.000622239	0.000630681	0.000639164	0.000647816	0.000656595	0.00066542	0.000674118	0.000682618	0.000690933	0.000699128	0.000707224	0.000715223	0.000723154	0.00023438	0.000239058	0.000243761	0.000248465	0.000252515
125	Lebanon	Asia	Western Asia	0.000534668	0.000536671	0.000542737	0.000550727	0.000557762	0.000562021	0.000562481	0.000560228	0.000558064	0.000559555	0.00056733	0.000582436	0.000603259	0.000626397	0.000647122	0.000662306	0.000670465	0.000673008	0.000673219	0.000675706	0.000683376	0.000646408	0.000665773	0.000685756	0.000701169	0.000708594	0.000706758	0.000697403	0.000683941	0.000671145	0.000662379	0.000658574	0.000658625	0.000661255	0.000664412	0.000666668	0.000667816	0.000668372	0.000668465	0.000668353	0.000668245	0.000605863	0.000614008	0.000622037	0.000629888	0.000635909
126	Oman	Asia	Western Asia	0.000372353	0.00038204	0.000392805	0.000403057	0.000410145	0.000412921	0.000411201	0.000405961	0.000399395	0.000394428	0.000392995	0.000396182	0.000403197	0.000411937	0.000419673	0.000424599	0.000425085	0.000422595	0.000421579	0.000427945	0.000445261	0.000419239	0.000454234	0.000492475	0.000526695	0.000553187	0.000569559	0.000577256	0.00057899	0.000578827	0.000579694	0.000582129	0.000585226	0.000588628	0.000591596	0.00059366	0.000594894	0.000595628	0.000595917	0.00059581	0.000595372	0.000220021	0.000220269	0.000220369	0.000220288	0.000219457
127	Qatar	Asia	Western Asia	0.000101795	0.000102149	0.000101682	0.000100843	0.000100205	0.000100197	0.000101258	0.000103425	0.000106294	0.000109283	0.000112157	0.000114314	0.000116369	0.000120662	0.000130226	0.000146866	0.000171204	0.000201711	0.000235298	0.000267842	0.000296388	0.000277429	0.000295183	0.000309589	0.000321103	0.000330135	0.00033654	0.000340292	0.000342166	0.000343144	0.000343961	0.000344879	0.000345852	0.000346853	0.000347736	0.000348429	0.000349002	0.000349563	0.000350105	0.000350587	0.000350998	0.000112647	0.000113777	0.000114893	0.000115984	0.000116748
128	Saudi Arabia	Asia	Western Asia	0.00326654	0.00332379	0.00337905	0.0034264	0.00346242	0.00348558	0.0034926	0.00348784	0.00348558	0.0035043	0.00355539	0.00364372	0.0037614	0.00389401	0.00401806	0.00411624	0.00418395	0.00422711	0.00425385	0.00427643	0.00430348	0.00375708	0.00379666	0.00383787	0.00387879	0.00391802	0.00395573	0.0039922	0.00402698	0.00405928	0.00408857	0.00411458	0.00413761	0.0041579	0.00417574	0.00419173	0.00420592	0.00421837	0.00422957	0.00423995	0.00425001	0.00136582	0.00138155	0.00139733	0.00141303	0.00142495
129	Syrian Arab Republic	Asia	Western Asia	0.00249825	0.00252989	0.00256233	0.00259591	0.00263102	0.00266841	0.00270864	0.00275118	0.00279333	0.00283152	0.00286374	0.00288699	0.00290301	0.00292013	0.00294883	0.00299521	0.003064	0.00315	0.00323812	0.00330846	0.00334847	0.00297855	0.00295748	0.00292682	0.00290776	0.00291438	0.00295129	0.00301168	0.00308476	0.0031627	0.00322769	0.00327626	0.00331243	0.00334014	0.00336559	0.0033935	0.00342446	0.00345676	0.00348989	0.00352266	0.00355436	0.00140489	0.00142481	0.00144442	0.00146356	0.00147836
130	Turkey	Asia	Western Asia	0.0132918	0.0133135	0.0133337	0.0133582	0.0133879	0.0134231	0.0134643	0.0135107	0.0135602	0.01361	0.0136578	0.013704	0.013747	0.0137869	0.0138228	0.0138541	0.0138804	0.0139018	0.0139206	0.0139404	0.0139632	0.0124861	0.0125215	0.0125567	0.0125875	0.0126113	0.012627	0.0126352	0.0126391	0.0126423	0.0126475	0.0126547	0.0126636	0.0126735	0.0126832	0.0126926	0.0127015	0.01271	0.012718	0.0127249	0.0127307	0.0045374	0.00448277	0.00445617	0.00447208	0.00447438
131	United Arab Emirates	Asia	Western Asia	0.000418352	0.000434885	0.000451909	0.000469345	0.000487091	0.000505175	0.000525524	0.000548756	0.000572913	0.000595719	0.000616536	0.000631417	0.000643104	0.00066504	0.000714591	0.000801817	0.000932347	0.00109689	0.00127271	0.00142962	0.00154717	0.00141929	0.00145205	0.00146245	0.00146647	0.00147554	0.00149199	0.0015122	0.00153481	0.00155681	0.00157617	0.00159315	0.00160916	0.00162446	0.00163935	0.00165418	0.00166902	0.00168386	0.00169876	0.00171373	0.00172882	0.000710641	0.000723292	0.000736096	0.000748954	0.000759865
132	Yemen	Asia	Western Asia	0.0017452	0.00180152	0.00186566	0.00193265	0.00199599	0.00205119	0.00209694	0.00213511	0.00216819	0.00219984	0.00223254	0.00226656	0.00230083	0.00233499	0.00236799	0.00239912	0.0024284	0.00245626	0.00248304	0.00250932	0.0025355	0.0026433	0.00266315	0.0026827	0.00270196	0.00272095	0.00273967	0.0027617	0.00278748	0.00281305	0.0028383	0.00286309	0.00288749	0.00291139	0.00293462	0.00295726	0.00297924	0.00300051	0.00302107	0.00304084	0.00305987	0.00318414	0.00316309	0.00313983	0.00311412	0.00307804
133	Australia	Oceania	Australias	0.00297888	0.0029714	0.00296375	0.00295603	0.00294965	0.0029456	0.00294435	0.00294583	0.00294897	0.0029526	0.00295603	0.00295843	0.00295983	0.00296259	0.00296888	0.00297998	0.00299659	0.00301753	0.00304019	0.00306122	0.00307831	0.00352509	0.00354301	0.00355819	0.00357283	0.00358855	0.0036056	0.00362323	0.00364145	0.00365988	0.00367828	0.00369656	0.00371496	0.0037334	0.00375165	0.00376986	0.00378799	0.00380598	0.00382389	0.00384162	0.00385928	0.001243	0.00126008	0.00127722	0.00129431	0.00130795
134	New Zealand	Oceania	Australias	0.000528945	0.000528292	0.00052923	0.000531027	0.000532612	0.000533266	0.000532719	0.000531258	0.000529455	0.0005281	0.000527701	0.000528371	0.000529818	0.000531643	0.000533248	0.000534313	0.000534756	0.000534715	0.000534327	0.000533818	0.000533357	0.000608692	0.000609663	0.000610666	0.000611681	0.000612699	0.000613724	0.00061473	0.000615761	0.000616826	0.000617937	0.000619077	0.000620254	0.000621444	0.000622603	0.000623742	0.000624852	0.000625925	0.000626962	0.00062794	0.000628872	0.000231117	0.00023328	0.000235414	0.000237496	0.000238908
135	Fiji	Oceania	Melanesia	0.000137192	0.000136374	0.000136069	0.000136102	0.00013622	0.000136238	0.000136153	0.00013591	0.000135526	0.000134952	0.000134151	0.00013307	0.000131746	0.000130354	0.000129104	0.000128133	0.00012749	0.000127112	0.000126898	0.000126705	0.000126432	0.000101116	0.000100258	9.93617e-05	9.84489e-05	9.75347e-05	9.66164e-05	9.56802e-05	9.51143e-05	9.47915e-05	9.44501e-05	9.40881e-05	9.37088e-05	9.33133e-05	9.29009e-05	9.24779e-05	9.20445e-05	9.16001e-05	9.11464e-05	9.06812e-05	9.02073e-05	2.88039e-05	2.89632e-05	2.9117e-05	2.92617e-05	2.93211e-05
136	Papua New Guinea	Oceania	Melanesia	0.000709693	0.000715925	0.00072287	0.000730572	0.000739034	0.000748224	0.000758168	0.000768804	0.000779922	0.000791259	0.000802601	0.000814065	0.000825348	0.000836557	0.000847713	0.000858825	0.000869901	0.000880881	0.000891697	0.000902301	0.00091266	0.00103771	0.00105133	0.00106483	0.00107832	0.00109188	0.00110551	0.00111914	0.00113285	0.00114664	0.00116053	0.00117449	0.00118856	0.00120272	0.0012169	0.00123117	0.00124551	0.00125988	0.00127429	0.00128868	0.00130305	0.00292861	0.00298575	0.00304307	0.00310019	0.00314887
137	Czech Republic	Europe	Eastern Europe	0.00183521	0.00180728	0.00178122	0.00175665	0.00173275	0.00170894	0.00168515	0.00166158	0.00163835	0.00161567	0.00159371	0.00157225	0.00155139	0.00153195	0.00151487	0.00150073	0.00148981	0.00148161	0.001475	0.0014685	0.00146109	0.00146004	0.00145372	0.00144673	0.00143955	0.00143252	0.00142562	0.00141862	0.00141165	0.00140475	0.00139797	0.00139129	0.00138476	0.0013783	0.00137181	0.00136529	0.00135874	0.00135217	0.00134565	0.00133918	0.00133286	0.000476583	0.000478784	0.000481011	0.000483235	0.000484213
138	Hungary	Europe	Eastern Europe	0.00159862	0.00157118	0.00154674	0.00152441	0.00150302	0.00148171	0.00146028	0.00143887	0.00141762	0.00139679	0.00137654	0.00135748	0.00133969	0.00132233	0.00130545	0.00128923	0.00127374	0.00125876	0.00124413	0.00122969	0.00121534	0.00121003	0.00119847	0.00118702	0.00117579	0.00116489	0.00115431	0.00114393	0.00113383	0.00112395	0.00111431	0.00110484	0.00109559	0.00108652	0.00107757	0.00106876	0.00106008	0.00105152	0.00104309	0.00103474	0.00102651	0.000397362	0.000397955	0.000398528	0.000399048	0.000398489
139	Poland	Europe	Eastern Europe	0.00781588	0.00770002	0.00758793	0.00747874	0.00737117	0.00726432	0.00715818	0.00705317	0.00694965	0.00684817	0.006749	0.00665174	0.0065557	0.00646039	0.00636728	0.00627629	0.00618763	0.00610123	0.00601686	0.00593443	0.00585379	0.00587969	0.00580639	0.0057349	0.00566518	0.00559726	0.005531	0.00546595	0.00541109	0.00536655	0.00532296	0.00528005	0.00523786	0.00519617	0.00515464	0.00511338	0.00507229	0.00503126	0.0049902	0.00494885	0.00490723	0.00179638	0.00178553	0.00177423	0.00176236	0.00174544
140	Republic of Moldova	Europe	Eastern Europe	0.000665471	0.000656214	0.000646436	0.00063604	0.000624917	0.000613007	0.000600371	0.000587086	0.000573186	0.00055872	0.000543777	0.000528311	0.000512475	0.000496847	0.000482037	0.000468462	0.000456297	0.000445405	0.000435527	0.000426303	0.000417457	0.000436115	0.00042819	0.00042062	0.000413407	0.000406545	0.00039999	0.000393668	0.00038757	0.000381667	0.000375936	0.000370347	0.000364887	0.000359516	0.000354182	0.000348875	0.000343575	0.000338282	0.00033302	0.000327812	0.000322688	0.000298611	0.000294097	0.000289608	0.000285129	0.000279955
141	Romania	Europe	Eastern Europe	0.00511859	0.00503301	0.00494094	0.00484447	0.00474885	0.00465627	0.00456705	0.0044808	0.00439817	0.00431985	0.00424614	0.00417708	0.00411248	0.00405224	0.00399372	0.00393573	0.00387805	0.00382091	0.00376436	0.00370875	0.00365427	0.00381441	0.00376432	0.00371513	0.00366688	0.00361961	0.00357329	0.00352761	0.0034827	0.00343845	0.00339482	0.00335167	0.00330907	0.00326699	0.00322534	0.00318428	0.00314377	0.00310378	0.00306435	0.00302546	0.0029872	0.00233205	0.00228996	0.0022479	0.0022057	0.00215779
142	Russian Federation	Europe	Eastern Europe	0.0324756	0.0320695	0.0316475	0.0312154	0.0307815	0.0303515	0.0299285	0.0295108	0.0290952	0.0286774	0.028255	0.0278237	0.0273862	0.0269596	0.026557	0.026187	0.0258544	0.0255535	0.0252716	0.0249923	0.0247039	0.0262451	0.0259731	0.025696	0.0254213	0.0251545	0.0248961	0.0246421	0.0243921	0.0241433	0.0238941	0.0236434	0.0233929	0.0231435	0.022896	0.0226529	0.0224143	0.0221798	0.02195	0.0217246	0.0215046	0.0253149	0.0252928	0.0252717	0.0252487	0.0251583
143	Slovakia	Europe	Eastern Europe	0.000498355	0.000492885	0.000487332	0.00048202	0.000476824	0.000471649	0.000466487	0.000461357	0.000456249	0.000451161	0.000446092	0.00044098	0.000435737	0.000430583	0.000425602	0.000420849	0.000416362	0.000412103	0.000407995	0.000403943	0.000399759	0.000398087	0.000394771	0.000391495	0.000388305	0.000385237	0.000382289	0.000379415	0.000376624	0.000373895	0.000371216	0.00036857	0.000365964	0.000363384	0.000360804	0.000358234	0.000355665	0.000353093	0.000350521	0.00034794	0.000345361	0.000128221	0.000128383	0.000128526	0.000128639	0.000128391
144	Ukraine	Europe	Eastern Europe	0.00872376	0.00859085	0.00845795	0.00832292	0.00818319	0.00803728	0.00788476	0.00772704	0.00756723	0.00740952	0.00725692	0.00710942	0.00696725	0.00683222	0.00670496	0.00658586	0.00647531	0.00637273	0.00627525	0.00617924	0.00608223	0.006074	0.00598526	0.00589621	0.00580859	0.00572363	0.00564141	0.005561	0.00548251	0.00540558	0.00532999	0.00525554	0.00518245	0.00511052	0.00503947	0.00496946	0.00490041	0.00483229	0.00476523	0.00469924	0.00463453	0.00203657	0.00202011	0.00200394	0.00198791	0.00196699
145	Denmark	Europe	Northern Europe	0.00109678	0.00108283	0.00107047	0.00105944	0.0010494	0.00104005	0.00103136	0.00102327	0.00101553	0.00100782	0.000999906	0.000991684	0.000983194	0.000974757	0.00096694	0.000959957	0.000953626	0.000947802	0.000942324	0.000936812	0.000931042	0.000927072	0.000923066	0.000919002	0.000915063	0.000911387	0.000907988	0.000904765	0.000901774	0.000899006	0.000896462	0.000894112	0.00089198	0.000890029	0.000888197	0.000886499	0.000884919	0.000883435	0.000882028	0.000880642	0.000879274	0.000281475	0.000283619	0.000285749	0.000287834	0.000289123
146	Estonia	Europe	Northern Europe	0.000292699	0.00028508	0.000276028	0.000266339	0.000257077	0.000248968	0.000242207	0.000236548	0.000231726	0.000227329	0.000223068	0.000218913	0.000214923	0.000211109	0.000207466	0.000203985	0.000200648	0.00019743	0.000194327	0.000191347	0.00018849	0.000187766	0.00018552	0.000183362	0.000181274	0.000179243	0.000177261	0.000175313	0.00017341	0.000171553	0.000169747	0.000167983	0.000166263	0.000164577	0.000162916	0.000161284	0.000159676	0.000158092	0.000156537	0.000155014	0.000153528	6.43178e-05	6.4251e-05	6.41893e-05	6.41278e-05	6.39019e-05
147	Finland	Europe	Northern Europe	0.00109086	0.00107985	0.00106994	0.00106104	0.00105247	0.00104376	0.00103478	0.00102568	0.00101655	0.00100754	0.000998765	0.000990009	0.000981192	0.000972685	0.000964655	0.000957198	0.000950404	0.000944171	0.000938244	0.000932317	0.000926172	0.000928579	0.000923962	0.00091924	0.000914587	0.000910131	0.000905882	0.000901733	0.000897722	0.000893824	0.000890025	0.000886295	0.000882659	0.000879087	0.000875529	0.000872008	0.000868511	0.000865024	0.000861542	0.000858028	0.000854492	0.000344172	0.000345447	0.00034668	0.000347839	0.000348025
148	Iceland	Europe	Northern Europe	6.41976e-05	6.38663e-05	6.35656e-05	6.3298e-05	6.30674e-05	6.2874e-05	6.2722e-05	6.26085e-05	6.25241e-05	6.24547e-05	6.23921e-05	6.23246e-05	6.22538e-05	6.2206e-05	6.22047e-05	6.22639e-05	6.23913e-05	6.25724e-05	6.2777e-05	6.29675e-05	6.31178e-05	6.35399e-05	6.37459e-05	6.39245e-05	6.40939e-05	6.42681e-05	6.44478e-05	6.46243e-05	6.47996e-05	6.49713e-05	6.51377e-05	6.52972e-05	6.54523e-05	6.56005e-05	6.57389e-05	6.58694e-05	6.59909e-05	6.61028e-05	6.62049e-05	6.62945e-05	6.63733e-05	2.37728e-05	2.40122e-05	2.42474e-05	2.44761e-05	2.46343e-05
149	Ireland	Europe	Northern Europe	0.000749235	0.000739133	0.000730946	0.000724342	0.000719018	0.000714756	0.000711464	0.000709263	0.000708299	0.000708837	0.000710978	0.000714703	0.000719681	0.0007254	0.000730981	0.000735825	0.000739758	0.000742877	0.000745276	0.00074718	0.000748754	0.000774193	0.000776776	0.000779093	0.000781287	0.000783466	0.000785673	0.000787841	0.000789975	0.000792011	0.000793914	0.000795661	0.000797304	0.000798849	0.000800292	0.000801691	0.000803046	0.000804357	0.000805654	0.000806944	0.000808269	0.000544067	0.000549247	0.000554448	0.000559614	0.000563279
150	Latvia	Europe	Northern Europe	0.000522486	0.00050994	0.000494985	0.000479275	0.00046424	0.000450604	0.0004389	0.000428719	0.000419448	0.000410358	0.000401048	0.00039142	0.000381652	0.000371891	0.000362315	0.000352927	0.000343617	0.000334464	0.000325692	0.000317556	0.000310212	0.000316194	0.000310647	0.000305654	0.000300928	0.000296259	0.000291587	0.000286936	0.000282341	0.000277846	0.000273487	0.000269238	0.000265081	0.000261029	0.000257094	0.000253303	0.000249658	0.000246145	0.000242744	0.000239417	0.000236148	0.000129325	0.000125819	0.000122343	0.000118897	0.000115193
151	Lithuania	Europe	Northern Europe	0.000914706	0.000899441	0.000882483	0.000864517	0.000846484	0.000829011	0.000812295	0.000796086	0.000780062	0.000763753	0.000746854	0.000729352	0.000711409	0.000693261	0.000675036	0.00065698	0.000639071	0.00062136	0.000604379	0.000588722	0.000574811	0.000578136	0.000568469	0.000560094	0.000552319	0.000544651	0.00053695	0.000529286	0.000521733	0.000514405	0.000507378	0.000500605	0.000494026	0.000487611	0.000481319	0.000475155	0.000469103	0.000463209	0.000457987	0.00045285	0.000447808	0.000175085	0.000171684	0.000168326	0.000164999	0.000161295
152	Norway	Europe	Northern Europe	0.000893509	0.000884907	0.000877444	0.000870795	0.00086481	0.000859192	0.000854072	0.00084948	0.000844794	0.000841427	0.000838477	0.00083415	0.000829471	0.000824698	0.000820488	0.000817911	0.00081716	0.000817523	0.00081851	0.000819564	0.00082023	0.000827131	0.000828747	0.000830182	0.000831759	0.0008337	0.000836047	0.000838616	0.000841287	0.000843824	0.000846077	0.000847962	0.000849573	0.000851011	0.000852414	0.000853941	0.000855613	0.000857377	0.000859197	0.000860983	0.000862704	0.000343353	0.000347146	0.000350925	0.000354653	0.000357403
153	Sweden	Europe	Northern Europe	0.00178974	0.00177433	0.00176129	0.00174913	0.00173629	0.00172176	0.00170492	0.00168625	0.00166694	0.00164829	0.00163122	0.00161578	0.00160162	0.00158906	0.00157816	0.00156891	0.00156167	0.00155626	0.00155179	0.00154736	0.00154238	0.00154409	0.00154124	0.00153815	0.00153534	0.0015332	0.00153174	0.00153072	0.00153017	0.00152998	0.00153007	0.00153039	0.00153099	0.00153175	0.00153253	0.00153333	0.00153411	0.00153487	0.00153559	0.00153625	0.00153687	0.000546679	0.000551966	0.000557257	0.000562517	0.000566294
154	United Kingdom	Europe	Northern Europe	0.011363	0.0112165	0.0110825	0.0109576	0.0108411	0.0107322	0.0106305	0.0105356	0.0104468	0.0103633	0.0102845	0.01021	0.0101427	0.0100791	0.0100191	0.00996256	0.0099096	0.00985973	0.00981194	0.00976528	0.00971905	0.00971912	0.00969516	0.00967184	0.00964989	0.00962987	0.00961178	0.00959468	0.0095789	0.00956412	0.00955019	0.00953671	0.00952392	0.00951163	0.00949943	0.00948773	0.00947639	0.00946526	0.00945431	0.00944315	0.00943194	0.00334325	0.00337037	0.00339735	0.0034239	0.00344113
155	Albania	Europe	Southern Europe	0.00068967	0.000680081	0.000666396	0.000650276	0.000634271	0.00062011	0.000608307	0.000598276	0.000589319	0.000580368	0.000570706	0.000560344	0.0005499	0.000539412	0.000529317	0.000519929	0.000511298	0.000503346	0.000496144	0.000489758	0.000484212	0.000492284	0.00048876	0.000485824	0.000483167	0.000480565	0.000477929	0.000475257	0.000472608	0.000470057	0.000467654	0.000465361	0.000463143	0.000460986	0.000458871	0.00045731	0.000456247	0.000455151	0.000453984	0.000452682	0.000451214	0.000196731	0.000197628	0.000198396	0.000199009	0.000198946
156	Bosnia and Herzegovina	Europe	Southern Europe	0.000765749	0.000728921	0.000680327	0.000628598	0.000584495	0.000555085	0.000542624	0.000543825	0.000553375	0.000563713	0.000569534	0.000569672	0.000565815	0.000559125	0.000551489	0.000544251	0.000537415	0.000530412	0.000523397	0.000516489	0.000509775	0.000511785	0.000506736	0.000501939	0.000497304	0.000492774	0.000488342	0.000484005	0.000479791	0.000475701	0.00047174	0.000467885	0.000464136	0.00046048	0.000456891	0.00045338	0.000449937	0.000446548	0.000443196	0.000439846	0.00043649	0.000214732	0.000214528	0.00021425	0.000213882	0.000212875
157	Croatia	Europe	Southern Europe	0.000721499	0.00071167	0.000699756	0.000686518	0.000672671	0.00065876	0.000644846	0.000630917	0.000617377	0.000604688	0.000593152	0.000582875	0.000573737	0.000565539	0.000557862	0.000550397	0.000543118	0.000536068	0.000529131	0.000522211	0.00051524	0.000513457	0.000507356	0.000501258	0.000495332	0.0004897	0.000484385	0.000479308	0.000474447	0.000469727	0.000465098	0.000460531	0.000456053	0.000451662	0.000447351	0.000443147	0.000439041	0.000435015	0.000431063	0.000427165	0.000423322	0.00017594	0.000175857	0.000175761	0.000175632	0.000175013
158	Greece	Europe	Southern Europe	0.00225269	0.002235	0.00222242	0.00221312	0.00220444	0.0021944	0.00218268	0.00216958	0.00215481	0.0021382	0.00211968	0.00209918	0.00207722	0.00205411	0.00203096	0.00200855	0.00198723	0.00196675	0.00194683	0.00192704	0.00190708	0.00189965	0.00188253	0.0018654	0.00184828	0.00183124	0.00181506	0.00179954	0.00178418	0.00176922	0.00175484	0.00174104	0.00172782	0.00171624	0.0017049	0.00169376	0.00168279	0.00167199	0.00166141	0.00165107	0.00164103	0.000523019	0.000524754	0.000526504	0.000528209	0.000528493
159	Italy	Europe	Southern Europe	0.0120166	0.0118352	0.0116699	0.0115162	0.0113682	0.0112226	0.0110778	0.0109358	0.0108019	0.0106832	0.0105842	0.0105046	0.0104418	0.0103918	0.0103474	0.0103036	0.0102598	0.0102158	0.0101684	0.0101143	0.0100515	0.0100229	0.00996355	0.00989811	0.00983095	0.00976526	0.00970181	0.00963926	0.0095779	0.00951701	0.00945627	0.00939548	0.00933542	0.00927637	0.00921847	0.00916252	0.00910856	0.00905642	0.00900604	0.00895696	0.00890918	0.00310575	0.00311908	0.00313248	0.0031456	0.00315024
160	Malta	Europe	Southern Europe	8.04546e-05	8.01302e-05	7.98701e-05	7.96385e-05	7.93872e-05	7.90825e-05	7.87421e-05	7.83671e-05	7.7946e-05	7.74863e-05	7.69954e-05	7.64632e-05	7.58888e-05	7.53053e-05	7.474e-05	7.42108e-05	7.37291e-05	7.32847e-05	7.28569e-05	7.24183e-05	7.19501e-05	7.16034e-05	7.12368e-05	7.08529e-05	7.04658e-05	7.00859e-05	6.97146e-05	6.93435e-05	6.89758e-05	6.86089e-05	6.82419e-05	6.78728e-05	6.75034e-05	6.71319e-05	6.67535e-05	6.63704e-05	6.59818e-05	6.55868e-05	6.51865e-05	6.47793e-05	6.43676e-05	2.05039e-05	2.0556e-05	2.06043e-05	2.06469e-05	2.06307e-05
161	Montenegro	Europe	Southern Europe	0.000134739	0.000133105	0.00013133	0.000129491	0.000127663	0.0001259	0.000124207	0.000122573	0.000121018	0.000119562	0.000118213	0.000116972	0.000115822	0.000114744	0.000113553	0.00011229	0.00011102	0.000109746	0.00010847	0.000107198	0.000105936	0.000106714	0.000105546	0.000104383	0.000103227	0.000102081	0.000100944	9.98092e-05	9.86857e-05	9.75764e-05	9.66367e-05	9.58121e-05	9.50013e-05	9.42023e-05	9.34106e-05	9.26296e-05	9.18581e-05	9.10946e-05	9.03383e-05	8.95849e-05	8.88348e-05	3.07881e-05	3.04777e-05	3.01666e-05	2.9852e-05	2.94577e-05
162	Portugal	Europe	Southern Europe	0.00208062	0.00205271	0.00203021	0.00201141	0.0019946	0.00197848	0.00196275	0.0019476	0.00193302	0.00191912	0.00190587	0.00189302	0.00188015	0.00186716	0.0018535	0.00183882	0.00182304	0.00180626	0.00178879	0.00177106	0.00175342	0.00174448	0.00172983	0.00171528	0.00170123	0.00168867	0.00167614	0.00166357	0.0016511	0.0016392	0.00162791	0.00161676	0.0016058	0.00159502	0.00158438	0.00157396	0.00156375	0.00155373	0.0015439	0.00153421	0.00152467	0.00048583	0.000487297	0.000488729	0.000490064	0.000490016
163	Serbia	Europe	Southern Europe	0.00149726	0.00149396	0.00149499	0.00149754	0.00149743	0.0014918	0.00147988	0.00146277	0.00144187	0.00141932	0.00139666	0.00137409	0.00135119	0.00132833	0.00130555	0.00128295	0.00126069	0.00123896	0.00121727	0.00119645	0.00117657	0.00117129	0.00115591	0.00114126	0.00112701	0.00111293	0.00109894	0.001085	0.00107125	0.00105777	0.00104465	0.00103184	0.00101931	0.00100702	0.000994901	0.000982963	0.000971185	0.000959548	0.00094804	0.000936615	0.00092528	0.000409922	0.000408727	0.000407433	0.000405994	0.000403364
164	Spain	Europe	Southern Europe	0.00779735	0.00769776	0.00760674	0.00752376	0.00744563	0.00737052	0.00729677	0.00722634	0.00716553	0.00712263	0.00710246	0.00710562	0.00712928	0.0071663	0.00720599	0.00724098	0.00727002	0.00729336	0.00730789	0.00731072	0.00730017	0.00729063	0.0072681	0.00723604	0.00720027	0.00716509	0.00713171	0.00709888	0.00706664	0.00703404	0.00700053	0.00696617	0.00693181	0.00689755	0.00686332	0.00682963	0.00679648	0.00676391	0.00673211	0.00670106	0.00667104	0.00212957	0.00214007	0.00215067	0.00216113	0.0021658
165	Austria	Europe	Western Europe	0.00150738	0.00149513	0.00148661	0.00147985	0.00147212	0.00146161	0.00144763	0.00143098	0.00141327	0.00139678	0.00138301	0.00137226	0.00136373	0.00135664	0.00134961	0.00134166	0.00133265	0.00132291	0.00131269	0.00130245	0.00129249	0.00128563	0.0012791	0.00127284	0.00126689	0.00126126	0.00125598	0.00125096	0.00124627	0.00124189	0.00123781	0.00123398	0.00123043	0.00122711	0.00122392	0.0012209	0.00121801	0.00121523	0.00121254	0.0012099	0.0012073	0.000386258	0.000388982	0.000391694	0.000394358	0.000395949
166	Belgium	Europe	Western Europe	0.0021045	0.00207917	0.00205689	0.00203667	0.00201724	0.00199771	0.00197783	0.00195792	0.00193843	0.00192006	0.00190326	0.00188779	0.00187336	0.00186049	0.00184947	0.00184038	0.00183343	0.00182821	0.00182359	0.00181818	0.001811	0.00181117	0.00180423	0.00179607	0.00178754	0.00177924	0.00177127	0.00176335	0.00175564	0.00174815	0.00174091	0.0017339	0.00172722	0.00172081	0.00171453	0.00170842	0.00170245	0.00169663	0.00169097	0.0016854	0.00167996	0.000601574	0.000605214	0.000608848	0.000612414	0.000614316
167	Bulgaria	Europe	Western Europe	0.00149114	0.0014565	0.00142097	0.0013854	0.00135122	0.00131949	0.00129051	0.00126392	0.00123921	0.00121561	0.00119253	0.00116994	0.00114803	0.00112664	0.00110573	0.00108528	0.00106526	0.00104563	0.00102641	0.00100766	0.000989413	0.00101223	0.000996447	0.000981056	0.000966011	0.000951282	0.000936843	0.000922624	0.000908669	0.000894971	0.000881532	0.000868314	0.000855328	0.000842545	0.000829921	0.000817485	0.000805222	0.000793124	0.00078121	0.000769473	0.000757945	0.000591509	0.000587737	0.000583979	0.000580191	0.000574895
168	France	Europe	Western Europe	0.0123234	0.0121918	0.0120679	0.0119511	0.0118403	0.0117349	0.0116339	0.0115376	0.011449	0.0113723	0.0113105	0.0112618	0.0112232	0.0111907	0.0111568	0.0111162	0.0110676	0.0110125	0.0109532	0.0108934	0.0108358	0.0108372	0.0108083	0.0107808	0.0107541	0.0107281	0.0107026	0.0106774	0.0106529	0.010629	0.0106059	0.0105831	0.010561	0.0105397	0.0105192	0.0105002	0.0104827	0.0104664	0.0104512	0.0104365	0.0104223	0.00373904	0.00376856	0.003798	0.00382693	0.00384531
169	Germany	Europe	Western Europe	0.0156467	0.0155136	0.0154015	0.0152974	0.0151863	0.0150589	0.0149114	0.0147469	0.0145731	0.0144022	0.0142419	0.0140934	0.0139513	0.0138114	0.013666	0.0135104	0.0133457	0.0131745	0.0129996	0.0128281	0.0126647	0.0125763	0.0124583	0.0123461	0.0122371	0.0121294	0.0120226	0.0119166	0.0118119	0.0117088	0.0116075	0.0115073	0.0114084	0.0113106	0.0112134	0.0111175	0.0110225	0.0109285	0.0108354	0.010743	0.0106518	0.00379396	0.00379644	0.00379859	0.00380003	0.0037909
170	Luxembourg	Europe	Western Europe	8.3203e-05	8.29329e-05	8.28568e-05	8.28855e-05	8.30493e-05	8.32147e-05	8.33369e-05	8.35083e-05	8.36999e-05	8.39008e-05	8.40278e-05	8.39621e-05	8.37302e-05	8.35117e-05	8.3487e-05	8.377e-05	8.44096e-05	8.53327e-05	8.63907e-05	8.73832e-05	8.8172e-05	8.9427e-05	8.99862e-05	9.04111e-05	9.07936e-05	9.12006e-05	9.16413e-05	9.20872e-05	9.25391e-05	9.29861e-05	9.34214e-05	9.38436e-05	9.42609e-05	9.46723e-05	9.50746e-05	9.54719e-05	9.58632e-05	9.62461e-05	9.66185e-05	9.69742e-05	9.73124e-05	3.85805e-05	3.90572e-05	3.95264e-05	3.99827e-05	4.03204e-05
171	Monaco	Europe	Western Europe	6.30577e-06	6.24795e-06	6.20542e-06	6.17437e-06	6.14876e-06	6.12409e-06	6.10074e-06	6.0797e-06	6.06114e-06	6.04417e-06	6.02908e-06	6.01346e-06	5.99743e-06	5.98636e-06	5.98613e-06	5.99996e-06	6.03008e-06	6.07309e-06	6.11936e-06	6.15654e-06	6.17642e-06	6.19013e-06	6.18836e-06	6.17631e-06	6.16239e-06	6.15263e-06	6.14842e-06	6.14782e-06	6.15097e-06	6.15672e-06	6.16463e-06	6.17478e-06	6.18792e-06	6.20362e-06	6.22159e-06	6.24176e-06	6.26389e-06	6.28816e-06	6.31384e-06	6.34056e-06	6.36826e-06	2.05088e-06	2.07909e-06	2.10753e-06	2.13587e-06	2.1585e-06
172	Netherlands	Europe	Western Europe	0.00298443	0.00296331	0.00294718	0.00293321	0.00292028	0.00290752	0.00289462	0.00288164	0.00286881	0.00285648	0.00284482	0.00283559	0.00282812	0.0028202	0.00281115	0.00280047	0.00278776	0.00277325	0.00275756	0.00274122	0.00272455	0.00272825	0.00271697	0.00270543	0.00269372	0.00268202	0.00267043	0.0026588	0.00264729	0.0026359	0.00262465	0.00261346	0.00260242	0.00259147	0.00258048	0.00256955	0.00255862	0.00254767	0.00253668	0.00252555	0.00251432	0.000987245	0.000991916	0.000996394	0.00100056	0.0010018
173	Switzerland	Europe	Western Europe	0.0011917	0.00118657	0.00118183	0.0011781	0.00117381	0.00116793	0.00116016	0.00115095	0.00114103	0.00113144	0.00112293	0.00111561	0.0011092	0.00110387	0.00109973	0.00109678	0.00109516	0.00109473	0.001095	0.00109539	0.00109546	0.00109747	0.00109927	0.00110091	0.00110262	0.00110457	0.00110676	0.00110906	0.00111154	0.00111425	0.00111721	0.00112039	0.00112381	0.00112742	0.00113113	0.00113496	0.00113887	0.00114286	0.0011469	0.00115093	0.00115495	0.000371581	0.000376281	0.000380989	0.000385668	0.000389308
[truncated: 15 more columns]

## Sheet: Climate change
ID	Country	World continent	Sub-continent	Climate change (dimensionless)
				BAU																					STA																				UTT
				1990	1991	1992	1993	1994	1995	1996	1997	1998	1999	2000	2001	2002	2003	2004	2005	2006	2007	2008	2009	2010	2011	2012	2013	2014	2015	2016	2017	2018	2019	2020	2021	2022	2023	2024	2025	2026	2027	2028	2029	2030	2031	2032	2033	2034	2035
1	Burundi	Africa	Eastern Africa	0.000518176	0.000522724	0.000526358	0.000529021	0.000530678	0.000531434	0.000531189	0.000530267	0.000529681	0.000530697	0.000534173	0.000540215	0.000548613	0.000558903	0.000570341	0.000582366	0.000594918	0.000608041	0.000621491	0.000635039	0.000648525	0.00072982	0.000744067	0.000758336	0.000772911	0.00078798	0.000803594	0.000819723	0.000836197	0.000852849	0.000869556	0.000886354	0.000903275	0.000920349	0.000937643	0.000955145	0.000972879	0.000990898	0.00100929	0.00102821	0.00104771	0.00100028	0.00102009	0.00104059	0.00106185	0.00108457
2	Comoros	Africa	Eastern Africa	3.57119e-05	3.61464e-05	3.65403e-05	3.69407e-05	3.73673e-05	3.78235e-05	3.83114e-05	3.88303e-05	3.9376e-05	3.99426e-05	4.05249e-05	4.11093e-05	4.17042e-05	4.23121e-05	4.29321e-05	4.35654e-05	4.42127e-05	4.4871e-05	4.55364e-05	4.62062e-05	4.68783e-05	4.92642e-05	5.00845e-05	5.09109e-05	5.17435e-05	5.25833e-05	5.34311e-05	5.42927e-05	5.5168e-05	5.60608e-05	5.69738e-05	5.79108e-05	5.88712e-05	5.98586e-05	6.08782e-05	6.19289e-05	6.30123e-05	6.41295e-05	6.528e-05	6.64649e-05	6.76821e-05	6.38501e-05	6.51561e-05	6.64889e-05	6.78474e-05	6.92726e-05
3	Djibouti	Africa	Eastern Africa	8.499e-05	8.63345e-05	8.67955e-05	8.66725e-05	8.63411e-05	8.60618e-05	8.5879e-05	8.57151e-05	8.55513e-05	8.53426e-05	8.50606e-05	8.46949e-05	8.42955e-05	8.38769e-05	8.34463e-05	8.30102e-05	8.25747e-05	8.21431e-05	8.17258e-05	8.13386e-05	8.09916e-05	9.05087e-05	8.97514e-05	8.90297e-05	8.83269e-05	8.76305e-05	8.7147e-05	8.67605e-05	8.63749e-05	8.59883e-05	8.55977e-05	8.52056e-05	8.48077e-05	8.44036e-05	8.39943e-05	8.35746e-05	8.31449e-05	8.27075e-05	8.22649e-05	8.18232e-05	8.13833e-05	7.2416e-05	7.18416e-05	7.12734e-05	7.07155e-05	7.02126e-05
4	Eritrea	Africa	Eastern Africa	0.000262569	0.000261219	0.000258562	0.000255514	0.00025328	0.000252697	0.000253922	0.000256712	0.000260961	0.000266451	0.000272965	0.000280469	0.000288938	0.000297893	0.000306709	0.00031496	0.000322471	0.000329357	0.000335878	0.000342442	0.00034932	0.000329622	0.00033653	0.00034354	0.00035048	0.000357231	0.000363772	0.000370166	0.000376435	0.000382649	0.000388856	0.000395085	0.000401313	0.000407546	0.000413793	0.000420028	0.000426257	0.000432498	0.00043876	0.000445076	0.000451447	0.000364933	0.000370004	0.000375086	0.000380179	0.000385516
5	Ethiopia	Africa	Eastern Africa	0.00399683	0.00406849	0.00414604	0.00423542	0.0043427	0.00444667	0.00454706	0.00464513	0.00474238	0.00484108	0.00494265	0.00504596	0.00515132	0.00525815	0.00536508	0.00547114	0.00557631	0.00568119	0.00578914	0.00589791	0.00600813	0.00590626	0.00604568	0.00618685	0.0063298	0.00647445	0.00662087	0.00676962	0.00692025	0.00707274	0.00722694	0.00738313	0.00754098	0.00770037	0.00786125	0.00802293	0.00818537	0.00834862	0.00851249	0.00867714	0.0088423	0.00807758	0.00824787	0.00841853	0.00858975	0.00876699
6	Kenya	Africa	Eastern Africa	0.00214488	0.00218133	0.0022184	0.00225534	0.00229123	0.00232557	0.00235817	0.00238947	0.00242035	0.00245194	0.00248507	0.00251919	0.00255462	0.00259117	0.00262825	0.0026655	0.0027029	0.00274059	0.00277886	0.00281823	0.00285902	0.00292678	0.00297021	0.00301467	0.00305965	0.00310477	0.00315001	0.00319575	0.00324192	0.00328872	0.00333628	0.00338475	0.00343404	0.00348429	0.00353571	0.0035882	0.00364182	0.00369662	0.00375257	0.00380975	0.00386807	0.00342125	0.00347547	0.00353069	0.00358693	0.00364643
7	Madagascar	Africa	Eastern Africa	0.000784866	0.000795823	0.000807668	0.000820395	0.000833224	0.000846816	0.000861243	0.000876414	0.000892117	0.00090809	0.000924116	0.000939868	0.000955557	0.000971189	0.000986706	0.00100313	0.00101948	0.00103577	0.00105212	0.00106871	0.00108571	0.000987649	0.00100323	0.00101926	0.00103577	0.00105276	0.00107027	0.00108838	0.00110705	0.00112626	0.00114601	0.00116633	0.00118719	0.00120855	0.00123042	0.00125267	0.00127532	0.00129835	0.00132175	0.0013455	0.00136956	0.0010736	0.00109319	0.00111301	0.0011331	0.00115428
8	Malawi	Africa	Eastern Africa	0.000946147	0.000953046	0.000949646	0.000940886	0.000933581	0.000932422	0.000938629	0.000950541	0.000966386	0.00098251	0.000997676	0.00101148	0.00102495	0.00103866	0.00105339	0.00106965	0.00108753	0.00110668	0.00112665	0.00114696	0.00116725	0.00126432	0.00128655	0.00130905	0.00133212	0.00135597	0.00138066	0.00140625	0.00143265	0.00145985	0.00148783	0.00151667	0.00154635	0.0015769	0.00160837	0.00164069	0.00167386	0.00170791	0.00174279	0.00177851	0.00181499	0.00170734	0.00174363	0.00178065	0.00181843	0.00185809
9	Mauritius	Africa	Eastern Africa	0.000208478	0.000207096	0.000206203	0.000205608	0.000205067	0.000204405	0.000203591	0.000202651	0.000201553	0.000200274	0.000198801	0.000197018	0.00019503	0.000192893	0.000190665	0.000188392	0.000186094	0.000183774	0.000181473	0.000179243	0.000177117	0.000224743	0.00022202	0.000219431	0.000216924	0.000214462	0.000212039	0.000209681	0.000207383	0.000205158	0.000203012	0.00020095	0.000198957	0.000197025	0.000195151	0.000193314	0.000191513	0.000189748	0.000188013	0.000186307	0.000184621	0.000187335	0.000185556	0.000183799	0.00018207	0.000180481
10	Mozambique	Africa	Eastern Africa	0.000916629	0.000925383	0.000943002	0.000966135	0.000990144	0.00101182	0.00103038	0.0010469	0.00106072	0.00107477	0.00109023	0.00110685	0.00112429	0.0011423	0.00116036	0.0011781	0.00119552	0.00121272	0.00122973	0.00124676	0.00126391	0.00122163	0.00123978	0.00125827	0.00127715	0.0012965	0.00131637	0.00133693	0.00135827	0.00138056	0.00140393	0.0014285	0.00145424	0.00148117	0.00150934	0.00153866	0.00156915	0.00160084	0.00163369	0.00166769	0.00170277	0.00148173	0.00151665	0.00155257	0.00158943	0.00162818
11	Rwanda	Africa	Eastern Africa	0.00063461	0.000605995	0.00056408	0.000519239	0.00048741	0.000479455	0.000499824	0.000542189	0.000596504	0.000648845	0.000688945	0.00071378	0.000727145	0.000732723	0.000737237	0.000745267	0.000757503	0.00077222	0.000788756	0.000805873	0.000822729	0.000968071	0.000988957	0.00100995	0.00103104	0.0010522	0.00107339	0.00109467	0.00111601	0.00113747	0.00115909	0.00118091	0.00120287	0.00122495	0.00124713	0.00126932	0.00129151	0.00131371	0.00133592	0.00135814	0.00138034	0.00137307	0.00139518	0.0014173	0.00143949	0.00146267
12	Somalia	Africa	Eastern Africa	0.000560455	0.000550846	0.000539794	0.000529359	0.000522264	0.000520246	0.000523835	0.000532041	0.000543223	0.000555113	0.000566104	0.000575683	0.000584419	0.000592547	0.000600453	0.000608435	0.000616438	0.000624368	0.000632511	0.000641262	0.000650877	0.000655882	0.00066758	0.00068009	0.000693191	0.000706726	0.000720681	0.000735188	0.000750253	0.000765962	0.000782364	0.000799503	0.00081734	0.000835878	0.000855133	0.000875935	0.00089847	0.000921699	0.000945578	0.000970173	0.00099543	0.000902382	0.00092841	0.000955149	0.000982625	0.00101148
13	South Sudan	Africa	Eastern Africa	0.000441562	0.000429827	0.000415452	0.000401155	0.000390098	0.000385627	0.000388613	0.000397852	0.000411132	0.00042538	0.000438465	0.00044974	0.000460017	0.000469966	0.000480597	0.000492577	0.000505822	0.000519904	0.000534769	0.000550371	0.000566577	0.000499101	0.000513321	0.000527277	0.000540157	0.000551443	0.000560946	0.00056898	0.000576027	0.000582813	0.000589844	0.000597275	0.000604959	0.000612826	0.000620743	0.000628576	0.000636346	0.000644145	0.000652007	0.000660002	0.000668152	0.000485112	0.000491258	0.000497538	0.00050395	0.000510793
14	Uganda	Africa	Eastern Africa	0.00126441	0.00128829	0.00131181	0.00133568	0.00135975	0.00138395	0.0014082	0.00143266	0.0014578	0.00148427	0.00151245	0.00154203	0.00157315	0.00160645	0.00164083	0.00167574	0.00171115	0.00174712	0.00178381	0.00182148	0.0018603	0.00178931	0.00182844	0.00186862	0.00190976	0.0019518	0.00199475	0.00203882	0.00208393	0.00213016	0.00217753	0.00222616	0.00227597	0.00232701	0.00237935	0.00243287	0.00248758	0.00254352	0.00260063	0.00265894	0.00271835	0.00228264	0.00233508	0.00238847	0.00244286	0.0024998
15	United Republic of Tanzania	Africa	Eastern Africa	0.00191608	0.00194923	0.00198568	0.00202351	0.00206019	0.00209412	0.00212492	0.00215341	0.00218072	0.00220841	0.00223765	0.00226797	0.00229972	0.00233495	0.00237277	0.00241306	0.00245607	0.00250174	0.00254995	0.00260054	0.0026534	0.00247235	0.00253107	0.00259213	0.00265518	0.00271999	0.00278656	0.00285521	0.0029259	0.00299886	0.00307422	0.00315217	0.00323268	0.00331594	0.00340226	0.00349159	0.00358405	0.00367973	0.00377861	0.00388082	0.00398627	0.00344488	0.0035519	0.00366227	0.00377606	0.00389568
16	Zambia	Africa	Eastern Africa	0.000748394	0.00075195	0.000755206	0.000758748	0.00076307	0.000768497	0.000775203	0.000783019	0.000791482	0.000799985	0.000808119	0.00081759	0.000827651	0.000837788	0.000848353	0.000859608	0.000871622	0.000884366	0.000898017	0.000912805	0.000928874	0.00103095	0.00105072	0.00107172	0.00109367	0.00111639	0.00113986	0.00116419	0.00118931	0.00121525	0.00124199	0.00126957	0.00129796	0.00132717	0.00135725	0.00138814	0.00141987	0.00145245	0.00148588	0.00152021	0.00155542	0.00146653	0.00150037	0.00153505	0.00157062	0.00160809
17	Zimbabwe	Africa	Eastern Africa	0.000954152	0.000962989	0.000969956	0.000974296	0.000977554	0.000980277	0.000982759	0.000984746	0.00098547	0.000983911	0.000979469	0.000971991	0.000962341	0.000949373	0.000935394	0.000921414	0.000907363	0.000893669	0.000882139	0.000874998	0.000873568	0.000931086	0.000939477	0.000951528	0.000964855	0.000977654	0.000989557	0.00100091	0.00101137	0.00102076	0.001029	0.00103592	0.00104151	0.00104622	0.00105069	0.00105529	0.00106015	0.0010652	0.00107041	0.00107574	0.00108111	0.000957534	0.00096166	0.000965983	0.000970557	0.000976014
18	Angola	Africa	Middle Africa	0.00084334	0.000861489	0.000882373	0.000904941	0.000927733	0.0009498	0.000970808	0.00099131	0.00101237	0.00103544	0.00106151	0.00109054	0.00112234	0.0011563	0.00119144	0.00122701	0.00126293	0.00129933	0.00133616	0.00137348	0.00141136	0.00163055	0.0016821	0.00173462	0.00178845	0.00184381	0.00190083	0.00195962	0.00201998	0.00208176	0.00214485	0.00220931	0.00227514	0.00233647	0.00239263	0.00244971	0.00250773	0.00256665	0.00262636	0.0026868	0.0027478	0.00278415	0.00284755	0.00291134	0.00297554	0.00304199
19	Cameroon	Africa	Middle Africa	0.00146456	0.00148481	0.00150589	0.0015276	0.00154976	0.00157223	0.001595	0.00161808	0.00164146	0.00166512	0.00168904	0.00171269	0.00173644	0.00176041	0.00178458	0.00180894	0.00183356	0.00185838	0.00188347	0.00190896	0.00193494	0.00216379	0.00219275	0.00222228	0.00225238	0.00228303	0.00231424	0.00234624	0.00237886	0.0024121	0.00244594	0.00248048	0.00251564	0.00255146	0.00258804	0.00262522	0.00266303	0.00270149	0.00274056	0.0027803	0.00282062	0.00267231	0.00271104	0.00275047	0.00279061	0.00283323
20	Central African Republic	Africa	Middle Africa	0.000231942	0.000233482	0.000235419	0.000237625	0.000239919	0.000242169	0.000244378	0.000246567	0.000248658	0.000250565	0.000252234	0.000253561	0.000254648	0.000255625	0.000256641	0.00025782	0.000259203	0.00026076	0.000262487	0.000264373	0.000266405	0.000260105	0.000262771	0.000265602	0.000268568	0.000271651	0.000274846	0.000278185	0.000281663	0.000285299	0.000289103	0.000293092	0.000297254	0.000301586	0.00030609	0.000310742	0.000315545	0.000320507	0.000325629	0.000330922	0.000336375	0.000299597	0.000305549	0.000311653	0.000317919	0.000324551
21	Chad	Africa	Middle Africa	0.000528955	0.000537012	0.000545509	0.000554454	0.000563764	0.000573856	0.000584659	0.000596134	0.000608441	0.000621783	0.000636219	0.000651639	0.000667956	0.000684625	0.000700888	0.000716236	0.000730535	0.000743962	0.000756817	0.000769574	0.000782624	0.000717177	0.000729637	0.000742455	0.000755636	0.000769193	0.00078316	0.000797665	0.000812755	0.000828544	0.000845101	0.000862507	0.000880717	0.000899671	0.000919298	0.000939472	0.000960192	0.000981503	0.00100341	0.00102597	0.00104917	0.000849719	0.000870981	0.000892915	0.000915555	0.000939491
22	Congo	Africa	Middle Africa	0.000172196	0.000173905	0.000175708	0.00017764	0.00017975	0.000182064	0.000184624	0.000187426	0.000190322	0.000193151	0.000195815	0.000198192	0.000200394	0.000202611	0.000205078	0.00020794	0.000211261	0.000214941	0.000218801	0.00022261	0.000226209	0.000210588	0.00021345	0.000216207	0.000218942	0.000221716	0.000224537	0.000227422	0.000230407	0.000233552	0.000236895	0.000240466	0.000244249	0.000248217	0.000252333	0.00025655	0.000260864	0.000265289	0.000269827	0.000274495	0.000279293	0.000225617	0.000229773	0.000234024	0.000238379	0.000242984
23	Democratic Republic of the Congo	Africa	Middle Africa	0.00303262	0.00310349	0.00318518	0.00326982	0.00334724	0.00341092	0.00345845	0.00349327	0.00352194	0.00355357	0.00359436	0.00364478	0.00370332	0.00376781	0.00383447	0.00390066	0.00396621	0.00403194	0.00409793	0.00416467	0.00423246	0.00428425	0.00435525	0.00442724	0.00450049	0.00457519	0.00465143	0.00472954	0.00480923	0.00489048	0.0049732	0.00505761	0.00514352	0.00523092	0.00531988	0.00541001	0.00550131	0.0055938	0.00568732	0.00578191	0.00587731	0.00516269	0.00524797	0.00533386	0.0054205	0.00551133
24	Equatorial Guinea	Africa	Middle Africa	4.81262e-05	4.88802e-05	4.97109e-05	5.06013e-05	5.15218e-05	5.23141e-05	5.31097e-05	5.39213e-05	5.47461e-05	5.55808e-05	5.64208e-05	5.72498e-05	5.80779e-05	5.89031e-05	5.97156e-05	6.05091e-05	6.12827e-05	6.20393e-05	6.27885e-05	6.35466e-05	6.43236e-05	7.98449e-05	8.0647e-05	8.14647e-05	8.22906e-05	8.31195e-05	8.39519e-05	8.47959e-05	8.56458e-05	8.65012e-05	8.7361e-05	8.82288e-05	8.91016e-05	8.998e-05	9.08663e-05	9.17548e-05	9.26466e-05	9.35435e-05	9.44452e-05	9.53511e-05	9.62592e-05	9.52881e-05	9.60751e-05	9.6866e-05	9.7664e-05	9.85317e-05
25	Gabon	Africa	Middle Africa	0.000136148	0.000137847	0.000139622	0.000141461	0.000143354	0.000145281	0.000147243	0.000149235	0.000151233	0.000153209	0.000155141	0.000156975	0.000158755	0.000160516	0.000162287	0.00016409	0.000165936	0.000167813	0.000169717	0.000171648	0.000173604	0.000188713	0.000190781	0.000192869	0.000194962	0.00019705	0.000199134	0.00020123	0.000203331	0.000205443	0.000207568	0.000209732	0.000211925	0.000214153	0.000216423	0.000218724	0.000221056	0.000223426	0.00022583	0.000228274	0.000230754	0.000213445	0.000215812	0.000218217	0.000220667	0.000223302
26	Algeria	Africa	Northern Africa	0.00498978	0.00503966	0.00508792	0.00513306	0.00517337	0.00520781	0.00523654	0.00526027	0.00527955	0.00529578	0.005309	0.00531764	0.00532373	0.00533001	0.00533936	0.00535372	0.00537387	0.00539904	0.00542846	0.00546086	0.00549529	0.00700378	0.00704487	0.00708606	0.00712513	0.00716046	0.00719145	0.0072188	0.00724234	0.00726265	0.00728008	0.00729493	0.00730679	0.00731567	0.00732174	0.00732461	0.00732444	0.0073216	0.00731638	0.00730943	0.00730099	0.00741512	0.00740042	0.00738509	0.00736972	0.0073595
27	Egypt	Africa	Northern Africa	0.012502	0.0125449	0.0125778	0.0126048	0.0126322	0.0126644	0.0127025	0.0127506	0.0128064	0.0128661	0.0129291	0.0129916	0.013057	0.0131254	0.0131957	0.0132672	0.01334	0.0134122	0.0134845	0.0135587	0.0136348	0.0176846	0.0178002	0.0179178	0.0180357	0.0181528	0.0182584	0.0182862	0.0183139	0.0183418	0.0183703	0.0184	0.0184304	0.0184618	0.0184949	0.0185287	0.0185614	0.0185844	0.0186088	0.0186354	0.0186643	0.0193091	0.0193322	0.0193577	0.0193862	0.0194295
28	Libya	Africa	Northern Africa	0.000981433	0.000986244	0.000991237	0.000996149	0.00100059	0.00100433	0.00100739	0.00100994	0.00101207	0.0010139	0.00101548	0.00101646	0.00101707	0.0010176	0.0010183	0.0010193	0.00102089	0.00102286	0.00102444	0.00102467	0.00102298	0.00132109	0.00131188	0.00130205	0.00129364	0.00128796	0.00128544	0.00128554	0.00128719	0.00128901	0.00129001	0.00129005	0.00128939	0.00128816	0.00128668	0.00128508	0.00128336	0.00128145	0.00127938	0.00127724	0.00127506	0.00130886	0.00130582	0.00130282	0.00129991	0.00129794
29	Morocco	Africa	Northern Africa	0.00456022	0.00459408	0.00462713	0.00465911	0.00468993	0.00471225	0.00473225	0.00475122	0.00476799	0.00478107	0.00478949	0.00479182	0.00478995	0.00478511	0.00477847	0.00477397	0.00476927	0.00476411	0.00476078	0.00476229	0.00477043	0.00586015	0.0058924	0.00592879	0.00596444	0.0059959	0.00602216	0.0060447	0.0060643	0.00608291	0.00610179	0.00612135	0.00614071	0.00615951	0.00617729	0.00619323	0.00620733	0.00621987	0.00623094	0.00624096	0.00624997	0.00635263	0.00636145	0.00636941	0.00637679	0.00638703
30	Sudan	Africa	Northern Africa	0.00232556	0.00238824	0.0024618	0.00253635	0.00259399	0.00264004	0.00267279	0.00269504	0.00271114	0.00272718	0.00274724	0.00277127	0.00279827	0.00282714	0.00285588	0.00288308	0.00290902	0.00293411	0.00295779	0.00297979	0.00299989	0.00297242	0.00297969	0.00298714	0.00299692	0.00301038	0.00302798	0.00304935	0.00307335	0.00309865	0.00312427	0.00315014	0.00317644	0.00320329	0.00323097	0.00325941	0.00328858	0.00331841	0.00334879	0.00337978	0.00341124	0.00279951	0.00282135	0.00284347	0.00286582	0.00288997
31	Tunisia	Africa	Northern Africa	0.00174414	0.00176224	0.0017798	0.00179605	0.00180953	0.0018179	0.00182352	0.00182668	0.00182792	0.00182796	0.00182734	0.00182564	0.00182332	0.00182082	0.00181821	0.00181485	0.00181213	0.00180999	0.00180832	0.00180697	0.00180583	0.00230378	0.00230271	0.00230185	0.00230106	0.00230021	0.00229924	0.00229831	0.00229725	0.00229606	0.00229468	0.00229319	0.00229148	0.0022895	0.00228724	0.00228453	0.00228137	0.00227782	0.00227387	0.0022669	0.00225729	0.00232035	0.00230914	0.00229796	0.00228689	0.00227581
32	Botswana	Africa	Southern Africa	0.000152521	0.000157143	0.000160226	0.000163068	0.000165843	0.000168513	0.000171072	0.000173508	0.000175774	0.000177811	0.000179578	0.000181006	0.000181749	0.000182202	0.000182474	0.000182605	0.00018262	0.000182525	0.000182346	0.000182118	0.000181871	0.000213546	0.000213552	0.000213597	0.000213706	0.000213896	0.000214182	0.000214582	0.000215068	0.000215618	0.000216215	0.000216862	0.000217562	0.000218327	0.000219179	0.000220114	0.000221137	0.000222246	0.00022343	0.000224684	0.000225994	0.000227323	0.00022896	0.000230651	0.000232403	0.000234362
33	Lesotho	Africa	Southern Africa	0.000180508	0.000181367	0.000182528	0.00018381	0.000184973	0.00018585	0.000186387	0.000186556	0.000186491	0.000186247	0.000185867	0.000185303	0.000184605	0.000183838	0.000183065	0.000182334	0.000181667	0.000181	0.000180425	0.000179974	0.000179666	0.000180977	0.000181112	0.000181342	0.000181606	0.000181855	0.000182079	0.000182302	0.000182523	0.000182762	0.000183029	0.000183333	0.000183659	0.000184008	0.000184381	0.000184764	0.000185159	0.000185572	0.000186003	0.000186462	0.000186946	0.000165438	0.000166058	0.000166707	0.000167391	0.000168219
34	Namibia	Africa	Southern Africa	0.000128845	0.000131302	0.000133574	0.000135728	0.000137912	0.000140242	0.000142771	0.000145396	0.000147903	0.000150007	0.000151527	0.000152366	0.000152942	0.000153229	0.000153427	0.000153719	0.000154152	0.000154693	0.00015538	0.000156241	0.000157291	0.000165166	0.000166836	0.00016862	0.00017042	0.000172161	0.000173821	0.00017543	0.000176997	0.000178555	0.000180124	0.000181709	0.00018329	0.000184855	0.000186398	0.000187894	0.000189342	0.000190744	0.000192093	0.000193388	0.000194623	0.000175716	0.000176673	0.000177568	0.000178408	0.000179307
35	South Africa	Africa	Southern Africa	0.00567791	0.0057367	0.00580419	0.00587467	0.00593981	0.00599404	0.0060357	0.00606703	0.00609127	0.0061132	0.00613603	0.00615828	0.00618117	0.00620402	0.00622564	0.00624525	0.00626357	0.00628027	0.00629336	0.00630054	0.00630036	0.00743474	0.00741946	0.00739826	0.00737435	0.00734998	0.00732589	0.00730246	0.00727963	0.00725768	0.00723673	0.00721744	0.00719976	0.00718352	0.00716851	0.00715402	0.00714009	0.00712699	0.0071148	0.00710392	0.00709434	0.00699821	0.00699275	0.00698847	0.00698545	0.00698799
36	Swaziland	Africa	Southern Africa	8.55684e-05	8.658e-05	8.72291e-05	8.76594e-05	8.80735e-05	8.86041e-05	8.93072e-05	9.01058e-05	9.08205e-05	9.13017e-05	9.1429e-05	9.11351e-05	9.05302e-05	8.97907e-05	8.91425e-05	8.87385e-05	8.86247e-05	8.87412e-05	8.90179e-05	8.93477e-05	8.96531e-05	0.000103324	0.000103629	0.000103917	0.000104187	0.000104441	0.000104672	0.000104885	0.000105083	0.000105281	0.000105487	0.000105707	0.000105938	0.00010618	0.000106435	0.000106699	0.000106973	0.00010726	0.000107564	0.000107889	0.000108237	0.00010527	0.000105691	0.000106135	0.000106603	0.000107161
37	Benin	Africa	Western Africa	0.000443902	0.000454068	0.000465159	0.000476415	0.000487548	0.000498072	0.000507795	0.000516953	0.000526007	0.000535602	0.000546152	0.00055759	0.000569814	0.000582589	0.000595499	0.000608244	0.000620792	0.0006332	0.000645457	0.000657606	0.000669683	0.000644362	0.000657209	0.000670151	0.000683304	0.00069675	0.000710529	0.000724697	0.000739213	0.000754073	0.000769266	0.000784833	0.000800764	0.000817062	0.000833745	0.000850756	0.000868096	0.000885772	0.000903748	0.000922059	0.000940656	0.000827105	0.000846004	0.000865216	0.000884757	0.000905189
38	Burkina Faso	Africa	Western Africa	0.00100564	0.00101682	0.00102902	0.00104217	0.00105621	0.0010711	0.00108684	0.00110465	0.00112439	0.00114509	0.00116671	0.00118888	0.00121184	0.00123562	0.00126018	0.00128543	0.00131143	0.00133813	0.0013654	0.00139322	0.00142161	0.00137737	0.00140921	0.00144173	0.00147499	0.001509	0.00154378	0.00157946	0.00161595	0.0016533	0.0016915	0.00173061	0.00177058	0.0018114	0.00185308	0.00189548	0.00193859	0.00198241	0.00202688	0.00207201	0.00211769	0.00186257	0.00190631	0.00195035	0.00199538	0.00204261
39	Cabo Verde	Africa	Western Africa	4.17705e-05	4.24816e-05	4.33892e-05	4.44229e-05	4.54829e-05	4.64958e-05	4.74359e-05	4.83165e-05	4.91514e-05	4.99672e-05	5.07771e-05	5.1562e-05	5.23268e-05	5.30193e-05	5.35663e-05	5.39216e-05	5.40651e-05	5.40288e-05	5.38931e-05	5.37699e-05	5.374e-05	6.41588e-05	6.4656e-05	6.52305e-05	6.58313e-05	6.64198e-05	6.69937e-05	6.75732e-05	6.81561e-05	6.87476e-05	6.93498e-05	6.99642e-05	7.05846e-05	7.12092e-05	7.18373e-05	7.24623e-05	7.30835e-05	7.37011e-05	7.43132e-05	7.44328e-05	7.45159e-05	7.66883e-05	7.67597e-05	7.68212e-05	7.68754e-05	7.69711e-05
40	Côte d'Ivoire	Africa	Western Africa	0.0010799	0.00109924	0.00111904	0.00113895	0.00115855	0.00117745	0.0011958	0.0012135	0.00122967	0.00124404	0.0012557	0.00126357	0.00126852	0.00127174	0.0012747	0.00127848	0.00128337	0.00128978	0.00129765	0.00130747	0.00131947	0.00129048	0.0013076	0.00132624	0.00134547	0.00136462	0.00138352	0.00140244	0.00142144	0.00144079	0.00146065	0.00148109	0.00150195	0.00152323	0.00154496	0.00156702	0.00158942	0.00161221	0.00163535	0.00165891	0.00168284	0.00145158	0.00147399	0.00149674	0.0015199	0.00154442
41	Gambia	Africa	Western Africa	0.000122623	0.00012493	0.000126903	0.000128649	0.000130294	0.000132024	0.000133861	0.000135782	0.000137817	0.000139993	0.000142323	0.000144785	0.000147407	0.000150159	0.000152975	0.000155816	0.000158675	0.000161565	0.000164506	0.000167539	0.000170688	0.000201568	0.000205178	0.000208898	0.000212708	0.000216591	0.000220546	0.000224594	0.000228725	0.000232942	0.000237246	0.000241644	0.000246127	0.000250693	0.000255345	0.000260064	0.00026485	0.000269703	0.000274616	0.000279593	0.000284644	0.000276978	0.000281802	0.000286692	0.000291651	0.000296863
42	Ghana	Africa	Western Africa	0.00126276	0.00127981	0.00129821	0.00131724	0.00133593	0.00135368	0.0013703	0.00138616	0.001402	0.00141876	0.00143697	0.00145606	0.00147639	0.0014978	0.00151988	0.00154228	0.00156507	0.00158815	0.00161102	0.00163316	0.00165422	0.00152942	0.0015482	0.00156637	0.0015844	0.00160265	0.00162121	0.00164013	0.00165927	0.00167855	0.0016979	0.00171742	0.00173708	0.0017569	0.00177693	0.00179705	0.00181727	0.00183763	0.0018581	0.00187876	0.00189955	0.00155709	0.00157682	0.00159667	0.00161668	0.00163785
43	Guinea	Africa	Western Africa	0.000481529	0.000500472	0.000523054	0.000546705	0.000568087	0.00058497	0.000596747	0.000604311	0.000608863	0.000612159	0.000615501	0.000618868	0.000622191	0.000625986	0.000630732	0.000636742	0.000644273	0.000653235	0.000663238	0.000673749	0.000684377	0.000657482	0.000669079	0.0006809	0.000693002	0.000705423	0.00071815	0.000731208	0.000744565	0.000758243	0.000772249	0.000786613	0.000801301	0.000816308	0.000831672	0.000847327	0.000863284	0.00087955	0.000896101	0.000912945	0.000930044	0.000812191	0.000829433	0.000846971	0.000864841	0.000883606
44	Guinea-Bissau	Africa	Western Africa	6.53642e-05	6.60812e-05	6.67862e-05	6.74843e-05	6.82207e-05	6.89867e-05	6.9781e-05	7.06034e-05	7.1452e-05	7.23243e-05	7.32173e-05	7.41102e-05	7.50194e-05	7.59434e-05	7.68734e-05	7.78042e-05	7.8735e-05	7.96708e-05	8.06343e-05	8.16571e-05	8.27608e-05	7.99971e-05	8.13724e-05	8.28031e-05	8.42653e-05	8.57407e-05	8.72255e-05	8.87311e-05	9.02551e-05	9.18033e-05	9.33786e-05	9.49843e-05	9.66147e-05	9.82693e-05	9.99497e-05	0.000101648	0.000103365	0.000105102	0.000106856	0.000108631	0.000110424	9.62878e-05	9.80375e-05	9.98023e-05	0.000101584	0.000103445
45	Liberia	Africa	Western Africa	0.000125474	0.000122265	0.000116792	0.000112406	0.000110114	0.000110441	0.000113664	0.000120703	0.000128848	0.000136334	0.000141981	0.000145328	0.000146897	0.000147541	0.000148464	0.000150472	0.00015376	0.000157947	0.000162578	0.000167016	0.000170825	0.00016187	0.000164285	0.000166394	0.000168451	0.000170639	0.00017299	0.000175465	0.000178041	0.00018069	0.000183391	0.000186158	0.000189004	0.000191932	0.000194946	0.000198033	0.000201197	0.000204438	0.000207752	0.000211139	0.000214592	0.00017751	0.000180627	0.000183799	0.000187024	0.000190425
46	Mali	Africa	Western Africa	0.000953456	0.000958917	0.000967687	0.000978933	0.00099149	0.00100457	0.001018	0.00103209	0.00104731	0.00106461	0.00108352	0.00110369	0.00112519	0.00114795	0.00117177	0.00119645	0.00122211	0.00124868	0.00127585	0.0013033	0.0013308	0.00132638	0.00135517	0.00138466	0.00141553	0.00144825	0.00148299	0.00151974	0.00155825	0.00159825	0.00163952	0.00168214	0.00172611	0.00177145	0.00181823	0.00186633	0.00191576	0.00196653	0.00201861	0.00207209	0.0021269	0.00189038	0.00194265	0.00199612	0.00205082	0.00210803
47	Mauritania	Africa	Western Africa	0.000245167	0.000249452	0.000254091	0.00025907	0.000264367	0.000269969	0.00027587	0.000282068	0.000288561	0.000295342	0.000302392	0.000309609	0.000317014	0.000324555	0.000332136	0.000339686	0.000347195	0.000354653	0.000362047	0.000369386	0.000376678	0.000407469	0.000416978	0.000426537	0.00043621	0.000446042	0.000456054	0.00046628	0.000476693	0.000487287	0.000498052	0.000509015	0.000520164	0.000531502	0.000543043	0.000554748	0.000566617	0.000578649	0.000590916	0.000603425	0.00061616	0.000607313	0.000621584	0.000636111	0.00065091	0.000666399
48	Niger	Africa	Western Africa	0.000863832	0.000877071	0.000891988	0.000908498	0.000926469	0.000945801	0.000966532	0.000988639	0.00101187	0.00103592	0.00106056	0.0010854	0.00111083	0.00113699	0.00116401	0.001192	0.00122103	0.0012511	0.00128235	0.00131497	0.00134911	0.00122852	0.00126333	0.00129987	0.00133824	0.00137849	0.00142073	0.00146518	0.00151188	0.00156096	0.00161254	0.00166679	0.00172375	0.00178352	0.0018462	0.00191177	0.00198032	0.00205197	0.00212665	0.00220445	0.00228538	0.00189716	0.00197386	0.00205384	0.00213724	0.00222559
49	Nigeria	Africa	Western Africa	0.0105667	0.0106344	0.0107074	0.0107856	0.0108689	0.0109575	0.0110515	0.0111511	0.0112554	0.0113634	0.0114744	0.0115942	0.0117169	0.011844	0.0119762	0.012114	0.012258	0.0124078	0.012564	0.0127275	0.0128991	0.0132894	0.0134383	0.013593	0.0137522	0.0139146	0.0140803	0.0142505	0.014425	0.0146044	0.0147891	0.0149796	0.0151755	0.015377	0.0155847	0.0157976	0.0160159	0.0162398	0.016469	0.0167039	0.0169441	0.0143427	0.0145226	0.0147056	0.0148919	0.0150906
50	Senegal	Africa	Western Africa	0.000788204	0.000800297	0.000812971	0.000825798	0.000838249	0.000850011	0.000860969	0.000871337	0.000881549	0.000892193	0.000903661	0.000915814	0.000928735	0.000942332	0.000956421	0.000970839	0.000985565	0.00100067	0.00101633	0.00103282	0.00105029	0.00118122	0.00120344	0.00122648	0.00124999	0.00127372	0.0012976	0.00132183	0.00134639	0.00137141	0.00139696	0.00142311	0.00144981	0.00147706	0.00150495	0.00153337	0.00156235	0.00159193	0.0016221	0.0016529	0.00168428	0.00163143	0.00166369	0.00169652	0.00172999	0.0017652
51	Sierra Leone	Africa	Western Africa	0.000325148	0.000320486	0.000313607	0.000305611	0.000297963	0.000291744	0.000287006	0.000283604	0.000282098	0.000283094	0.000286864	0.000293605	0.000302906	0.000313395	0.000323258	0.00033125	0.000337016	0.000340945	0.000343551	0.000345648	0.00034781	0.000317666	0.00031955	0.000321434	0.000323321	0.000325214	0.000327158	0.000329215	0.00033135	0.000333536	0.000335751	0.000338012	0.000340323	0.000342696	0.000345155	0.000347686	0.000350293	0.000352977	0.000355725	0.000358537	0.000361392	0.00028497	0.000287444	0.000289943	0.00029247	0.000295207
52	Togo	Africa	Western Africa	0.00031238	0.000315133	0.000317728	0.0003203	0.000323029	0.000326041	0.000329378	0.000333007	0.000336887	0.000340945	0.000345122	0.000349315	0.000353614	0.000358011	0.00036247	0.000366965	0.000371491	0.000376045	0.000380664	0.000385412	0.000390326	0.000356386	0.000360717	0.000365154	0.000369641	0.000374137	0.000378639	0.000383191	0.000387785	0.000392441	0.000397174	0.000402003	0.000406916	0.000411923	0.000417046	0.000422266	0.000427589	0.000433025	0.000438577	0.000444263	0.000450077	0.000349873	0.000354607	0.000359449	0.000364403	0.000369722
53	Canada	Americas	North America	0.0107537	0.0106931	0.0106399	0.0105869	0.0105333	0.010479	0.0104241	0.0103712	0.0103184	0.0102673	0.0102187	0.0101688	0.0101146	0.0100637	0.0100165	0.00997334	0.00993528	0.00990334	0.00987325	0.00984273	0.00981016	0.00815259	0.00810977	0.00806684	0.00802543	0.00798656	0.00795053	0.00791745	0.00788623	0.00785608	0.00782634	0.00779718	0.0077685	0.00774052	0.0077137	0.00768774	0.00766273	0.00763863	0.00761518	0.00759234	0.00756976	0.00779388	0.00776665	0.00774001	0.0077143	0.00769445
54	United States of America	Americas	North America	0.102637	0.101884	0.101197	0.100586	0.100069	0.0996541	0.0993485	0.0991319	0.098954	0.0987504	0.0984658	0.0981382	0.0976312	0.0970801	0.0965205	0.0959768	0.0954593	0.0949564	0.0944587	0.0939559	0.0934407	0.0774942	0.0769375	0.0763878	0.0758551	0.0753461	0.0748631	0.0744101	0.0739818	0.0735768	0.0731931	0.072833	0.0724939	0.0721744	0.0718744	0.0715877	0.0713139	0.0710533	0.0708029	0.0705624	0.0703283	0.0724013	0.0721292	0.0718642	0.0716079	0.0714052
55	Barbados	Americas	Caribbean	5.17605e-05	5.11591e-05	5.05883e-05	5.00454e-05	4.95268e-05	4.90322e-05	4.85602e-05	4.81104e-05	4.76852e-05	4.72874e-05	4.69117e-05	4.6521e-05	4.61535e-05	4.58048e-05	4.54638e-05	4.51226e-05	4.47809e-05	4.444e-05	4.41021e-05	4.37653e-05	4.33196e-05	5.14869e-05	5.09164e-05	5.03673e-05	4.9839e-05	4.93306e-05	4.8842e-05	4.83767e-05	4.79306e-05	4.75037e-05	4.70945e-05	4.67042e-05	4.63302e-05	4.59711e-05	4.56267e-05	4.52928e-05	4.49691e-05	4.46553e-05	4.43501e-05	4.40537e-05	4.37637e-05	4.49076e-05	4.45948e-05	4.42893e-05	4.3992e-05	4.37302e-05
56	Cuba	Americas	Caribbean	0.0020505	0.00203571	0.0020192	0.00200214	0.00198492	0.00196784	0.00195081	0.00193392	0.00191726	0.00190069	0.00188427	0.00186756	0.00185089	0.00183357	0.00181499	0.00179512	0.00177392	0.00175162	0.00172875	0.00170603	0.00168397	0.00196696	0.00194154	0.00191686	0.00189274	0.001869	0.00184566	0.00182293	0.0018007	0.00177898	0.00175775	0.00173703	0.00171675	0.00169699	0.00167786	0.00165931	0.00164101	0.00162203	0.0016035	0.00158526	0.00156505	0.00159485	0.0015725	0.00155034	0.00152843	0.00150774
57	Dominica	Americas	Caribbean	1.38967e-05	1.36713e-05	1.34586e-05	1.32753e-05	1.30897e-05	1.28808e-05	1.26419e-05	1.23824e-05	1.2119e-05	1.18746e-05	1.16644e-05	1.14898e-05	1.13495e-05	1.12282e-05	1.11103e-05	1.09853e-05	1.08508e-05	1.07114e-05	1.05715e-05	1.04384e-05	1.03171e-05	1.17903e-05	1.16587e-05	1.1537e-05	1.14224e-05	1.13121e-05	1.12056e-05	1.11042e-05	1.10073e-05	1.09151e-05	1.08276e-05	1.07452e-05	1.06662e-05	1.05897e-05	1.05143e-05	1.04383e-05	1.03614e-05	1.02835e-05	1.02048e-05	1.01258e-05	1.00465e-05	9.9867e-06	9.90023e-06	9.81389e-06	9.72842e-06	9.65008e-06
58	Dominican Republic	Americas	Caribbean	0.000956283	0.000960311	0.000964718	0.000969295	0.000975246	0.000981375	0.000987194	0.000992733	0.000998031	0.00100315	0.0010081	0.00101258	0.0010168	0.00102218	0.00102781	0.00103302	0.00103787	0.00104234	0.00104643	0.00105017	0.0010536	0.00122595	0.00122826	0.00123013	0.00123162	0.00123276	0.0012336	0.00123425	0.00123467	0.00123491	0.00123498	0.00123495	0.0012348	0.00123452	0.00123416	0.00123363	0.00123294	0.00123213	0.00123119	0.00123013	0.00122894	0.00124559	0.00124379	0.00124188	0.00123988	0.00123859
59	Grenada	Americas	Caribbean	0.000505726	0.000509144	0.000513246	0.000523449	0.00053508	0.000545762	0.000555343	0.00056386	0.000571444	0.000571489	0.000571155	0.000570284	0.000569054	0.00056759	0.000566045	0.000564517	0.000563097	0.000561792	0.000560629	0.000559671	0.000558965	0.000668014	0.000666854	0.000665913	0.000665031	0.000664084	0.000663047	0.000661987	0.000660853	0.000659645	0.000658359	0.000656998	0.000655534	0.000654006	0.000652482	0.000650953	0.000649438	0.000647924	0.000646361	0.000644713	0.000642923	0.000660182	0.000657646	0.000654981	0.000652325	0.000650092
60	Haiti	Americas	Caribbean	0.000562594	0.000567252	0.000572121	0.000575744	0.000579515	0.000583423	0.000587477	0.000591575	0.000595649	0.000599542	0.000603135	0.000608715	0.000614008	0.00061901	0.000623688	0.000627904	0.000631658	0.000634971	0.000638008	0.000641014	0.000644147	0.000623617	0.000627114	0.000630603	0.000633947	0.000637044	0.000639887	0.000642563	0.000645052	0.000647391	0.000649598	0.000651702	0.000653675	0.000655523	0.000657266	0.000658863	0.000660324	0.00066166	0.000662865	0.000663956	0.000664916	0.00057383	0.000574656	0.000575466	0.000576272	0.000577431
61	Jamaica	Americas	Caribbean	0.000407273	0.000402865	0.000399163	0.000396036	0.000393323	0.000390905	0.000388773	0.000386922	0.000385226	0.000383539	0.000381743	0.000379708	0.000377482	0.000375053	0.000372356	0.000369359	0.000366046	0.000362461	0.000358754	0.000355135	0.00035174	0.000402912	0.000399052	0.000395423	0.000391933	0.000388512	0.000385153	0.000381906	0.000378744	0.000375673	0.00037269	0.000369801	0.00036698	0.000364211	0.000361485	0.000358764	0.000356044	0.000353326	0.000350603	0.00034788	0.000345144	0.000344179	0.000341233	0.000338283	0.000335342	0.000332621
62	Puerto Rico	Americas	Caribbean	0.00064295	0.000637508	0.000632778	0.000628481	0.000624261	0.000619855	0.000615261	0.000610461	0.000605177	0.000599091	0.000591947	0.000583388	0.000573895	0.000563825	0.000553593	0.000543508	0.000533689	0.0005241	0.000514781	0.000505766	0.000497071	0.00058561	0.000575253	0.000565413	0.000556081	0.000547239	0.000538885	0.000531047	0.000523659	0.000516687	0.000510091	0.000503869	0.000497979	0.000492379	0.000487031	0.000481863	0.000476857	0.000472007	0.000467288	0.000462702	0.000458225	0.000468097	0.000463399	0.000458798	0.000454303	0.000450191
63	Saint Kitts and Nevis	Americas	Caribbean	6.60542e-06	6.51079e-06	6.4482e-06	6.40862e-06	6.37926e-06	6.35135e-06	6.32188e-06	6.29284e-06	6.26658e-06	6.24658e-06	6.23438e-06	6.22846e-06	6.22822e-06	6.23034e-06	6.23083e-06	6.22688e-06	6.21768e-06	6.20401e-06	6.18706e-06	6.16899e-06	6.15148e-06	7.17807e-06	7.14782e-06	7.11819e-06	7.08893e-06	7.0599e-06	7.03149e-06	7.00406e-06	6.97753e-06	6.95131e-06	6.92578e-06	6.90094e-06	6.87668e-06	6.85277e-06	6.82982e-06	6.80728e-06	6.78516e-06	6.76347e-06	6.74206e-06	6.72071e-06	6.69947e-06	6.76358e-06	6.73832e-06	6.71312e-06	6.68836e-06	6.66794e-06
64	Saint Lucia	Americas	Caribbean	2.43199e-05	2.42855e-05	2.42001e-05	2.4106e-05	2.40228e-05	2.39641e-05	2.39348e-05	2.39282e-05	2.39304e-05	2.39229e-05	2.38941e-05	2.38243e-05	2.36823e-05	2.35398e-05	2.34189e-05	2.33337e-05	2.32902e-05	2.32777e-05	2.3276e-05	2.32587e-05	2.32151e-05	2.72037e-05	2.71033e-05	2.69794e-05	2.68506e-05	2.67309e-05	2.66232e-05	2.65251e-05	2.64342e-05	2.63467e-05	2.62604e-05	2.61767e-05	2.6096e-05	2.60177e-05	2.59421e-05	2.58669e-05	2.57921e-05	2.5718e-05	2.56439e-05	2.55705e-05	2.54462e-05	2.60269e-05	2.58677e-05	2.57099e-05	2.55539e-05	2.54158e-05
65	Saint Vincent and the Grenadines	Americas	Caribbean	1.96051e-05	1.94202e-05	1.92209e-05	1.90177e-05	1.88143e-05	1.86136e-05	1.84156e-05	1.82206e-05	1.80323e-05	1.78547e-05	1.76904e-05	1.75355e-05	1.73929e-05	1.72582e-05	1.7125e-05	1.69883e-05	1.6848e-05	1.67048e-05	1.65594e-05	1.64136e-05	1.62681e-05	1.86562e-05	1.84982e-05	1.83428e-05	1.81926e-05	1.80488e-05	1.79129e-05	1.77853e-05	1.76654e-05	1.75521e-05	1.74448e-05	1.73442e-05	1.72498e-05	1.71616e-05	1.70797e-05	1.7003e-05	1.69313e-05	1.6865e-05	1.68038e-05	1.67484e-05	1.6698e-05	1.71866e-05	1.71077e-05	1.6967e-05	1.68351e-05	1.67226e-05
66	Trinidad and Tobago	Americas	Caribbean	0.000202344	0.000200141	0.000198024	0.000195937	0.000193803	0.000191584	0.000189266	0.000186891	0.000184536	0.000182301	0.000180222	0.000178106	0.000176154	0.000174332	0.000172573	0.000170829	0.000169098	0.000167382	0.000165666	0.000163943	0.000162205	0.000191763	0.000189384	0.000186997	0.000184609	0.000182225	0.000179847	0.000177488	0.000175132	0.000172776	0.000170415	0.000168058	0.000165703	0.000163362	0.000161057	0.000158787	0.000156557	0.00015437	0.000152226	0.00015013	0.000148081	0.000150676	0.000148587	0.000146549	0.000144563	0.000142715
67	Belize	Americas	Central America	3.04283e-05	3.05641e-05	3.06798e-05	3.08038e-05	3.09947e-05	3.12913e-05	3.17065e-05	3.22208e-05	3.27983e-05	3.33892e-05	3.39537e-05	3.44511e-05	3.49239e-05	3.53817e-05	3.58368e-05	3.62978e-05	3.6765e-05	3.72326e-05	3.77004e-05	3.81703e-05	3.86421e-05	4.60242e-05	4.65801e-05	4.71383e-05	4.76946e-05	4.82454e-05	4.87908e-05	4.93354e-05	4.98783e-05	5.04221e-05	5.09681e-05	5.1519e-05	5.20682e-05	5.25088e-05	5.29529e-05	5.33972e-05	5.38421e-05	5.42884e-05	5.4735e-05	5.51825e-05	5.56293e-05	5.7817e-05	5.82636e-05	5.87096e-05	5.91564e-05	5.96415e-05
68	Costa Rica	Americas	Central America	0.000544557	0.000550128	0.000555809	0.000561722	0.000568051	0.000574885	0.00058228	0.000590081	0.000597941	0.0006054	0.000612138	0.000618672	0.000624405	0.000629445	0.000633922	0.000637925	0.000641486	0.000644579	0.000647295	0.000649762	0.000652074	0.000776969	0.000778487	0.000779775	0.000780782	0.000781474	0.000781865	0.000782058	0.000782032	0.00078183	0.000781472	0.000781004	0.0007804	0.000779667	0.000778824	0.000777819	0.000776666	0.000775385	0.000773971	0.00077245	0.000770809	0.00079033	0.000788043	0.000785515	0.00078279	0.000780499
69	El Salvador	Americas	Central America	0.000753333	0.00075574	0.000759108	0.000764814	0.000770506	0.00077489	0.000777804	0.000779414	0.000779903	0.000777274	0.000774158	0.000770362	0.000766074	0.000761525	0.000756919	0.000752411	0.000748101	0.000744003	0.000740183	0.000736738	0.000733715	0.000828371	0.000826245	0.00082445	0.000822785	0.000821096	0.000819351	0.000817635	0.000815884	0.0008141	0.000812277	0.00081042	0.000808494	0.000806547	0.000804666	0.000802839	0.00080109	0.000799402	0.000797715	0.000795983	0.000794135	0.000800881	0.000799083	0.000797184	0.000795264	0.000793838
70	Guatemala	Americas	Central America	0.000525683	0.00052711	0.000528974	0.000531155	0.000533498	0.000535922	0.000538398	0.000540985	0.000543732	0.000546737	0.000550034	0.000553494	0.000557131	0.000560914	0.000564634	0.000568201	0.000571583	0.000574808	0.000577962	0.000581196	0.000584592	0.000617388	0.000622003	0.00062667	0.000631277	0.000635744	0.000640055	0.000644281	0.0006484	0.000652443	0.000656423	0.000660366	0.000664238	0.000668039	0.000671778	0.00067541	0.000678947	0.000682408	0.000685799	0.000689172	0.000692398	0.000669739	0.000673495	0.000677141	0.000680693	0.000684578
71	Honduras	Americas	Central America	0.000597044	0.00060838	0.000619937	0.000631532	0.000642949	0.000654045	0.000664779	0.0006752	0.000685383	0.000695438	0.000705437	0.00071519	0.000725179	0.000735151	0.000745076	0.00075495	0.000764805	0.000774652	0.000784559	0.000794656	0.000805021	0.00093779	0.000951582	0.000965566	0.000979596	0.000993559	0.00100743	0.00102132	0.00103518	0.00104905	0.00106294	0.0010769	0.00109086	0.00110482	0.00111881	0.00113274	0.00114662	0.00116046	0.0011709	0.00118037	0.00118983	0.00123591	0.00124566	0.0012554	0.0012652	0.00127344
72	Mexico	Americas	Central America	0.0168108	0.0169386	0.0170809	0.0172311	0.0173806	0.0175235	0.0176535	0.0177736	0.017883	0.0179778	0.0180572	0.0181154	0.0181553	0.0181832	0.0182061	0.0182287	0.0182533	0.0182785	0.0183046	0.0183317	0.0183598	0.0213522	0.0213867	0.0214215	0.0214544	0.0214837	0.0215091	0.0215329	0.0215553	0.0215783	0.0216031	0.0216308	0.0216601	0.0216903	0.0217209	0.0217498	0.0217769	0.0218026	0.0218264	0.0218489	0.0218693	0.0224246	0.0224068	0.022388	0.0223685	0.0223625
73	Nicaragua	Americas	Central America	0.000528782	0.000534924	0.000541908	0.000549316	0.000556581	0.000563305	0.000569421	0.000575016	0.000580055	0.000584542	0.000588482	0.000591687	0.000594321	0.000596563	0.000598584	0.000600524	0.000602455	0.000604384	0.000606434	0.000608768	0.000611482	0.000684731	0.000689374	0.000694295	0.000699268	0.000704125	0.000708835	0.000713492	0.000718071	0.000722614	0.000727144	0.000731677	0.000736176	0.000740685	0.000745273	0.000749927	0.000754663	0.000759474	0.000764311	0.000769142	0.000773906	0.000784972	0.000790315	0.000795577	0.000800786	0.000806453
74	Panama	Americas	Central America	0.00037998	0.00038328	0.000386772	0.000390451	0.000394323	0.000398386	0.000402645	0.000407071	0.000411607	0.000416175	0.000420597	0.000424091	0.000427499	0.000430818	0.000434011	0.000437053	0.000439951	0.0004427	0.000445318	0.000447847	0.000450317	0.000514469	0.000517039	0.000519591	0.000522149	0.00052473	0.000527345	0.000530038	0.00053278	0.000535573	0.00053841	0.000541315	0.000544266	0.000547256	0.000550284	0.000553304	0.000556313	0.000559319	0.000562307	0.000565285	0.000568235	0.000574962	0.000577971	0.000580943	0.00058389	0.000587176
75	Argentina	Americas	South America	0.00799837	0.00798158	0.00796439	0.00794926	0.00793556	0.00792283	0.00791118	0.00790019	0.00788838	0.00787399	0.00785572	0.00783095	0.00780214	0.00777063	0.00773745	0.00770351	0.00766932	0.00763475	0.00760026	0.00756668	0.00753444	0.00892418	0.00888172	0.008841	0.00880147	0.00876268	0.00872419	0.00868379	0.0086449	0.00860792	0.00857297	0.00854042	0.00850979	0.00848087	0.00845356	0.00842706	0.00840136	0.00837659	0.0083526	0.00832961	0.00830741	0.00855449	0.00853065	0.00849835	0.00846217	0.0084324
76	Bolivia (Plurinational State of)	Americas	South America	0.000760839	0.000771723	0.000783147	0.000793844	0.000804779	0.000815796	0.000826407	0.000837028	0.000847622	0.000858156	0.000868577	0.000878633	0.000888472	0.000897981	0.000906947	0.000915248	0.000922856	0.000929857	0.000936508	0.000943195	0.000950178	0.00101061	0.00102017	0.00103001	0.00104002	0.00105009	0.00106024	0.00107058	0.00108107	0.00109172	0.00110254	0.00111356	0.00112473	0.00113603	0.00114748	0.00115896	0.00117048	0.00118205	0.00119362	0.00120526	0.00121691	0.00119159	0.00120449	0.00121741	0.00123038	0.0012442
77	Brazil	Americas	South America	0.0305012	0.0306247	0.0307457	0.0308675	0.0309954	0.0311327	0.0312805	0.0314452	0.0316118	0.0317718	0.0319185	0.0320003	0.0320644	0.0321109	0.0321327	0.0321256	0.0320892	0.0320259	0.0319439	0.031855	0.0317675	0.0366741	0.0365669	0.0364614	0.0363551	0.0362462	0.0361355	0.0360273	0.0359202	0.0358153	0.035713	0.0356148	0.0355192	0.035426	0.0353353	0.0352443	0.0351532	0.0350625	0.0349714	0.0348806	0.034789	0.0353774	0.0352849	0.0351916	0.0350984	0.0350274
78	Chile	Americas	South America	0.00280165	0.00280946	0.0028202	0.00283374	0.00284651	0.0028573	0.00286578	0.00287219	0.00287677	0.00287997	0.00288206	0.00288221	0.002881	0.00287859	0.002875	0.00287027	0.0028646	0.00285806	0.00285084	0.00284329	0.00283564	0.00338296	0.00337195	0.0033611	0.00334414	0.00332674	0.00330967	0.00329322	0.00327717	0.00326153	0.00324524	0.00322801	0.00321121	0.00319477	0.00317868	0.00316268	0.00314676	0.00313095	0.0031152	0.00309959	0.00308404	0.00316927	0.00315146	0.00313378	0.0031163	0.00310098
79	Colombia	Americas	South America	0.00455877	0.00458209	0.00460672	0.00463238	0.00465645	0.00468012	0.00470454	0.00472953	0.00475454	0.0047789	0.00480205	0.00482237	0.00484098	0.00485819	0.00487403	0.00488848	0.00490176	0.00491372	0.00492435	0.00493386	0.00494233	0.0057091	0.00571313	0.00571633	0.00571888	0.00572089	0.00572249	0.00572415	0.00572561	0.00572696	0.00572819	0.00572958	0.00573092	0.00573219	0.00573349	0.00573437	0.00573489	0.00573512	0.00573498	0.00573462	0.00573387	0.00580497	0.00580277	0.00580025	0.00579751	0.00579816
80	Ecuador	Americas	South America	0.00132896	0.00134625	0.00136329	0.00138058	0.00139805	0.00141567	0.0014334	0.0014512	0.00146899	0.0014867	0.00150422	0.00152108	0.00153662	0.00155114	0.00156509	0.00157836	0.00159096	0.00160291	0.00161435	0.00162553	0.00163664	0.00190645	0.00192047	0.00193448	0.00194844	0.00196231	0.00197611	0.00199004	0.00200403	0.00201812	0.00203232	0.00204674	0.00206129	0.00207596	0.00209077	0.00210555	0.00211768	0.00212577	0.00213394	0.00214223	0.00215059	0.00222049	0.0022291	0.00223776	0.00224651	0.00225675
81	Guyana	Americas	South America	0.000114519	0.00011231	0.000110453	0.000108879	0.000107502	0.000106253	0.000105121	0.000104106	0.000103165	0.000102259	0.000101355	0.000100404	9.94321e-05	9.84734e-05	9.75704e-05	9.67472e-05	9.60125e-05	9.53463e-05	9.47234e-05	9.4114e-05	9.34957e-05	0.000107825	0.000107005	0.000106187	0.000105382	0.000104597	0.000103832	0.000103094	0.00010238	0.000101698	0.000101053	0.000100446	9.98732e-05	9.93294e-05	9.8812e-05	9.83095e-05	9.78211e-05	9.73457e-05	9.68762e-05	9.64081e-05	9.593e-05	9.71524e-05	9.66317e-05	9.60967e-05	9.55482e-05	9.50449e-05
82	Paraguay	Americas	South America	0.000562062	0.000572216	0.000582486	0.000592585	0.000602657	0.00061271	0.000622737	0.000632724	0.000642656	0.00065251	0.000662255	0.000671687	0.000680947	0.000689132	0.000696925	0.000704462	0.000711757	0.000718824	0.000725731	0.000732597	0.000739501	0.000869474	0.000878703	0.000888021	0.000897415	0.000906864	0.000916381	0.000926046	0.000935802	0.000945645	0.000952891	0.000959237	0.000965602	0.000971974	0.000978358	0.000984673	0.000990919	0.000997107	0.00100284	0.0010055	0.00100814	0.00104393	0.00104598	0.00104801	0.00105006	0.00105279
83	Peru	Americas	South America	0.0033813	0.00340787	0.00343458	0.00346133	0.00348881	0.00351622	0.00354364	0.00357078	0.00359681	0.00362071	0.00364168	0.00365859	0.00367257	0.00368387	0.00369255	0.00369882	0.00370274	0.00370465	0.00370595	0.00370844	0.0037134	0.004228	0.00424155	0.00425716	0.00427363	0.00429004	0.00430627	0.0043229	0.00433961	0.00435642	0.00437329	0.0043903	0.00440722	0.00442404	0.00444089	0.00445746	0.00447378	0.00448986	0.00450563	0.00452119	0.0045364	0.00461573	0.00463247	0.00464883	0.00466495	0.00468384
84	Suriname	Americas	South America	6.15554e-05	6.13279e-05	6.10852e-05	6.08405e-05	6.06174e-05	6.04326e-05	6.02819e-05	6.01538e-05	6.00471e-05	5.996e-05	5.98884e-05	5.98168e-05	5.97517e-05	5.96745e-05	5.95563e-05	5.93512e-05	5.90806e-05	5.87554e-05	5.83927e-05	5.80187e-05	5.7651e-05	6.6165e-05	6.5646e-05	6.51369e-05	6.46378e-05	6.41459e-05	6.36627e-05	6.31954e-05	6.27415e-05	6.23026e-05	6.18788e-05	6.14724e-05	6.10802e-05	6.07016e-05	6.03367e-05	5.99801e-05	5.9632e-05	5.92921e-05	5.89575e-05	5.86272e-05	5.82982e-05	5.78931e-05	5.75248e-05	5.71575e-05	5.67922e-05	5.64641e-05
85	Uruguay	Americas	South America	0.000717731	0.000710668	0.000704258	0.000698363	0.000692824	0.000687504	0.000682456	0.000677644	0.000672625	0.000666932	0.000660269	0.000652319	0.000643444	0.000634154	0.000625067	0.000616612	0.000608934	0.00060189	0.000595343	0.000589098	0.000583005	0.000686644	0.000678949	0.000671485	0.000664222	0.000657133	0.000650197	0.000643466	0.000636947	0.000630711	0.00062479	0.000619216	0.000613931	0.000608894	0.00060406	0.000599345	0.000594738	0.000590248	0.000585863	0.000581596	0.000577429	0.000589674	0.000585243	0.000580908	0.000576679	0.000572908
86	Venezuela (Bolivarian Republic of)	Americas	South America	0.00405624	0.00409467	0.00413248	0.0041698	0.00420672	0.0042433	0.00427958	0.00431543	0.00435067	0.00438505	0.00441831	0.00444909	0.00447541	0.00449905	0.00452137	0.00454227	0.00456191	0.00458025	0.00459735	0.00461354	0.00462897	0.00551247	0.00552584	0.00553871	0.00555115	0.00556319	0.00557494	0.0055869	0.00559878	0.00561068	0.0056226	0.00562372	0.00562401	0.00562437	0.00562491	0.00562524	0.0056254	0.00562548	0.00562536	0.00562518	0.00562478	0.00580158	0.00579804	0.00579435	0.00579068	0.00579066
87	China	Asia	Eastern Asia	0.218547	0.219945	0.221139	0.222126	0.222935	0.223593	0.224095	0.224437	0.224665	0.224831	0.224974	0.225229	0.22556	0.225895	0.226232	0.226566	0.226873	0.227172	0.227488	0.227824	0.228184	0.235296	0.235777	0.236222	0.236612	0.236927	0.237166	0.237347	0.23745	0.237471	0.237407	0.237263	0.237034	0.23673	0.236368	0.235944	0.235463	0.23493	0.234345	0.23372	0.233053	0.237368	0.236777	0.236145	0.235477	0.23426
88	Democratic People's Republic of Korea	Asia	Eastern Asia	0.00248606	0.0025071	0.00253064	0.00255502	0.00257781	0.00259755	0.00261391	0.00262737	0.00263876	0.00264936	0.00266001	0.00267024	0.00268022	0.00268949	0.00269707	0.00270233	0.00270525	0.00270618	0.00270574	0.00270489	0.00270444	0.0028159	0.00281944	0.00282344	0.00282781	0.00283246	0.00283745	0.00284309	0.00284922	0.00285589	0.00285919	0.00284557	0.00283261	0.00282021	0.00280831	0.00279665	0.00278519	0.00277394	0.00276279	0.00275173	0.00274063	0.00281537	0.00280368	0.00279192	0.00277562	0.00275779
89	Japan	Asia	Eastern Asia	0.0313879	0.0309403	0.0305259	0.0301345	0.0297533	0.0293742	0.0289944	0.0286167	0.0282438	0.0278803	0.0275282	0.0272574	0.0270122	0.0267629	0.0265035	0.0262299	0.0259334	0.0256238	0.0253067	0.0249856	0.0246635	0.0260566	0.0256721	0.0252886	0.0249069	0.0245278	0.0241519	0.0237819	0.0234171	0.0230583	0.0227061	0.0223614	0.0220237	0.0216929	0.0213695	0.0210519	0.0207405	0.0204354	0.0201365	0.0198442	0.0195579	0.0199104	0.0196156	0.0193275	0.0190465	0.0187842
90	Mongolia	Asia	Eastern Asia	0.000324465	0.000324356	0.000323212	0.000321384	0.000319358	0.000317491	0.000315875	0.000314444	0.00031319	0.000312069	0.000311904	0.000312619	0.00031342	0.000314367	0.000315503	0.000316848	0.000318428	0.000320211	0.000322156	0.000324214	0.000326345	0.000328909	0.000331008	0.000333051	0.000334988	0.000336776	0.000338399	0.000339882	0.0003412	0.00034236	0.000343362	0.000344223	0.000344927	0.000345477	0.00034588	0.000346118	0.0003462	0.000346146	0.000345979	0.000345743	0.000345458	0.000335273	0.000334928	0.000334578	0.000334255	0.000334188
91	Republic of Korea	Asia	Eastern Asia	0.0115977	0.011521	0.0114348	0.0113472	0.0112595	0.0111729	0.0110795	0.0109838	0.010889	0.010793	0.0106943	0.0105917	0.0104875	0.0103836	0.010283	0.0101874	0.0100944	0.0100048	0.00991887	0.00983484	0.00975129	0.0103494	0.0102461	0.0101441	0.0100435	0.00994435	0.00984655	0.00975084	0.00965708	0.00956596	0.00947778	0.00939292	0.00931081	0.00923122	0.00915406	0.00907842	0.0090043	0.00893168	0.00886014	0.00878956	0.00871942	0.00893357	0.00885659	0.00877999	0.00870387	0.00863355
92	Afghanistan	Asia	South-Central Asia	0.000250952	0.00027098	0.000298239	0.000329459	0.000359978	0.000386375	0.000407199	0.000423401	0.000436968	0.00045107	0.000468036	0.00048834	0.000511211	0.000535674	0.000560125	0.000583468	0.000605464	0.00062653	0.000647089	0.00066787	0.000689418	0.000684384	0.000707442	0.000731248	0.00075569	0.000780695	0.000806287	0.000832639	0.000859835	0.00088805	0.000917406	0.000948012	0.000979829	0.0010128	0.00104686	0.00108184	0.00111772	0.00115452	0.00119219	0.00123074	0.00127005	0.00125315	0.00129467	0.00133701	0.00138014	0.0014249
93	Bangladesh	Asia	South-Central Asia	0.0110727	0.0112307	0.0113819	0.0115322	0.0116843	0.0118398	0.011999	0.0121598	0.0123192	0.0124728	0.0126171	0.012753	0.0128848	0.0130047	0.013109	0.0131959	0.0132646	0.0133173	0.013361	0.0134057	0.0134582	0.0134751	0.0135517	0.0136338	0.0137174	0.0137997	0.0138804	0.0139615	0.0140421	0.014122	0.0142011	0.0142795	0.0143566	0.0144322	0.0145065	0.0145785	0.014648	0.0147154	0.0147802	0.014843	0.0149033	0.0147216	0.0147885	0.014853	0.0149155	0.0149857
94	Bhutan	Asia	South-Central Asia	4.78694e-05	4.75378e-05	4.67371e-05	4.57423e-05	4.49389e-05	4.46013e-05	4.48112e-05	4.54844e-05	4.65273e-05	4.77811e-05	4.91219e-05	5.05244e-05	5.20214e-05	5.35563e-05	5.50597e-05	5.64667e-05	5.76218e-05	5.86535e-05	5.95955e-05	6.0504e-05	6.14204e-05	6.11736e-05	6.2216e-05	6.324e-05	6.42262e-05	6.51607e-05	6.60405e-05	6.68793e-05	6.76861e-05	6.84793e-05	6.9272e-05	7.0071e-05	7.08714e-05	7.16695e-05	7.2461e-05	7.32363e-05	7.39954e-05	7.47415e-05	7.50798e-05	7.53371e-05	7.5574e-05	7.53156e-05	7.55574e-05	7.57778e-05	7.5979e-05	7.62095e-05
95	India	Asia	South-Central Asia	0.0841583	0.0850069	0.0858625	0.0867354	0.0876213	0.0885171	0.0894215	0.0903314	0.0912408	0.0921426	0.093029	0.0938924	0.0947724	0.0956226	0.096429	0.097182	0.0978818	0.0985312	0.0991434	0.0997401	0.100337	0.0960507	0.0967463	0.0974436	0.0981369	0.0988218	0.0994986	0.100178	0.100859	0.101546	0.102241	0.102951	0.103669	0.104394	0.105124	0.10585	0.106572	0.10729	0.108004	0.108715	0.10942	0.104339	0.105196	0.106044	0.106886	0.107788
96	Iran (Islamic Republic of)	Asia	South-Central Asia	0.0122179	0.0123103	0.0123589	0.0123814	0.0124086	0.0124641	0.0125559	0.0126719	0.0128008	0.0129231	0.0130247	0.0130993	0.0131561	0.0132001	0.0132383	0.0132756	0.013313	0.0133473	0.0133821	0.0134216	0.0134677	0.0142689	0.0143281	0.0143914	0.0144552	0.0145166	0.0145751	0.0146322	0.0146867	0.0147385	0.0147874	0.0148336	0.0148766	0.0148994	0.0148845	0.0148671	0.0148476	0.0148262	0.0148032	0.0147798	0.0147559	0.0152091	0.0151784	0.015148	0.015102	0.0150664
97	Kazakhstan	Asia	South-Central Asia	0.00431432	0.00423111	0.00413504	0.00402927	0.00391822	0.00380691	0.00369421	0.00358148	0.00347521	0.00338263	0.00330816	0.00325404	0.0032185	0.00319655	0.00318091	0.00316637	0.00315182	0.00313812	0.00312487	0.0031123	0.00310059	0.00329539	0.00327843	0.00326148	0.00324476	0.00322842	0.0032124	0.00319677	0.00318128	0.00316588	0.00315051	0.00313531	0.00312018	0.00310511	0.00309016	0.00307514	0.00306009	0.00304514	0.00303046	0.00301638	0.00300304	0.00307969	0.00306591	0.00305307	0.00304132	0.00303259
98	Kyrgyzstan	Asia	South-Central Asia	0.000963154	0.000955294	0.000945463	0.000935277	0.000926846	0.000921472	0.000919812	0.000921001	0.000922999	0.000923279	0.000920396	0.000913061	0.000902488	0.000890431	0.00087919	0.000870339	0.000864306	0.00086051	0.000858366	0.000857018	0.000855895	0.000906415	0.000904435	0.00090299	0.000902337	0.000902607	0.000903801	0.000905778	0.000908162	0.000910548	0.000912635	0.00091437	0.000915764	0.000916822	0.000917611	0.000918109	0.000918317	0.000918248	0.000917955	0.000917543	0.000917063	0.000937528	0.0009364	0.000935342	0.000934477	0.000934458
99	Maldives	Asia	South-Central Asia	0.00326072	0.00327228	0.00328616	0.00330286	0.00332306	0.00334705	0.00337529	0.00340733	0.00344101	0.00347345	0.00350252	0.00352633	0.00354679	0.00356565	0.00358512	0.00360689	0.00363138	0.00365828	0.00368806	0.00372117	0.00375661	0.0040491	0.00408622	0.00412501	0.00416392	0.00420242	0.00424027	0.00427797	0.00431527	0.00435238	0.00438936	0.00442629	0.00446286	0.00449904	0.00453491	0.00457013	0.0046047	0.00463864	0.00467183	0.00470435	0.00473603	0.00490514	0.00493305	0.00496008	0.00498637	0.0050151
100	Nepal	Asia	South-Central Asia	0.00167838	0.00171401	0.0017531	0.00179449	0.00183751	0.00188155	0.0019265	0.00197212	0.00201758	0.00206184	0.00210407	0.0021431	0.00217685	0.00220789	0.00223605	0.00226127	0.00228349	0.00230291	0.00232048	0.00233754	0.00235509	0.00226141	0.00228507	0.00230921	0.00233348	0.00235765	0.00238174	0.00240612	0.00243067	0.00245546	0.00248049	0.00250588	0.0025315	0.0025573	0.00258328	0.00260921	0.0026351	0.00266095	0.00268667	0.00271225	0.00273757	0.00267289	0.00270321	0.00273324	0.00276314	0.00279471
101	Pakistan	Asia	South-Central Asia	0.0120278	0.0122784	0.0125236	0.012769	0.0130228	0.01329	0.0135738	0.0138701	0.0141683	0.0144551	0.0147203	0.0149556	0.0151685	0.0153676	0.0155639	0.0157654	0.0159748	0.0161894	0.0164066	0.0166228	0.0168355	0.0169903	0.0172196	0.0174485	0.0176794	0.0179137	0.018152	0.0183952	0.0186418	0.0188911	0.0191422	0.0193959	0.0196512	0.0199074	0.0201639	0.0204187	0.0206712	0.0209217	0.0211698	0.0214162	0.0216603	0.0219792	0.0222535	0.022525	0.0227943	0.0230756
102	Sri Lanka	Asia	South-Central Asia	0.00225426	0.00225241	0.00225063	0.00224827	0.00224448	0.0022389	0.00223107	0.00222153	0.00221203	0.00220492	0.00220165	0.00220228	0.00220642	0.00221226	0.00221709	0.00221903	0.00221764	0.0022136	0.00220793	0.00220225	0.00219764	0.00232456	0.00232154	0.00231923	0.00231711	0.00231478	0.00231224	0.00230712	0.00229132	0.00227565	0.0022601	0.00224473	0.00222946	0.00221435	0.00219953	0.00218489	0.00217048	0.00215632	0.00214243	0.00212889	0.00211567	0.00216511	0.00215102	0.00213733	0.00212411	0.00211265
103	Tajikistan	Asia	South-Central Asia	0.000720505	0.000723215	0.000724181	0.000723784	0.000722571	0.000721007	0.000719156	0.000717094	0.000715262	0.000714183	0.000714683	0.000716704	0.000719843	0.000723978	0.000728916	0.000734361	0.000740281	0.000746702	0.000753634	0.000761145	0.000769242	0.000826184	0.000834979	0.000844106	0.000853331	0.000862478	0.000871487	0.000880426	0.000889223	0.000897883	0.000906396	0.000914795	0.000923035	0.000931101	0.000938998	0.000946664	0.000954114	0.000961405	0.000967161	0.000972911	0.000978754	0.00101409	0.00101977	0.00102568	0.00103194	0.00103927
104	Turkmenistan	Asia	South-Central Asia	0.000767653	0.000774837	0.000783088	0.000791327	0.000798192	0.0008033	0.000806503	0.000807619	0.000807116	0.000805686	0.00080384	0.000801429	0.000798597	0.000795623	0.000792733	0.00079013	0.000787939	0.000786154	0.000784751	0.000783704	0.000782966	0.000793514	0.000792379	0.000791489	0.00079072	0.000789975	0.000789224	0.000788528	0.000787826	0.000787118	0.000786392	0.000785666	0.000784894	0.000784064	0.000783178	0.000782174	0.000781054	0.00077983	0.000778499	0.000777094	0.000775599	0.000753688	0.000751833	0.000749924	0.000748002	0.000746553
105	Uzbekistan	Asia	South-Central Asia	0.00415663	0.00419156	0.00422844	0.00426542	0.0043001	0.00433052	0.00435707	0.00438165	0.00440299	0.00441806	0.00442619	0.0044253	0.00441786	0.00440752	0.00439862	0.00439421	0.00439538	0.00440156	0.0044104	0.00441993	0.00443086	0.0047519	0.00474225	0.00473376	0.00472573	0.00471764	0.00470924	0.00470085	0.00469217	0.0046833	0.00467423	0.00466512	0.00465568	0.00464587	0.00463573	0.00462492	0.00461348	0.00460152	0.00458908	0.0045764	0.00456349	0.00469975	0.00468325	0.00466657	0.00464995	0.00463643
106	Cambodia	Asia	South-Eastern Asia	0.000778378	0.000802718	0.000829352	0.000857321	0.000885321	0.000912381	0.00093823	0.000963002	0.000986161	0.00100714	0.00102695	0.00104528	0.00106232	0.00107821	0.00109307	0.00110703	0.00112009	0.00113243	0.00114469	0.00115786	0.00117253	0.00112257	0.00114327	0.00116513	0.00118749	0.00120988	0.00123218	0.00125463	0.00127724	0.00130014	0.00131875	0.00133305	0.00134742	0.00136179	0.0013761	0.0013902	0.00140407	0.00141778	0.0014314	0.00144512	0.00145899	0.00140927	0.00142563	0.00144216	0.0014589	0.00147669
107	Indonesia	Asia	South-Eastern Asia	0.0200206	0.0202319	0.0204539	0.0206795	0.0209063	0.0211326	0.0213582	0.0215832	0.0218086	0.0220352	0.0222631	0.0224386	0.0226128	0.0227866	0.0229592	0.0231292	0.0232981	0.0234645	0.023627	0.0237837	0.0239339	0.0241391	0.0242817	0.0244172	0.0245469	0.024672	0.0247927	0.0249112	0.0250269	0.0251407	0.0252531	0.0253655	0.0254769	0.0255876	0.0256983	0.0258072	0.0259145	0.0260204	0.0261242	0.0262258	0.0263241	0.0261448	0.0262552	0.0263615	0.0264639	0.0265788
108	Lao People's Democratic Republic	Asia	South-Eastern Asia	0.00038589	0.000392453	0.000400092	0.000414462	0.000428749	0.000443269	0.000458604	0.000473705	0.000488443	0.000502664	0.00051629	0.000529006	0.000541049	0.000552955	0.000565437	0.000578998	0.000593825	0.000609752	0.000626443	0.000643391	0.000660204	0.000683926	0.000703123	0.000722216	0.000741328	0.000760542	0.000779851	0.000799249	0.000818401	0.000832607	0.000846461	0.000859993	0.000873175	0.00088599	0.00089844	0.000910454	0.000922034	0.000933208	0.000943993	0.000954456	0.000964609	0.00100383	0.00101471	0.00102391	0.00102655	0.00102983
109	Malaysia	Asia	South-Eastern Asia	0.00367377	0.00372174	0.00377427	0.00382787	0.0038831	0.00394061	0.00400071	0.00406248	0.00412408	0.00418305	0.00423764	0.0042829	0.00432346	0.00436059	0.00439572	0.00442979	0.00446322	0.00449558	0.00452686	0.00455706	0.0045862	0.00491166	0.00493558	0.00495832	0.00497972	0.00499967	0.00501818	0.00503583	0.0050527	0.00506933	0.00508599	0.00510301	0.00511841	0.00513248	0.00514638	0.00515954	0.00517198	0.00518026	0.00518383	0.00518661	0.00518845	0.00535968	0.00535652	0.00535254	0.00534795	0.00534618
110	Myanmar	Asia	South-Eastern Asia	0.00671296	0.00675371	0.00679468	0.00683689	0.00688165	0.00692966	0.006982	0.00703739	0.00709125	0.00713756	0.00717217	0.00719169	0.00719965	0.0071998	0.00719676	0.00719405	0.00719262	0.00719191	0.00719301	0.00719724	0.00720504	0.00748074	0.00750046	0.00752258	0.00754489	0.0075657	0.00758464	0.0076026	0.00761923	0.0076349	0.00764974	0.00766394	0.00767698	0.00768887	0.00769976	0.00770913	0.00771703	0.00772352	0.00772847	0.0077018	0.00766531	0.00783277	0.0077921	0.00775146	0.00771111	0.00767589
111	Philippines	Asia	South-Eastern Asia	0.00837517	0.00845663	0.00853867	0.00862186	0.0087071	0.00879501	0.00888559	0.0089782	0.00907187	0.00916542	0.00925647	0.00933795	0.00941736	0.00949333	0.00956328	0.00962579	0.00968047	0.00972843	0.00977273	0.00981793	0.009867	0.0101861	0.0102437	0.0103057	0.0103705	0.010437	0.010505	0.0105758	0.0106494	0.0107264	0.010807	0.0108918	0.0109799	0.0110709	0.0111643	0.0112586	0.0113539	0.0114502	0.0115471	0.011645	0.0117432	0.011936	0.0120412	0.0121467	0.0122526	0.0123667
112	Singapore	Asia	South-Eastern Asia	0.000625465	0.000631114	0.000638638	0.000647125	0.000655378	0.000662633	0.000672034	0.000677136	0.000681993	0.000687529	0.000694324	0.000702284	0.000711205	0.000720674	0.000730048	0.000738871	0.000747044	0.00075464	0.000761685	0.000768295	0.000774533	0.000835366	0.000839861	0.000843818	0.000847209	0.000850003	0.000852258	0.000854031	0.000855119	0.000855333	0.000854572	0.000852824	0.000850207	0.000847055	0.000843823	0.000840757	0.000837967	0.000835391	0.000832926	0.000830437	0.000827792	0.00085208	0.000848595	0.000845019	0.00084137	0.000838175
113	Thailand	Asia	South-Eastern Asia	0.00837971	0.00833268	0.00827268	0.00820768	0.00814843	0.00810221	0.00807038	0.00804974	0.00803723	0.00802829	0.00802399	0.00803253	0.00804037	0.00804257	0.00803236	0.00800544	0.00796013	0.00789885	0.00782794	0.00775632	0.00769021	0.00809683	0.00802908	0.00796478	0.00790047	0.00783377	0.00776457	0.00769464	0.00762406	0.00754973	0.00747159	0.00739511	0.00731975	0.00724549	0.00717241	0.00709996	0.00702817	0.0069571	0.00688653	0.00681648	0.00674663	0.00683253	0.00675728	0.0066823	0.00660767	0.00653738
114	Timor-Leste	Asia	South-Eastern Asia	7.62966e-05	7.7524e-05	7.90049e-05	8.03957e-05	8.12389e-05	8.12658e-05	8.03292e-05	7.86445e-05	7.67373e-05	7.53074e-05	7.48102e-05	7.53785e-05	7.68029e-05	7.86939e-05	8.05002e-05	8.19415e-05	8.28501e-05	8.33648e-05	8.36256e-05	8.38497e-05	8.41935e-05	8.13548e-05	8.18793e-05	8.24876e-05	8.31676e-05	8.39106e-05	8.47229e-05	8.5621e-05	8.65981e-05	8.76514e-05	8.87759e-05	8.99739e-05	9.12386e-05	9.25611e-05	9.3932e-05	9.53354e-05	9.67675e-05	9.82262e-05	9.97019e-05	0.000101188	0.000102676	9.76355e-05	9.91579e-05	0.000100679	0.000102201	0.000103788
115	Viet Nam	Asia	South-Eastern Asia	0.0094624	0.00961257	0.00976658	0.0099198	0.0100643	0.010194	0.0103086	0.0104095	0.0104992	0.0105837	0.0106698	0.0107492	0.010824	0.0108957	0.0109647	0.0110314	0.0110967	0.011161	0.0112252	0.0112909	0.0113587	0.0117531	0.0118427	0.0119329	0.0120219	0.0121078	0.0121906	0.0122713	0.0123491	0.0124243	0.0124968	0.0125455	0.0125703	0.0125918	0.0126107	0.0126267	0.0126399	0.0126505	0.0126587	0.0126651	0.0126696	0.0130305	0.0130388	0.0130449	0.0130489	0.0130588
116	Armenia	Asia	Western Asia	0.000657113	0.000639023	0.000616504	0.000591876	0.0005682	0.000547574	0.000530523	0.000516369	0.000504464	0.000493783	0.000483579	0.000473715	0.000464727	0.000456292	0.000448088	0.000439958	0.000431787	0.000423612	0.000415598	0.000408114	0.000401465	0.000392889	0.000387386	0.000382402	0.000377597	0.000372736	0.000367747	0.000362727	0.000357743	0.000352935	0.000348392	0.000344135	0.000340094	0.000336225	0.000332471	0.000328763	0.000325091	0.000321472	0.000317917	0.000314454	0.00031109	0.000291295	0.000288172	0.000285136	0.000282192	0.000279508
117	Azerbaijan	Asia	Western Asia	0.00143221	0.00143905	0.00144699	0.00145502	0.00146183	0.00146664	0.00146913	0.00146977	0.00146943	0.00147064	0.00147463	0.00147948	0.00148528	0.00149194	0.00149912	0.00150653	0.00151422	0.00152221	0.00153036	0.00153856	0.00154677	0.00162729	0.00163654	0.00164554	0.00165418	0.00166234	0.00167	0.00167726	0.00168397	0.00169011	0.00169565	0.00170063	0.00170502	0.00170509	0.00170075	0.00169616	0.00168736	0.00167641	0.00166536	0.00165434	0.0016434	0.00168615	0.00167408	0.00166219	0.00165051	0.00164008
118	Bahrain	Asia	Western Asia	0.000135043	0.000136306	0.000137381	0.000138399	0.000139536	0.000140931	0.000142648	0.000144751	0.000147379	0.000150686	0.000154792	0.000159437	0.000164649	0.000170945	0.000178964	0.000188976	0.000201272	0.000215241	0.000229227	0.000241126	0.000249575	0.000271674	0.000272627	0.000271372	0.000269687	0.000268796	0.000268982	0.000269868	0.000271148	0.000272333	0.00027309	0.000273434	0.000273534	0.000273438	0.000273231	0.00027295	0.000272606	0.000272194	0.000271736	0.000271265	0.000270795	0.000278829	0.000278211	0.000277609	0.000277019	0.000276607
119	Cyprus	Asia	Western Asia	0.000172568	0.00017325	0.000174191	0.000175202	0.000176228	0.00017722	0.000178134	0.000178969	0.000179755	0.000180542	0.000181352	0.000182138	0.000182815	0.000183383	0.000183783	0.000183959	0.000183904	0.000183642	0.000183217	0.000182696	0.000182126	0.000194314	0.000193338	0.000192348	0.000191355	0.000190367	0.000189395	0.000188457	0.000187538	0.000186633	0.000185733	0.000184845	0.000183966	0.000183107	0.000182283	0.00018149	0.000180731	0.000180003	0.000179286	0.000178562	0.000177812	0.000182843	0.000181903	0.000180944	0.000179979	0.000179125
120	Georgia	Asia	Western Asia	0.00114088	0.0011092	0.00107284	0.00103414	0.00099622	0.000961213	0.000929714	0.000901083	0.000874656	0.000849392	0.000824597	0.000799946	0.000776327	0.000754236	0.000733831	0.000715415	0.000699077	0.000684511	0.000671225	0.000658694	0.000646458	0.000670909	0.000656955	0.000643249	0.000629922	0.000617036	0.000604557	0.000592462	0.000580701	0.000569274	0.00055817	0.000547402	0.000536942	0.000526796	0.000516986	0.000507483	0.000498288	0.000489403	0.000480831	0.000472593	0.000464682	0.000462089	0.000454332	0.00044691	0.000439821	0.000433324
121	Iraq	Asia	Western Asia	0.00282217	0.00285647	0.00289807	0.00294571	0.0029976	0.00305235	0.00310973	0.00316966	0.00323319	0.00329784	0.0033617	0.00342378	0.00348476	0.00354397	0.0036003	0.00365331	0.00370238	0.00374839	0.00379453	0.00384517	0.00390309	0.00415798	0.00423268	0.00431215	0.0043926	0.00447135	0.00454771	0.00462288	0.00469755	0.00477322	0.00485084	0.00493079	0.00501229	0.00509394	0.005161	0.0052267	0.00529085	0.00535387	0.00541619	0.00547868	0.00554173	0.0057234	0.00578674	0.00585056	0.00591484	0.00598318
122	Israel	Asia	Western Asia	0.00169459	0.00171681	0.00174721	0.00178184	0.00181553	0.00184478	0.00186881	0.00188871	0.0019049	0.00191827	0.00192954	0.00193759	0.00194295	0.00194794	0.00195529	0.00196661	0.00198295	0.00200306	0.00202374	0.00204088	0.0020518	0.00220059	0.00219557	0.00218725	0.0021792	0.00217384	0.00217179	0.00217236	0.00217461	0.00217727	0.00217943	0.00218112	0.00218266	0.0021842	0.00218605	0.00218825	0.0021908	0.00219369	0.00219691	0.00220052	0.00220448	0.0022813	0.00228479	0.00228867	0.00229298	0.00229916
123	Jordan	Asia	Western Asia	0.000809743	0.00084018	0.000875807	0.000912518	0.000944958	0.000968656	0.000983169	0.000990949	0.000993808	0.000994383	0.000994771	0.000994617	0.000994311	0.000996375	0.00100371	0.00101809	0.00103993	0.00106801	0.00110039	0.00113447	0.00116814	0.00128356	0.00131667	0.00134624	0.00136893	0.00138279	0.00138672	0.00138236	0.00137342	0.00136504	0.00136073	0.00136154	0.00136629	0.00137363	0.00138145	0.00138819	0.00139371	0.00139855	0.00140291	0.00140726	0.0014118	0.00146064	0.00146474	0.00146891	0.00147317	0.00147845
124	Kuwait	Asia	Western Asia	0.000680028	0.000648178	0.000601763	0.000550578	0.000507375	0.000480576	0.000472788	0.000480464	0.000498192	0.000518225	0.000535259	0.000547842	0.000558096	0.000568075	0.000580799	0.000598138	0.000620289	0.000645772	0.000672823	0.000699153	0.00072314	0.000796908	0.000816021	0.000832646	0.000847029	0.000859409	0.000869703	0.000878066	0.00088509	0.000891595	0.000898159	0.000905031	0.000912093	0.000919248	0.000926313	0.000933091	0.000939621	0.000946022	0.000952308	0.000958535	0.000964702	0.00100269	0.00100838	0.00101406	0.00101977	0.00102618
125	Lebanon	Asia	Western Asia	0.000632507	0.000632387	0.000636987	0.000643732	0.000649232	0.000651408	0.000649119	0.000643676	0.000638332	0.000637159	0.000643086	0.00065707	0.000677368	0.000700039	0.000719784	0.000733177	0.000738681	0.000737959	0.000734699	0.000733971	0.000738899	0.000788516	0.000804881	0.000821716	0.000832839	0.000834362	0.000825058	0.000807343	0.000785253	0.000764337	0.000748356	0.000738289	0.000732722	0.000730155	0.000728313	0.000725545	0.000721658	0.00071725	0.000712453	0.000707585	0.000702835	0.000702157	0.00069683	0.000691478	0.000686133	0.000681231
126	Oman	Asia	Western Asia	0.000420222	0.000434466	0.000449801	0.000464377	0.000473975	0.000477716	0.000476219	0.000470605	0.000463415	0.000458048	0.000456765	0.000460749	0.000469221	0.000479708	0.000489229	0.000495567	0.000496645	0.00049416	0.000493325	0.000501086	0.000521648	0.000593444	0.000642709	0.000696427	0.000744302	0.000777918	0.000796192	0.000802369	0.000800321	0.000795786	0.000792794	0.000792113	0.000792431	0.000793267	0.000793665	0.000792915	0.000791143	0.000788822	0.000786012	0.000782824	0.000779309	0.00079957	0.000795028	0.000790246	0.000785215	0.000780428
127	Qatar	Asia	Western Asia	0.0001318	0.000131889	0.000130911	0.000129448	0.000128238	0.000127827	0.000128768	0.000131094	0.000134282	0.000137592	0.000140731	0.000142918	0.000144969	0.000149781	0.000161071	0.000180997	0.000210227	0.00024679	0.000286848	0.000325368	0.000358803	0.000413564	0.000436952	0.000455118	0.000468835	0.00047878	0.000484829	0.000487097	0.000486706	0.000485103	0.000483337	0.000481813	0.000480432	0.000479163	0.000477828	0.000476278	0.000474618	0.00047301	0.000471431	0.000469853	0.000468238	0.00048191	0.000479928	0.000477962	0.000476033	0.000474444
128	Saudi Arabia	Asia	Western Asia	0.00408667	0.0041582	0.00422696	0.00428542	0.00432925	0.00435664	0.00436348	0.0043553	0.00434999	0.00437066	0.00443149	0.0045376	0.00468032	0.00483371	0.00496978	0.00507282	0.0051376	0.00517181	0.0051858	0.00519492	0.00520974	0.00560068	0.0056201	0.00564195	0.00566333	0.00568213	0.00569874	0.00571446	0.00572809	0.00573861	0.0057453	0.00574827	0.00574766	0.00574396	0.00573794	0.00572981	0.00571976	0.00570807	0.00569531	0.00568234	0.0056696	0.00584306	0.00582759	0.00581298	0.00579947	0.00579076
129	Syrian Arab Republic	Asia	Western Asia	0.00285987	0.00290038	0.00294162	0.0029839	0.00302761	0.00307429	0.00312404	0.00317615	0.00322753	0.00327407	0.00331348	0.00334158	0.00336135	0.00338218	0.00341615	0.00347036	0.00355034	0.00365006	0.00375213	0.00383361	0.00388005	0.00413166	0.00409805	0.00405126	0.00402058	0.00402535	0.00407186	0.00415122	0.00424801	0.00433192	0.00439618	0.00443826	0.00446369	0.00447809	0.0044902	0.00450575	0.00452562	0.00454761	0.00457092	0.00459425	0.00461648	0.00477758	0.00479644	0.00481491	0.00483314	0.00485419
130	Turkey	Asia	Western Asia	0.0152685	0.0153218	0.0153624	0.0154055	0.0154519	0.0155024	0.0155574	0.0156162	0.0156766	0.0157356	0.0157907	0.0158413	0.0158889	0.0159312	0.0159673	0.0159963	0.0160181	0.016033	0.016044	0.0160558	0.0160711	0.0170934	0.0171008	0.0171072	0.017107	0.0170961	0.0170737	0.0170434	0.0170076	0.0169716	0.0169387	0.0169103	0.016885	0.0168622	0.0168411	0.0168198	0.0167985	0.0167776	0.0167568	0.0167362	0.0167152	0.0172197	0.0171915	0.0171556	0.0171087	0.0170728
131	United Arab Emirates	Asia	Western Asia	0.000531055	0.000550484	0.000570381	0.000590626	0.000611072	0.000631761	0.000655128	0.000681917	0.00070963	0.000735458	0.000758637	0.000774197	0.000785783	0.000809749	0.000867026	0.000969418	0.00112324	0.00131678	0.00152247	0.00170424	0.00183813	0.00204588	0.00207868	0.00207936	0.0020711	0.0020701	0.00207947	0.00209434	0.00211249	0.00212981	0.00214352	0.00215418	0.00216364	0.00217231	0.00218071	0.00218907	0.00219753	0.00220613	0.00221491	0.002224	0.00223337	0.00230936	0.00231831	0.00232762	0.00233729	0.00234871
132	Yemen	Asia	Western Asia	0.00119359	0.0012471	0.00130706	0.00137008	0.00143159	0.0014876	0.00153701	0.00158145	0.00162267	0.00166332	0.00170528	0.00174844	0.00179249	0.00183704	0.00188122	0.00192443	0.00196667	0.00200825	0.00204946	0.00209086	0.00213281	0.00217499	0.00222167	0.00226904	0.00231711	0.00236585	0.00241533	0.00246131	0.00250314	0.00254508	0.00258695	0.00262883	0.00267058	0.00271213	0.00275345	0.00279429	0.0028346	0.00287437	0.00291352	0.00295208	0.00298993	0.00302018	0.00305925	0.00309772	0.00313566	0.00317504
133	Australia	Oceania	Australias	0.00651652	0.00648199	0.00644684	0.00641111	0.00637777	0.00634912	0.00632613	0.00630863	0.00629433	0.00628087	0.00626679	0.00624915	0.00622984	0.00621336	0.0062042	0.0062049	0.0062169	0.00623767	0.00626192	0.00628295	0.00629623	0.00525485	0.00524464	0.0052308	0.00521661	0.00520431	0.00519432	0.00518631	0.0051797	0.00517399	0.00516875	0.00516427	0.00516055	0.00515752	0.00515519	0.00515314	0.0051514	0.00515005	0.00514903	0.0051485	0.00514835	0.00531761	0.00531519	0.00531333	0.00531223	0.00531529
134	New Zealand	Oceania	Australias	0.0011352	0.00113091	0.00112983	0.00113047	0.00113054	0.00112854	0.0011239	0.00111725	0.00110984	0.00110336	0.00109888	0.00109641	0.00109568	0.00109567	0.00109507	0.00109333	0.00109031	0.00108632	0.00108166	0.00107684	0.00107222	0.000890476	0.000885681	0.000881052	0.00087655	0.000872143	0.000867848	0.00086376	0.000859838	0.000856107	0.000852567	0.000849253	0.000846123	0.000843152	0.000840324	0.000837557	0.000834851	0.000832218	0.000829639	0.000827128	0.000824659	0.000847809	0.000844865	0.00084199	0.000839218	0.000837086
135	Fiji	Oceania	Melanesia	0.000102122	0.000102232	0.000102696	0.000103385	0.00010411	0.000104731	0.000105246	0.000105543	0.000105699	0.000105687	0.000105481	0.000105014	0.000104344	0.000103602	0.000102953	0.000102508	0.000102311	0.000102314	0.000102441	0.00010258	0.000102652	0.0001308	0.000130911	0.000130953	0.000130949	0.000130919	0.00013086	0.000130773	0.000130217	0.000129354	0.000128491	0.000127634	0.00012678	0.000125932	0.000125094	0.000124261	0.000123434	0.000122616	0.000121805	0.000121005	0.000120214	0.000123225	0.000122171	0.000121128	0.000120099	0.000119156
136	Papua New Guinea	Oceania	Melanesia	0.00041406	0.000416154	0.0004186	0.000421428	0.000424627	0.000428186	0.000432111	0.000436366	0.000440832	0.000445364	0.000449846	0.00045451	0.000459066	0.000463534	0.000467925	0.000472242	0.000476496	0.000480659	0.000484705	0.00048863	0.000492428	0.000472261	0.000474854	0.000477435	0.000480044	0.000482712	0.000485451	0.000488304	0.000491249	0.0004943	0.000497457	0.000500747	0.000504154	0.00050768	0.000511333	0.000515077	0.000518915	0.000522855	0.000526884	0.000531009	0.000535211	0.000436074	0.000439623	0.000443256	0.000446982	0.000451083
137	Czech Republic	Europe	Eastern Europe	0.00315424	0.00309757	0.00304417	0.00299334	0.00294362	0.0028941	0.00284468	0.00279573	0.00274748	0.00270031	0.00265456	0.00260933	0.00256554	0.00252434	0.00248723	0.00245511	0.00242843	0.00240632	0.00238696	0.00236805	0.00234797	0.00214594	0.0021217	0.00209695	0.00207236	0.00204836	0.00202497	0.00200213	0.00197979	0.00195803	0.00193686	0.00191642	0.0018966	0.00187734	0.00185856	0.00184006	0.00182186	0.00180401	0.00178654	0.00176957	0.00175311	0.00179172	0.00177478	0.00175849	0.00174293	0.00172925
138	Hungary	Europe	Eastern Europe	0.00272705	0.00267279	0.00262373	0.00257827	0.00253437	0.00249067	0.00244681	0.00240309	0.00235975	0.00231728	0.00227596	0.00223628	0.00219903	0.0021627	0.00212734	0.00209322	0.0020605	0.00202878	0.00199789	0.00196764	0.00193789	0.00175989	0.00173078	0.00170232	0.00167466	0.00164788	0.00162198	0.00159703	0.0015729	0.00154956	0.00152696	0.00150512	0.00148399	0.0014635	0.00144366	0.00142431	0.00140545	0.0013871	0.0013692	0.00135178	0.0013348	0.0013581	0.00134069	0.00132377	0.00130737	0.00129234
139	Poland	Europe	Eastern Europe	0.0115008	0.0113598	0.0112226	0.0110879	0.0109535	0.0108186	0.0106831	0.0105478	0.0104133	0.0102808	0.0101507	0.0100206	0.00989206	0.00976211	0.00963513	0.00951099	0.00939018	0.00927263	0.00915822	0.00904719	0.00893946	0.00812983	0.00802767	0.00792915	0.00783403	0.00774206	0.00765311	0.00756756	0.0074747	0.00737436	0.00727703	0.00718284	0.00709131	0.0070022	0.00691537	0.00683014	0.00674646	0.00666432	0.00658343	0.00650376	0.00642501	0.00654404	0.00646145	0.00638012	0.00630045	0.0062265
140	Republic of Moldova	Europe	Eastern Europe	0.000861476	0.000848872	0.000835565	0.000821412	0.000806268	0.000790084	0.000772942	0.000754943	0.000736158	0.000716667	0.000696597	0.000675759	0.000654557	0.000633677	0.000613889	0.000595719	0.000579394	0.000564733	0.000551413	0.000539029	0.00052723	0.000469109	0.000458779	0.000448982	0.000439701	0.000430912	0.000422566	0.000414638	0.000407064	0.00039981	0.000392837	0.000386138	0.000379668	0.000373384	0.000367248	0.000361199	0.000355222	0.000349319	0.000343505	0.000337816	0.000332264	0.00032807	0.000322731	0.000317531	0.000312479	0.000307755
141	Romania	Europe	Eastern Europe	0.00665425	0.00656498	0.00645518	0.0063275	0.00620042	0.00607699	0.00595763	0.00584192	0.00573078	0.00562519	0.00552561	0.00543103	0.00534433	0.00526706	0.00519184	0.00511709	0.00504265	0.0049688	0.00489578	0.00482419	0.00475439	0.00426985	0.00420406	0.00414013	0.00407804	0.00401771	0.00395912	0.00390251	0.00384751	0.00379402	0.00374189	0.00369121	0.0036418	0.00359363	0.00354676	0.00350092	0.00345611	0.00341234	0.00336959	0.00332794	0.00328734	0.00328738	0.00324839	0.00321044	0.00317357	0.00313974
142	Russian Federation	Europe	Eastern Europe	0.042458	0.0417976	0.0411176	0.0404247	0.0397296	0.0390408	0.0383622	0.037692	0.0370266	0.0363613	0.0356933	0.0350107	0.0343274	0.0336642	0.0330356	0.0324509	0.0319163	0.0314241	0.0309593	0.0305025	0.0300402	0.0268083	0.0263385	0.0258721	0.0254163	0.0249758	0.0245511	0.0241417	0.0237439	0.023355	0.0229731	0.0225985	0.0222311	0.0218719	0.0215226	0.0211827	0.0208525	0.0205319	0.0202208	0.0199198	0.0196285	0.0190885	0.0188092	0.0185396	0.0182797	0.0180403
143	Slovakia	Europe	Eastern Europe	0.000853167	0.00084147	0.000829607	0.000818142	0.000806852	0.000795599	0.000784368	0.000773203	0.000762094	0.000751053	0.000740086	0.000728948	0.000717706	0.000706672	0.000695977	0.000685707	0.000675931	0.000666586	0.000657557	0.000648717	0.000639764	0.000581849	0.000572947	0.00056426	0.000555843	0.000547729	0.000539919	0.000532424	0.000525186	0.00051818	0.000511376	0.000504783	0.000498376	0.000492135	0.00048605	0.000480074	0.000474201	0.000468436	0.000462769	0.00045721	0.000451748	0.000460149	0.000454451	0.000448874	0.000443439	0.000438428
144	Ukraine	Europe	Eastern Europe	0.0142994	0.0140504	0.0138014	0.0135489	0.0132884	0.0130182	0.0127375	0.012449	0.0121579	0.0118712	0.0115937	0.0113233	0.011064	0.0108176	0.0105847	0.0103658	0.0101613	0.00997028	0.00978848	0.0096105	0.0094327	0.00852035	0.00834379	0.00816945	0.00799958	0.00783564	0.00767771	0.00752557	0.00737837	0.00723561	0.00709679	0.00696209	0.00683123	0.00670397	0.00658021	0.00645932	0.00634123	0.00622602	0.00611365	0.00600439	0.00589814	0.00595751	0.0058513	0.00574837	0.00564895	0.00555656
145	Denmark	Europe	Northern Europe	0.00190504	0.00187555	0.00184886	0.00182441	0.00180161	0.00177998	0.00175946	0.00173996	0.00172105	0.00170223	0.00168313	0.00166324	0.00164313	0.00162321	0.0016044	0.00158706	0.00157089	0.00155565	0.00154109	0.00152666	0.00151203	0.00138199	0.00136639	0.001351	0.00133606	0.00132174	0.00130807	0.00129509	0.00128271	0.00127093	0.00125972	0.00124912	0.00123907	0.00122954	0.00122048	0.00121178	0.00120343	0.00119542	0.00118769	0.00118023	0.00117297	0.00120417	0.00119635	0.00118873	0.00118135	0.00117495
146	Estonia	Europe	Northern Europe	0.000492564	0.00047843	0.000461941	0.00044444	0.000427703	0.000412943	0.000400468	0.000389858	0.000380664	0.000372207	0.000364014	0.000355965	0.000348258	0.000340882	0.000333821	0.000327059	0.000320569	0.00031431	0.000308281	0.000302504	0.000296983	0.000268813	0.000263769	0.000258932	0.000254271	0.00024976	0.000245387	0.000241166	0.00023708	0.000233132	0.00022932	0.000225649	0.000222099	0.000218663	0.000215334	0.00021209	0.000208928	0.000205852	0.000202861	0.000199966	0.000197165	0.000200088	0.000197281	0.000194576	0.000191979	0.00018961
147	Finland	Europe	Northern Europe	0.00183866	0.00181588	0.00179459	0.0017749	0.00175568	0.00173619	0.00171619	0.00169594	0.00167564	0.00165559	0.00163598	0.00161605	0.00159616	0.00157688	0.00155845	0.00154101	0.00152474	0.00150945	0.00149477	0.00148026	0.00146562	0.0013372	0.00132147	0.00130588	0.00129066	0.00127596	0.00126179	0.00124819	0.00123507	0.00122238	0.00121009	0.00119824	0.00118677	0.00117566	0.00116489	0.00115435	0.00114405	0.00113398	0.00112412	0.00111445	0.00110496	0.00112813	0.00111805	0.00110817	0.00109853	0.00108983
148	Iceland	Europe	Northern Europe	0.000110424	0.000109546	0.000108717	0.000107939	0.000107216	0.000106552	0.000105953	0.000105414	0.00010492	0.00010445	0.000103989	0.000103499	0.000103012	0.000102564	0.000102193	0.000101919	0.000101757	0.000101682	0.000101647	0.000101594	0.000101484	9.34546e-05	9.31009e-05	9.27173e-05	9.23297e-05	9.19569e-05	9.1601e-05	9.12629e-05	9.09356e-05	9.06165e-05	9.0302e-05	8.99966e-05	8.96979e-05	8.9404e-05	8.91156e-05	8.88251e-05	8.85326e-05	8.82398e-05	8.79441e-05	8.76471e-05	8.73467e-05	8.97801e-05	8.94098e-05	8.90381e-05	8.86688e-05	8.83582e-05
149	Ireland	Europe	Northern Europe	0.00115911	0.0011407	0.00112521	0.00111213	0.00110096	0.00109138	0.00108324	0.0010767	0.00107201	0.00106955	0.00106948	0.00107153	0.0010755	0.00108051	0.00108525	0.00108884	0.00109104	0.00109201	0.00109195	0.00109121	0.00109008	0.00099863	0.000995366	0.000991865	0.0009883	0.000984793	0.00098141	0.000978214	0.000975105	0.000972013	0.000968883	0.000965761	0.00096265	0.000959571	0.000956573	0.000953614	0.000950709	0.000947883	0.00094515	0.000942568	0.000940137	0.000954906	0.000952246	0.000949775	0.000947522	0.000946078
150	Latvia	Europe	Northern Europe	0.000727822	0.000710995	0.000690345	0.000668947	0.000648573	0.000629787	0.000613695	0.000599732	0.000586903	0.000574229	0.000561303	0.000547837	0.000534227	0.000520656	0.000507435	0.000494452	0.000481479	0.000468704	0.000456469	0.000445152	0.000434978	0.000390041	0.00038238	0.000375471	0.000368961	0.00036258	0.000356259	0.000350075	0.000344025	0.000338167	0.000332532	0.000327112	0.000321858	0.000316788	0.00031193	0.000307276	0.000302834	0.00029859	0.000294511	0.000290566	0.000286717	0.000289604	0.000285838	0.000282188	0.000278688	0.000275526
151	Lithuania	Europe	Northern Europe	0.00134497	0.00132363	0.00129968	0.0012741	0.00124825	0.00122311	0.00119898	0.00117549	0.00115219	0.00112842	0.00110372	0.00107787	0.00105138	0.00102459	0.000997662	0.00097111	0.000944898	0.000918957	0.000894094	0.000871116	0.000850674	0.000765306	0.000750858	0.00073828	0.000726636	0.000715255	0.000703957	0.000692932	0.000682189	0.000671878	0.000662083	0.000652782	0.000643847	0.000635242	0.000626942	0.000618873	0.000611021	0.000603322	0.000595204	0.000587314	0.000579633	0.000589336	0.000581643	0.000574163	0.000566913	0.000560245
152	Norway	Europe	Northern Europe	0.0015196	0.00150077	0.00148386	0.00146828	0.00145374	0.00143979	0.00142663	0.00141432	0.00140184	0.00139155	0.00138196	0.00136985	0.00135731	0.00134468	0.00133301	0.00132402	0.00131802	0.00131383	0.00131069	0.00130774	0.00130429	0.00119866	0.0011926	0.00118643	0.0011806	0.0011754	0.00117088	0.00116696	0.00116334	0.00115969	0.0011558	0.00115165	0.00114729	0.00114289	0.00113869	0.00113476	0.00113116	0.00112784	0.00112472	0.00112174	0.00111881	0.00114935	0.00114577	0.00114229	0.00113895	0.00113647
153	Sweden	Europe	Northern Europe	0.00308053	0.00304545	0.00301438	0.0029847	0.00295374	0.00291982	0.00288199	0.00284112	0.00279923	0.00275859	0.00272074	0.0026852	0.00265218	0.00262196	0.00259461	0.00257006	0.00254893	0.00253087	0.00251448	0.00249841	0.00248174	0.00227329	0.00225318	0.00223313	0.00221386	0.00219585	0.00217916	0.00216374	0.00214936	0.00213587	0.00212313	0.00211121	0.00210001	0.00208942	0.00207933	0.00206951	0.00205994	0.00205063	0.00204156	0.00203276	0.00202419	0.00207943	0.00206986	0.00206065	0.00205195	0.00204511
154	United Kingdom	Europe	Northern Europe	0.0195669	0.0192607	0.018976	0.0187068	0.0184514	0.018209	0.0179787	0.0177598	0.0175514	0.0173524	0.0171619	0.0169757	0.0168033	0.0166379	0.016479	0.0163263	0.0161803	0.0160402	0.0159047	0.0157727	0.0156435	0.0143151	0.0141795	0.0140475	0.0139199	0.0137972	0.0136794	0.0135673	0.0134597	0.0133561	0.0132562	0.0131603	0.0130677	0.0129785	0.0128926	0.0128092	0.012728	0.0126494	0.0125728	0.0124985	0.0124259	0.012745	0.0126662	0.0125897	0.0125159	0.0124529
155	Albania	Europe	Southern Europe	0.000947368	0.000938332	0.00092418	0.000906261	0.000888102	0.000872171	0.000859235	0.000848516	0.000839071	0.000829406	0.000818509	0.000806424	0.000794603	0.000782421	0.000770513	0.000759346	0.00074903	0.000739469	0.000730799	0.000723162	0.000716625	0.000653336	0.000648651	0.000644611	0.000640816	0.000636964	0.000632956	0.000628897	0.000624802	0.000620787	0.000616918	0.0006132	0.000609553	0.000605977	0.000602485	0.000598475	0.000594003	0.000589609	0.00058523	0.000580812	0.00057629	0.000587872	0.000582639	0.000577284	0.000571811	0.000566571
156	Bosnia and Herzegovina	Europe	Southern Europe	0.00126728	0.00120297	0.00111939	0.00103107	0.000955661	0.000904601	0.000881326	0.000880253	0.000892591	0.000906062	0.000912165	0.000908936	0.000899424	0.000885474	0.000870107	0.000855449	0.000841515	0.000827411	0.000813413	0.000799739	0.000786532	0.000712356	0.000700321	0.000688853	0.000677812	0.000667095	0.000656699	0.00064671	0.000637082	0.000627818	0.000618907	0.000610356	0.00060212	0.000594182	0.000586535	0.000579119	0.000571927	0.00056495	0.00055815	0.000551509	0.000544985	0.000552582	0.000545808	0.000539142	0.000532574	0.000526427
157	Croatia	Europe	Southern Europe	0.00121679	0.00119694	0.00117357	0.00114801	0.00112146	0.00109487	0.00106834	0.00104188	0.00101616	0.000991948	0.000969745	0.000949515	0.000931329	0.000914772	0.000899145	0.000883941	0.000869131	0.00085478	0.000840723	0.000826836	0.000813024	0.000736529	0.000722741	0.000709187	0.000696092	0.000683604	0.000671753	0.000660515	0.000649773	0.000639422	0.000629377	0.000619638	0.000610194	0.000601042	0.000592202	0.000583632	0.000575324	0.000567265	0.000559429	0.000551812	0.000544387	0.000552778	0.000545198	0.000537808	0.00053061	0.000523924
158	Greece	Europe	Southern Europe	0.00365555	0.00362634	0.00360493	0.0035885	0.00357266	0.00355433	0.00353297	0.00350912	0.00348236	0.00345248	0.00341942	0.00338259	0.00334403	0.0033035	0.00326279	0.00322316	0.00318521	0.00314856	0.00311285	0.0030775	0.00304212	0.00277295	0.0027369	0.00270123	0.00266595	0.00263108	0.00259562	0.00256004	0.00252533	0.00249184	0.00245976	0.00242926	0.00240013	0.00237091	0.00234273	0.00231526	0.00228847	0.00226244	0.00223716	0.00221275	0.00218916	0.00223751	0.00221349	0.00219029	0.00216793	0.00214771
159	Italy	Europe	Southern Europe	0.0207143	0.0203446	0.0200032	0.0196814	0.0193691	0.0190613	0.0187551	0.018454	0.0181673	0.0179071	0.0176807	0.0174841	0.0173175	0.0171727	0.0170378	0.0169042	0.0167713	0.0166387	0.0165016	0.0163557	0.0161979	0.0147865	0.0145959	0.0143999	0.0142047	0.0140146	0.0138308	0.0136534	0.0134811	0.013313	0.0131482	0.0129875	0.012831	0.0126791	0.0125326	0.0123911	0.0122547	0.0121234	0.0119968	0.0118747	0.0117566	0.0120118	0.0118908	0.0117739	0.0116611	0.0115595
160	Malta	Europe	Southern Europe	0.000139745	0.000138792	0.000137947	0.000137141	0.000136292	0.000135345	0.000134331	0.000133254	0.000132098	0.000130876	0.000129605	0.000128243	0.000126826	0.000125402	0.000124013	0.00012269	0.000121453	0.000120284	0.000119151	0.000118016	0.000116848	0.000106739	0.00010545	0.000104159	0.000102885	0.000101642	0.000100433	9.92588e-05	9.81131e-05	9.69927e-05	9.58943e-05	9.48216e-05	9.37708e-05	9.27397e-05	9.17268e-05	9.07238e-05	8.97307e-05	8.87486e-05	8.77764e-05	8.68166e-05	8.58676e-05	8.7717e-05	8.67083e-05	8.57152e-05	8.47411e-05	8.38396e-05
161	Montenegro	Europe	Southern Europe	0.000198782	0.000196766	0.000194521	0.000192159	0.000189791	0.0001875	0.000185296	0.000183164	0.000181135	0.000179244	0.000177507	0.00017589	0.000174419	0.000173054	0.000171474	0.000169758	0.000168025	0.000166283	0.000164538	0.000162806	0.000161098	0.000146649	0.000144941	0.000143259	0.000141604	0.000139976	0.000138376	0.000136815	0.000135288	0.000133801	0.000132182	0.000130499	0.000128862	0.00012727	0.000125721	0.000124206	0.000122724	0.000121275	0.000119856	0.000118466	0.000117099	0.000119431	0.000118013	0.000116619	0.000115251	0.000113979
162	Portugal	Europe	Southern Europe	0.00337814	0.0033341	0.00329874	0.0032689	0.00324177	0.00321536	0.00318918	0.00316358	0.00313858	0.0031144	0.00309108	0.00306756	0.00304405	0.00302023	0.00299518	0.00296831	0.00293957	0.00290916	0.00287763	0.00284583	0.00281434	0.00256774	0.00253604	0.0025048	0.00247347	0.00244092	0.00240894	0.00237782	0.00234743	0.00231734	0.00228756	0.0022587	0.00223066	0.00220345	0.00217711	0.00215149	0.00212659	0.00210242	0.00207893	0.00205613	0.00203394	0.00207841	0.00205549	0.00203314	0.00201137	0.00199134
163	Serbia	Europe	Southern Europe	0.00252326	0.00251033	0.00250448	0.00250098	0.00249279	0.00247529	0.00244731	0.00241075	0.00236806	0.00232285	0.00227769	0.00223246	0.00218715	0.00214218	0.00209762	0.00205359	0.00201042	0.00196837	0.00192662	0.00188663	0.00184855	0.00166997	0.00163613	0.00160388	0.00157274	0.00154231	0.00151249	0.00148347	0.0014552	0.00142782	0.0014014	0.00137595	0.00135133	0.00132748	0.00130436	0.00128182	0.00125983	0.00123841	0.00121748	0.00119704	0.00117703	0.00118977	0.00116933	0.00114931	0.00112973	0.00111126
164	Spain	Europe	Southern Europe	0.0135435	0.0133332	0.0131379	0.0129563	0.0127827	0.0126142	0.012448	0.0122876	0.0121437	0.0120303	0.0119555	0.0119174	0.0119145	0.0119336	0.0119566	0.0119712	0.0119758	0.0119707	0.0119514	0.0119138	0.0118556	0.0108681	0.0107588	0.0106375	0.0105129	0.0103912	0.0102741	0.0101614	0.0100518	0.00994404	0.00983722	0.00973208	0.00962916	0.00952866	0.00943098	0.00933562	0.00924275	0.00915255	0.00906508	0.0089807	0.00889929	0.00911042	0.00902711	0.00894691	0.00886992	0.00880146
165	Austria	Europe	Western Europe	0.00261823	0.00258969	0.00256758	0.00254837	0.00252734	0.00250147	0.00246961	0.00243322	0.00239511	0.00235919	0.002328	0.00230153	0.00227908	0.00225914	0.00223935	0.00221811	0.00219524	0.00217131	0.00214679	0.00212251	0.00209902	0.00191649	0.00189342	0.00187117	0.00184975	0.00182915	0.0018094	0.00179064	0.00177273	0.00175566	0.00173938	0.00172393	0.00170922	0.00169519	0.0016818	0.00166888	0.0016564	0.00164438	0.00163274	0.00162149	0.00161056	0.00165244	0.00164078	0.00162947	0.00161856	0.00160907
166	Belgium	Europe	Western Europe	0.00361708	0.00356357	0.00351532	0.00347051	0.00342691	0.00338314	0.00333876	0.00329434	0.00325069	0.00320905	0.00317017	0.003133	0.00309798	0.00306571	0.00303661	0.00301076	0.00298853	0.00296923	0.00295109	0.00293193	0.00291028	0.00266201	0.00263327	0.0026033	0.00257331	0.00254414	0.00251592	0.00248865	0.00246223	0.00243668	0.002412	0.00238835	0.00236565	0.00234385	0.00232289	0.00230251	0.00228273	0.00226357	0.002245	0.00222705	0.00220964	0.00226163	0.00224344	0.00222584	0.00220886	0.00219388
167	Bulgaria	Europe	Western Europe	0.00222728	0.0021701	0.00211171	0.00205331	0.00199702	0.00194448	0.00189612	0.00185141	0.00180958	0.00176952	0.00173042	0.00169188	0.00165471	0.00161849	0.00158316	0.00154865	0.00151495	0.00148201	0.00144988	0.00141869	0.00138851	0.00124428	0.00121667	0.00118996	0.00116406	0.00113891	0.00111447	0.00109081	0.00106785	0.00104556	0.00102392	0.00100295	0.000982574	0.000962766	0.000943511	0.000924717	0.000906375	0.00088849	0.000871052	0.000854088	0.000837582	0.000831475	0.000815212	0.000799431	0.000784159	0.000769879
168	France	Europe	Western Europe	0.0211808	0.0208959	0.0206245	0.0203647	0.0201144	0.0198731	0.019639	0.0194129	0.0191997	0.0190069	0.0188393	0.0186902	0.0185598	0.01844	0.0183181	0.0181855	0.0180405	0.0178857	0.0177253	0.0175663	0.0174132	0.0159283	0.0157747	0.0156261	0.0154814	0.01534	0.0152021	0.0150692	0.0149402	0.0148153	0.0146943	0.0145776	0.0144647	0.0143558	0.0142517	0.0141516	0.0140557	0.0139638	0.0138755	0.0137906	0.0137085	0.014057	0.0139695	0.0138848	0.013803	0.0137326
169	Germany	Europe	Western Europe	0.0268926	0.0265893	0.0263217	0.0260669	0.0257987	0.0255023	0.0251718	0.0248128	0.0244387	0.0240708	0.023722	0.0233896	0.0230713	0.0227584	0.0224379	0.0221023	0.0217538	0.021397	0.021037	0.0206861	0.0203522	0.0184844	0.0181828	0.0178949	0.0176163	0.0173438	0.017077	0.016818	0.0165658	0.0163205	0.016082	0.0158506	0.0156253	0.0154058	0.0151923	0.0149835	0.0147795	0.0145802	0.0143855	0.0141956	0.0140102	0.0142635	0.0140729	0.013887	0.013706	0.0135382
170	Luxembourg	Europe	Western Europe	0.000141736	0.000140878	0.000140342	0.000139973	0.000139815	0.000139651	0.000139409	0.00013924	0.000139094	0.000138951	0.000138679	0.000138061	0.000137184	0.000136331	0.000135797	0.000135759	0.000136296	0.000137283	0.000138481	0.000139572	0.000140342	0.000129757	0.000129651	0.00012936	0.00012902	0.000128722	0.000128481	0.000128276	0.000128094	0.00012792	0.000127743	0.000127572	0.00012741	0.000127257	0.000127116	0.000126978	0.000126843	0.000126712	0.00012658	0.000126445	0.0001263	0.000129933	0.000129685	0.000129425	0.000129155	0.000128953
171	Monaco	Europe	Western Europe	1.09527e-05	1.0822e-05	1.07176e-05	1.06326e-05	1.05562e-05	1.0481e-05	1.04076e-05	1.03378e-05	1.0272e-05	1.02087e-05	1.01487e-05	1.00857e-05	1.0023e-05	9.96873e-06	9.93254e-06	9.91951e-06	9.93323e-06	9.96788e-06	1.00077e-05	1.00329e-05	1.00306e-05	9.22762e-06	9.16047e-06	9.07963e-06	8.99757e-06	8.92289e-06	8.85758e-06	8.80003e-06	8.74931e-06	8.70377e-06	8.66259e-06	8.62647e-06	8.59581e-06	8.57003e-06	8.54916e-06	8.53205e-06	8.51845e-06	8.5088e-06	8.50186e-06	8.49755e-06	8.49538e-06	8.77377e-06	8.7699e-06	8.76745e-06	8.76625e-06	8.77177e-06
172	Netherlands	Europe	Western Europe	0.00510376	0.00505287	0.00501018	0.00497091	0.00493312	0.00489545	0.00485739	0.00481909	0.00478098	0.00474372	0.00470764	0.00467447	0.00464448	0.00461391	0.00458162	0.00454681	0.00450901	0.00446859	0.00442665	0.00438424	0.00434192	0.00396458	0.00391991	0.00387573	0.00383215	0.00378934	0.00374745	0.00370683	0.00366726	0.00362875	0.00359124	0.00355488	0.00351954	0.00348515	0.00345172	0.00341894	0.00338681	0.00335533	0.00332442	0.0032941	0.00326423	0.00333206	0.00330023	0.00326885	0.00323796	0.00320954
173	Switzerland	Europe	Western Europe	0.00206991	0.00205524	0.00204118	0.00202874	0.0020152	0.00199885	0.00197919	0.00195706	0.00193374	0.00191104	0.00189021	0.00187109	0.0018537	0.00183821	0.00182474	0.00181327	0.00180403	0.00179679	0.00179078	0.00178509	0.00177905	0.001636	0.00162722	0.00161842	0.0016099	0.00160191	0.00159443	0.00158751	0.00158109	0.00157522	0.00156992	0.00156524	0.00156112	0.00155749	0.00155431	0.00155141	0.00154879	0.00154645	0.00154435	0.00154246	0.00154072	0.00158965	0.00158721	0.00158494	0.0015829	0.00158208
[truncated: 15 more columns]

## Sheet: Stratospheric ozone depletion
ID	Country	World continent	Sub-continent	Stratospheric ozone depletion (dimensionless)
				BAU																					STA																				UTT
				1990	1991	1992	1993	1994	1995	1996	1997	1998	1999	2000	2001	2002	2003	2004	2005	2006	2007	2008	2009	2010	2011	2012	2013	2014	2015	2016	2017	2018	2019	2020	2021	2022	2023	2024	2025	2026	2027	2028	2029	2030	2031	2032	2033	2034	2035
1	Burundi	Africa	Eastern Africa	0.000536404	0.000541104	0.000544861	0.000547615	0.000549332	0.000550118	0.000549871	0.000548926	0.000548331	0.000549395	0.000553007	0.000559282	0.000567993	0.000578664	0.000590526	0.000602996	0.000616015	0.000629627	0.000643577	0.000657628	0.000671613	0.000740162	0.000754649	0.000769155	0.00078397	0.000799283	0.000815147	0.000831526	0.000848251	0.000865153	0.000882106	0.000899145	0.000916302	0.00093361	0.000951134	0.000968863	0.000986822	0.00100507	0.00102368	0.00104282	0.00106255	0.00101638	0.00103642	0.00105714	0.00107863	0.00110157
2	Comoros	Africa	Eastern Africa	3.7034e-05	3.7482e-05	3.78884e-05	3.83016e-05	3.87423e-05	3.92139e-05	3.97185e-05	4.02554e-05	4.08203e-05	4.14069e-05	4.20099e-05	4.26154e-05	4.32316e-05	4.38614e-05	4.45038e-05	4.516e-05	4.58309e-05	4.65132e-05	4.72028e-05	4.78969e-05	4.85932e-05	5.04736e-05	5.12929e-05	5.21179e-05	5.29487e-05	5.37863e-05	5.46317e-05	5.54903e-05	5.63623e-05	5.72516e-05	5.81608e-05	5.90937e-05	6.00498e-05	6.10327e-05	6.20476e-05	6.30935e-05	6.4172e-05	6.52842e-05	6.64294e-05	6.76088e-05	6.88203e-05	6.50602e-05	6.6358e-05	6.76824e-05	6.90321e-05	7.04466e-05
3	Djibouti	Africa	Eastern Africa	8.78301e-05	8.9224e-05	8.97056e-05	8.9584e-05	8.92475e-05	8.89654e-05	8.87834e-05	8.86214e-05	8.84598e-05	8.82521e-05	8.79686e-05	8.75994e-05	8.71949e-05	8.67706e-05	8.63339e-05	8.58917e-05	8.54502e-05	8.50127e-05	8.45899e-05	8.41979e-05	8.38473e-05	9.15447e-05	9.08518e-05	9.01938e-05	8.9554e-05	8.89199e-05	8.84853e-05	8.81415e-05	8.7798e-05	8.74528e-05	8.71028e-05	8.67504e-05	8.63916e-05	8.60257e-05	8.56537e-05	8.52706e-05	8.48767e-05	8.44745e-05	8.40664e-05	8.36585e-05	8.3252e-05	7.44487e-05	7.39068e-05	7.33707e-05	7.28447e-05	7.23727e-05
4	Eritrea	Africa	Eastern Africa	0.00027247	0.000271066	0.000268306	0.000265143	0.000262825	0.000262222	0.000263497	0.000266396	0.00027081	0.000276513	0.00028328	0.000291078	0.000299875	0.000309178	0.000318338	0.000326912	0.00033472	0.000341879	0.00034866	0.000355485	0.000362635	0.000344535	0.000351743	0.000359057	0.000366298	0.00037334	0.000380164	0.000386835	0.000393376	0.000399862	0.000406343	0.000412848	0.000419355	0.000425869	0.0004324	0.000438922	0.000445442	0.000451978	0.000458541	0.000465163	0.000471847	0.000387081	0.000392477	0.000397892	0.000403326	0.000409015
5	Ethiopia	Africa	Eastern Africa	0.00415142	0.00422582	0.00430636	0.00439904	0.00451003	0.0046176	0.00472147	0.00482294	0.00492358	0.00502572	0.00513085	0.00523783	0.00534691	0.00545753	0.00556824	0.00567807	0.00578699	0.0058956	0.00600739	0.00612002	0.00623412	0.00612567	0.00626456	0.00640521	0.00654763	0.00669176	0.00683767	0.00698589	0.007136	0.00728796	0.00744163	0.00759727	0.00775457	0.00791337	0.00807364	0.0082347	0.00839649	0.00855905	0.00872221	0.00888612	0.00905051	0.00829927	0.00846842	0.00863791	0.00880794	0.00898383
6	Kenya	Africa	Eastern Africa	0.00222322	0.00226096	0.00229936	0.00233764	0.00237484	0.00241044	0.00244426	0.00247674	0.00250879	0.0025416	0.00257599	0.00261146	0.00264826	0.00268622	0.00272476	0.00276347	0.00280234	0.00284152	0.0028813	0.00292222	0.00296459	0.00301218	0.00305693	0.00310274	0.00314906	0.00319552	0.0032421	0.00328917	0.00333667	0.0033848	0.00343369	0.00348351	0.00353415	0.00358575	0.00363854	0.00369242	0.00374744	0.00380366	0.00386104	0.00391968	0.00397945	0.00354189	0.00359757	0.00365425	0.00371198	0.00377292
7	Madagascar	Africa	Eastern Africa	0.000814655	0.000826021	0.000838314	0.000851525	0.00086485	0.000878971	0.000893964	0.000909734	0.000926061	0.00094267	0.000959338	0.000975732	0.000992058	0.00100833	0.00102448	0.00104157	0.00105859	0.00107555	0.00109257	0.00110985	0.00112754	0.00103851	0.00105494	0.00107183	0.00108921	0.00110711	0.00112554	0.0011446	0.00116423	0.00118444	0.00120519	0.00122655	0.00124846	0.0012709	0.00129385	0.00131721	0.00134097	0.00136514	0.00138968	0.00141458	0.00143981	0.00114994	0.00117069	0.00119169	0.00121297	0.00123536
8	Malawi	Africa	Eastern Africa	0.000980272	0.000987384	0.000983832	0.000974733	0.000967147	0.000965933	0.000972357	0.000984693	0.00100111	0.00101782	0.00103354	0.00104786	0.00106183	0.00107605	0.00109134	0.0011082	0.00112676	0.00114662	0.00116734	0.00118841	0.00120944	0.0012895	0.00131204	0.00133485	0.00135823	0.0013824	0.00140742	0.00143334	0.00146007	0.00148762	0.00151595	0.00154515	0.00157519	0.0016061	0.00163794	0.00167063	0.00170419	0.00173862	0.00177389	0.00181001	0.0018469	0.00174187	0.00177856	0.00181598	0.00185416	0.00189419
9	Mauritius	Africa	Eastern Africa	0.000215215	0.000213789	0.000212867	0.000212256	0.000211701	0.000211022	0.000210187	0.000209224	0.000208097	0.000206784	0.000205271	0.000203441	0.000201396	0.000199199	0.000196906	0.000194569	0.000192205	0.000189819	0.000187451	0.000185157	0.000182968	0.000222831	0.000220177	0.000217654	0.000215211	0.000212811	0.000210447	0.000208145	0.0002059	0.000203726	0.000201629	0.000199613	0.000197664	0.000195774	0.000193939	0.00019214	0.000190375	0.000188646	0.000186944	0.00018527	0.000183615	0.000186291	0.000184543	0.000182816	0.000181115	0.000179548
10	Mozambique	Africa	Eastern Africa	0.000951212	0.000960256	0.000978503	0.00100248	0.00102736	0.00104983	0.00106907	0.0010862	0.00110053	0.00111512	0.00113117	0.00114843	0.00116655	0.00118525	0.001204	0.00122243	0.00124053	0.00125841	0.00127608	0.00129378	0.00131159	0.00126975	0.0012883	0.00130719	0.00132646	0.00134621	0.00136647	0.00138743	0.00140917	0.00143187	0.00145567	0.00148069	0.00150689	0.0015343	0.00156296	0.00159278	0.00162379	0.00165601	0.0016894	0.00172394	0.00175956	0.00154301	0.00157845	0.00161488	0.00165224	0.00169148
11	Rwanda	Africa	Eastern Africa	0.000657264	0.000627578	0.000584117	0.000537636	0.000504639	0.000496365	0.000517417	0.000561244	0.000617442	0.000671597	0.00071308	0.000738771	0.000752586	0.000758345	0.000763006	0.000771309	0.000783967	0.000799195	0.000816307	0.000834019	0.000851459	0.000974946	0.000995755	0.00101669	0.00103772	0.00105882	0.00107997	0.00110121	0.00112252	0.00114396	0.00116556	0.00118738	0.00120933	0.00123141	0.0012536	0.00127579	0.00129799	0.00132021	0.00134243	0.00136467	0.00138689	0.00138009	0.00140221	0.00142433	0.00144652	0.00146966
12	Somalia	Africa	Eastern Africa	0.000581032	0.000571067	0.00055961	0.000548794	0.000541443	0.000539359	0.000543089	0.000551609	0.000563216	0.000575559	0.00058697	0.000596924	0.000606001	0.000614448	0.000622666	0.000630963	0.000639283	0.000647528	0.000655994	0.000665087	0.000675075	0.000677024	0.000689027	0.000701854	0.000715275	0.000729129	0.000743402	0.000758221	0.000773599	0.000789621	0.000806337	0.000823792	0.000841943	0.000860794	0.000880359	0.000901416	0.000924141	0.000947555	0.000971614	0.000996381	0.0010218	0.000930732	0.00095688	0.000983728	0.0010113	0.00104023
13	South Sudan	Africa	Eastern Africa	0.000458503	0.000446313	0.000431386	0.000416541	0.000405067	0.000400433	0.000403545	0.000413152	0.000426958	0.000441771	0.000455378	0.000467112	0.000477807	0.000488163	0.00049923	0.000511699	0.000525484	0.000540142	0.000555613	0.000571851	0.000588715	0.000529423	0.000544609	0.000559516	0.000573284	0.000585359	0.000595542	0.00060416	0.000611728	0.000619015	0.000626559	0.000634524	0.000642754	0.000651174	0.000659642	0.000668017	0.000676322	0.000684653	0.000693048	0.000701578	0.000710269	0.000530715	0.000537399	0.000544223	0.000551186	0.000558596
14	Uganda	Africa	Eastern Africa	0.00131188	0.00133663	0.001361	0.00138577	0.00141073	0.00143585	0.00146102	0.00148641	0.00151253	0.00154002	0.00156929	0.00160003	0.00163237	0.00166696	0.00170269	0.00173896	0.00177576	0.00181315	0.00185128	0.00189043	0.00193077	0.001864	0.00190464	0.00194636	0.00198907	0.0020327	0.00207727	0.00212299	0.00216978	0.00221772	0.00226684	0.00231724	0.00236886	0.00242174	0.00247596	0.00253138	0.00258804	0.00264596	0.00270507	0.00276542	0.00282689	0.00240089	0.00245546	0.00251099	0.00256756	0.0026267
15	United Republic of Tanzania	Africa	Eastern Africa	0.00198944	0.0020238	0.00206161	0.00210085	0.00213891	0.00217412	0.00220609	0.00223567	0.00226403	0.0022928	0.00232317	0.00235469	0.00238768	0.00242428	0.00246357	0.00250542	0.00255011	0.00259756	0.00264763	0.00270017	0.00275505	0.00259027	0.00265046	0.00271301	0.00277754	0.00284381	0.00291181	0.00298186	0.00305393	0.00312826	0.00320497	0.00328426	0.00336609	0.00345066	0.00353829	0.00362892	0.00372267	0.00381964	0.0039198	0.00402328	0.00412998	0.0035998	0.00370794	0.00381941	0.00393426	0.00405489
16	Zambia	Africa	Eastern Africa	0.000774681	0.000778367	0.000781746	0.000785426	0.000789917	0.000795557	0.000802525	0.000810645	0.000819438	0.000828276	0.000836733	0.000846574	0.000857019	0.000867545	0.000878515	0.000890203	0.000902679	0.000915913	0.000930087	0.000945438	0.000962113	0.00104759	0.00106778	0.00108921	0.00111162	0.00113482	0.00115877	0.0011836	0.00120923	0.00123569	0.00126297	0.00129111	0.00132006	0.00134985	0.00138052	0.00141203	0.00144437	0.00147759	0.00151168	0.00154668	0.00158258	0.00149631	0.00153089	0.00156633	0.00160267	0.00164091
17	Zimbabwe	Africa	Eastern Africa	0.000987791	0.000996942	0.00100416	0.00100867	0.00101207	0.00101492	0.00101752	0.00101962	0.00102041	0.00101884	0.00101429	0.0010066	0.000996654	0.000983281	0.000968862	0.000954442	0.000939948	0.000925823	0.000913937	0.000906595	0.000905167	0.000950313	0.000959234	0.000971895	0.000985861	0.000999289	0.0010118	0.00102375	0.00103478	0.00104471	0.00105346	0.00106085	0.00106687	0.00107198	0.00107684	0.00108183	0.00108707	0.0010925	0.00109809	0.00110378	0.00110953	0.000988286	0.000992754	0.000997417	0.00100233	0.00100811
18	Angola	Africa	Middle Africa	0.000874353	0.000893072	0.000914627	0.000937928	0.000961463	0.000984249	0.00100594	0.00102711	0.00104885	0.00107268	0.00109962	0.00112964	0.0011625	0.00119761	0.00123394	0.00127072	0.00130786	0.00134549	0.00138356	0.00142214	0.00146128	0.00164852	0.0016994	0.00175122	0.00180431	0.00185891	0.00191515	0.00197311	0.00203262	0.00209351	0.00215567	0.00221917	0.00228401	0.00234464	0.00240047	0.00245722	0.00251492	0.00257352	0.00263291	0.00269303	0.00275371	0.00279014	0.0028532	0.00291666	0.00298053	0.00304656
19	Cameroon	Africa	Middle Africa	0.00151606	0.001537	0.0015588	0.00158128	0.00160422	0.00162749	0.00165108	0.00167499	0.00169923	0.00172377	0.00174858	0.00177312	0.00179776	0.00182263	0.00184772	0.001873	0.00189856	0.00192434	0.00195038	0.00197685	0.00200382	0.00219432	0.00222383	0.00225391	0.00228457	0.00231578	0.00234757	0.00238013	0.00241333	0.00244715	0.00248156	0.00251668	0.00255242	0.00258882	0.00262598	0.00266376	0.00270217	0.00274123	0.0027809	0.00282125	0.00286218	0.0027174	0.00275674	0.00279678	0.00283754	0.00288071
20	Central African Republic	Africa	Middle Africa	0.000240627	0.000242217	0.000244221	0.000246505	0.00024888	0.000251213	0.000253503	0.000255773	0.000257944	0.000259923	0.000261657	0.000263039	0.00026417	0.000265187	0.000266244	0.000267473	0.000268912	0.000270533	0.000272329	0.000274289	0.0002764	0.000269604	0.000272289	0.000275139	0.000278124	0.000281224	0.000284435	0.000287786	0.000291274	0.000294918	0.000298728	0.000302721	0.000306884	0.000311213	0.000315711	0.000320352	0.00032514	0.000330082	0.000335179	0.000340442	0.000345861	0.000309694	0.000315588	0.000321631	0.00032783	0.000334388
21	Chad	Africa	Middle Africa	0.000549085	0.000557438	0.000566251	0.000575531	0.000585195	0.000595675	0.000606895	0.000618816	0.000631604	0.000645467	0.000660469	0.000676499	0.000693458	0.000710785	0.000727692	0.000743652	0.000758525	0.000772493	0.000785868	0.000799141	0.000812714	0.000753222	0.000766261	0.000779665	0.000793439	0.000807598	0.000822176	0.000837301	0.000853026	0.000869469	0.000886701	0.000904804	0.000923731	0.00094342	0.000963789	0.000984712	0.00100618	0.00102825	0.00105091	0.00107423	0.0010982	0.000902937	0.000924951	0.000947636	0.000971025	0.000995711
22	Congo	Africa	Middle Africa	0.000178692	0.000180465	0.000182334	0.00018434	0.00018653	0.000188934	0.000191593	0.000194505	0.000197514	0.000200456	0.000203225	0.0002057	0.000207993	0.0002103	0.000212868	0.000215847	0.000219303	0.000223131	0.000227147	0.000231109	0.000234853	0.00022043	0.000223428	0.000226315	0.000229177	0.000232081	0.000235032	0.000238049	0.000241168	0.000244454	0.000247945	0.000251673	0.000255622	0.000259762	0.000264056	0.000268454	0.000272952	0.000277564	0.000282293	0.000287157	0.000292154	0.000239582	0.000243944	0.000248404	0.000252972	0.000257795
23	Democratic Republic of the Congo	Africa	Middle Africa	0.00314488	0.00321825	0.00330286	0.00339055	0.00347076	0.00353675	0.00358601	0.00362211	0.00365184	0.00368466	0.00372699	0.00377934	0.0038401	0.00390703	0.00397624	0.00404496	0.00411303	0.0041813	0.00424984	0.00431916	0.00438955	0.00441889	0.00449173	0.0045656	0.00464078	0.00471747	0.00479576	0.00487596	0.00495779	0.00504124	0.00512622	0.00521292	0.00530119	0.00539098	0.00548239	0.005575	0.00566883	0.00576391	0.00586005	0.00595729	0.00605537	0.00535592	0.00544392	0.00553257	0.005622	0.00571562
24	Equatorial Guinea	Africa	Middle Africa	4.96997e-05	5.04796e-05	5.13388e-05	5.22601e-05	5.32126e-05	5.40331e-05	5.48574e-05	5.56985e-05	5.65536e-05	5.7419e-05	5.82903e-05	5.91508e-05	6.00101e-05	6.08668e-05	6.17104e-05	6.25346e-05	6.33386e-05	6.41251e-05	6.4904e-05	6.56921e-05	6.64995e-05	7.96825e-05	8.05134e-05	8.136e-05	8.22151e-05	8.30734e-05	8.39354e-05	8.48088e-05	8.56881e-05	8.6573e-05	8.74623e-05	8.83593e-05	8.92613e-05	9.0169e-05	9.10842e-05	9.20017e-05	9.29224e-05	9.38482e-05	9.47787e-05	9.57133e-05	9.66501e-05	9.57365e-05	9.65535e-05	9.73743e-05	9.82021e-05	9.90967e-05
25	Gabon	Africa	Middle Africa	0.00014098	0.000142739	0.000144577	0.000146481	0.000148442	0.000150439	0.000152473	0.000154539	0.000156612	0.000158663	0.000160668	0.000162574	0.000164422	0.000166251	0.000168091	0.000169966	0.000171884	0.000173835	0.000175814	0.000177821	0.000179852	0.000192178	0.000194299	0.000196438	0.000198582	0.000200722	0.000202855	0.000205001	0.000207151	0.000209312	0.000211485	0.000213696	0.000215937	0.000218212	0.000220528	0.000222874	0.000225253	0.000227667	0.000230116	0.000232605	0.000235129	0.000218169	0.000220578	0.000223023	0.000225513	0.000228184
26	Algeria	Africa	Northern Africa	0.00515349	0.00520491	0.0052547	0.00530129	0.00534293	0.00537854	0.00540828	0.00543288	0.00545291	0.00546981	0.00548361	0.00549275	0.00549922	0.00550589	0.00551576	0.00553081	0.00555186	0.0055781	0.00560873	0.00564243	0.00567822	0.00695743	0.00699941	0.00704149	0.00708148	0.00711775	0.00714971	0.00717804	0.00720255	0.00722385	0.00724226	0.00725808	0.0072709	0.00728074	0.00728775	0.00729156	0.00729233	0.00729041	0.00728611	0.00728006	0.0072725	0.00738559	0.00737183	0.0073574	0.00734291	0.00733329
27	Egypt	Africa	Northern Africa	0.0129152	0.012959	0.0129925	0.0130201	0.013048	0.0130811	0.0131203	0.0131699	0.0132275	0.0132891	0.0133541	0.0134189	0.0134865	0.0135572	0.01363	0.013704	0.0137794	0.0138542	0.0139291	0.0140058	0.0140845	0.0175224	0.0176358	0.0177511	0.0178667	0.0179816	0.0180854	0.0181161	0.0181465	0.0181771	0.0182081	0.0182403	0.018273	0.0183066	0.0183418	0.0183776	0.0184124	0.018438	0.0184649	0.018494	0.0185251	0.0191628	0.0191884	0.0192163	0.019247	0.0192918
28	Libya	Africa	Northern Africa	0.00101292	0.00101789	0.00102305	0.00102813	0.00103274	0.00103662	0.00103981	0.00104248	0.00104472	0.00104664	0.00104832	0.00104939	0.00105006	0.00105066	0.00105143	0.00105252	0.00105421	0.00105631	0.001058	0.00105829	0.00105659	0.00130802	0.0012992	0.00128976	0.00128171	0.00127637	0.00127414	0.0012745	0.00127639	0.00127844	0.00127968	0.00127995	0.00127951	0.00127851	0.00127726	0.00127587	0.00127436	0.00127265	0.00127078	0.00126884	0.00126685	0.00130028	0.00129743	0.00129463	0.00129191	0.00129007
29	Morocco	Africa	Northern Africa	0.00471614	0.00475083	0.00478472	0.00481753	0.00484917	0.00487209	0.00489267	0.0049122	0.00492947	0.00494295	0.00495162	0.00495406	0.00495213	0.00494713	0.00494029	0.00493566	0.00493083	0.00492554	0.00492216	0.00492375	0.0049322	0.00584939	0.00588097	0.00591668	0.00595169	0.00598255	0.00600824	0.00603021	0.00604927	0.00606736	0.00608573	0.00610477	0.00612363	0.00614194	0.00615923	0.00617469	0.00618833	0.00620043	0.00621108	0.00622068	0.00622928	0.00633008	0.00633851	0.00634609	0.00635308	0.00636276
30	Sudan	Africa	Northern Africa	0.00240954	0.00247445	0.00255065	0.00262791	0.00268774	0.00273558	0.00276965	0.00279285	0.0028097	0.0028265	0.00284747	0.00287258	0.00290076	0.00293089	0.0029609	0.00298932	0.00301643	0.00304268	0.00306747	0.0030905	0.00311155	0.00307181	0.00308083	0.00309002	0.0031016	0.00311698	0.00313663	0.00316017	0.00318642	0.003214	0.00324191	0.00327006	0.00329865	0.00332779	0.00335778	0.00338855	0.00342008	0.00345228	0.00348505	0.00351844	0.00355231	0.00295289	0.00297716	0.0030017	0.0030265	0.00305312
31	Tunisia	Africa	Northern Africa	0.00180182	0.00182044	0.0018385	0.00185523	0.00186911	0.00187773	0.00188352	0.00188679	0.00188807	0.00188813	0.0018875	0.00188579	0.00188342	0.00188087	0.00187822	0.00187479	0.00187203	0.00186987	0.0018682	0.00186685	0.00186571	0.00228593	0.00228495	0.00228418	0.00228347	0.00228269	0.0022818	0.00228094	0.00227993	0.00227878	0.00227745	0.002276	0.00227432	0.00227237	0.00227013	0.00226744	0.0022643	0.00226077	0.00225685	0.00225006	0.00224075	0.00230299	0.00229211	0.00228124	0.00227048	0.00225969
32	Botswana	Africa	Southern Africa	0.00015788	0.000162642	0.000165821	0.000168752	0.000171615	0.000174369	0.000177011	0.000179525	0.000181865	0.000183967	0.000185791	0.000187266	0.000188034	0.000188502	0.000188784	0.00018892	0.000188937	0.000188839	0.000188654	0.00018842	0.000188164	0.000214435	0.000214399	0.000214402	0.00021447	0.000214618	0.000214863	0.000215221	0.000215665	0.000216173	0.000216727	0.000217331	0.000217987	0.000218708	0.000219514	0.000220404	0.000221381	0.000222444	0.000223581	0.000224788	0.000226049	0.000227331	0.000228915	0.000230553	0.000232251	0.000234149
33	Lesotho	Africa	Southern Africa	0.000187173	0.000188056	0.000189254	0.000190578	0.00019178	0.000192687	0.00019324	0.000193415	0.000193348	0.000193096	0.000192703	0.000192121	0.000191399	0.000190607	0.000189809	0.000189054	0.000188366	0.000187677	0.000187085	0.000186622	0.000186305	0.000186278	0.000186388	0.000186597	0.00018684	0.000187069	0.000187272	0.000187473	0.000187672	0.000187889	0.000188136	0.000188419	0.000188726	0.000189056	0.00018941	0.000189774	0.000190151	0.000190547	0.000190961	0.000191402	0.00019187	0.000170685	0.000171284	0.000171912	0.000172577	0.000173385
34	Namibia	Africa	Southern Africa	0.000133529	0.000136073	0.000138424	0.000140655	0.000142916	0.00014533	0.000147951	0.000150673	0.000153272	0.000155455	0.000157032	0.000157905	0.000158504	0.000158803	0.00015901	0.000159314	0.000159765	0.000160329	0.000161044	0.000161938	0.000163028	0.000169066	0.000170752	0.000172555	0.000174377	0.00017614	0.000177822	0.000179455	0.000181045	0.000182628	0.000184225	0.000185839	0.000187451	0.000189049	0.000190624	0.000192154	0.000193637	0.000195075	0.00019646	0.000197791	0.000199062	0.0001805	0.000181491	0.00018242	0.000183294	0.000184224
35	South Africa	Africa	Southern Africa	0.00587346	0.00593406	0.00600368	0.00607643	0.00614369	0.0061997	0.00624273	0.00627512	0.00630021	0.00632291	0.00634657	0.00636971	0.00639345	0.00641718	0.00643965	0.00646005	0.00647914	0.00649656	0.00651025	0.00651781	0.00651774	0.00746022	0.00744466	0.00742319	0.00739899	0.00737436	0.00735002	0.0073263	0.00730319	0.00728096	0.00725973	0.00724015	0.00722218	0.00720564	0.00719032	0.00717552	0.00716128	0.00714786	0.00713536	0.00712416	0.00711425	0.00701914	0.0070133	0.00700864	0.00700524	0.00700718
36	Swaziland	Africa	Southern Africa	8.85364e-05	8.95811e-05	9.0251e-05	9.06951e-05	9.11229e-05	9.16717e-05	9.23995e-05	9.32266e-05	9.39673e-05	9.44666e-05	9.46e-05	9.42986e-05	9.36749e-05	9.29119e-05	9.22435e-05	9.18279e-05	9.17128e-05	9.18362e-05	9.21251e-05	9.24689e-05	9.2787e-05	0.000104118	0.000104425	0.000104714	0.000104985	0.000105239	0.00010547	0.000105682	0.000105879	0.000106074	0.000106277	0.000106495	0.000106722	0.000106961	0.000107212	0.000107472	0.000107741	0.000108024	0.000108323	0.000108643	0.000108987	0.000106066	0.00010648	0.000106919	0.00010738	0.000107929
37	Benin	Africa	Western Africa	0.000460808	0.000471336	0.000482828	0.000494495	0.000506036	0.000516947	0.000527029	0.000536527	0.000545918	0.000555871	0.000566817	0.00057869	0.000591376	0.000604635	0.000618034	0.000631263	0.000644288	0.00065717	0.000669893	0.000682503	0.000695035	0.000670787	0.000683842	0.000696981	0.000710324	0.000723958	0.000737924	0.000752273	0.000766968	0.000782003	0.000797365	0.000813096	0.000829185	0.000845635	0.000862463	0.000879613	0.000897085	0.000914885	0.000932978	0.000951396	0.000970092	0.000858664	0.000877611	0.000896861	0.000916429	0.000936868
38	Burkina Faso	Africa	Western Africa	0.00104383	0.0010554	0.00106804	0.00108167	0.00109623	0.00111168	0.00112801	0.00114649	0.00116696	0.00118843	0.00121086	0.00123387	0.00125769	0.00128237	0.00130784	0.00133404	0.00136102	0.00138873	0.00141703	0.0014459	0.00147535	0.00143269	0.00146504	0.00149809	0.00153187	0.00156641	0.00160173	0.00163796	0.00167501	0.00171292	0.00175169	0.00179139	0.00183196	0.00187338	0.00191567	0.0019587	0.00200244	0.00204691	0.00209204	0.00213782	0.00218418	0.00193437	0.00197877	0.00202348	0.00206917	0.00211705
39	Cabo Verde	Africa	Western Africa	4.32866e-05	4.40164e-05	4.49501e-05	4.60145e-05	4.71064e-05	4.81495e-05	4.91175e-05	5.00241e-05	5.08835e-05	5.17233e-05	5.25571e-05	5.33657e-05	5.41533e-05	5.48661e-05	5.54285e-05	5.57928e-05	5.59381e-05	5.58976e-05	5.57543e-05	5.5624e-05	5.55901e-05	6.42943e-05	6.47516e-05	6.52875e-05	6.58504e-05	6.64019e-05	6.69396e-05	6.74832e-05	6.80308e-05	6.85876e-05	6.91554e-05	6.97357e-05	7.03223e-05	7.09135e-05	7.15081e-05	7.21002e-05	7.26886e-05	7.32737e-05	7.38535e-05	7.39691e-05	7.40499e-05	7.6188e-05	7.6258e-05	7.63181e-05	7.63709e-05	7.64626e-05
40	Côte d'Ivoire	Africa	Western Africa	0.00112019	0.00114022	0.00116074	0.00118139	0.00120171	0.00122131	0.00124035	0.00125872	0.00127551	0.00129043	0.00130254	0.00131074	0.0013159	0.00131926	0.00132236	0.00132631	0.00133142	0.00133809	0.00134629	0.00135651	0.00136898	0.00133784	0.00135537	0.00137446	0.00139416	0.00141378	0.00143313	0.0014525	0.00147195	0.00149174	0.00151207	0.00153297	0.00155431	0.00157608	0.0015983	0.00162086	0.00164377	0.00166707	0.00169073	0.00171481	0.00173927	0.00151248	0.0015354	0.00155868	0.00158237	0.00160742
41	Gambia	Africa	Western Africa	0.000126782	0.000129168	0.000131211	0.000133019	0.000134723	0.000136517	0.000138421	0.000140413	0.000142524	0.000144781	0.000147198	0.000149752	0.000152472	0.000155326	0.000158248	0.000161195	0.000164162	0.00016716	0.000170213	0.00017336	0.000176627	0.000202855	0.000206538	0.000210331	0.000214214	0.000218171	0.000222201	0.000226325	0.000230531	0.000234825	0.000239206	0.000243683	0.000248244	0.000252888	0.00025762	0.00026242	0.000267287	0.000272221	0.000277217	0.000282276	0.000287411	0.000280026	0.000284936	0.000289912	0.000294958	0.000300251
42	Ghana	Africa	Western Africa	0.00131096	0.00132862	0.00134769	0.00136742	0.00138681	0.00140522	0.00142246	0.00143893	0.00145538	0.00147279	0.00149171	0.00151156	0.00153268	0.00155493	0.00157788	0.00160117	0.00162487	0.00164886	0.00167264	0.00169565	0.00171755	0.0016021	0.00162139	0.00164002	0.0016585	0.00167719	0.0016962	0.00171557	0.00173515	0.00175487	0.00177466	0.00179459	0.00181467	0.0018349	0.00185532	0.00187584	0.00189645	0.00191718	0.00193803	0.00195906	0.00198021	0.00164368	0.00166369	0.00168381	0.00170409	0.00172551
43	Guinea	Africa	Western Africa	0.000499801	0.000519443	0.000542863	0.000567394	0.000589572	0.000607083	0.000619297	0.000627142	0.000631862	0.000635282	0.00063875	0.00064225	0.000645701	0.000649643	0.000654572	0.000660814	0.000668636	0.000677943	0.00068833	0.000699243	0.000710274	0.000684355	0.000696148	0.000708161	0.000720454	0.000733065	0.000745981	0.000759224	0.000772762	0.000786619	0.0008008	0.000815335	0.000830189	0.00084536	0.000860881	0.000876689	0.000892792	0.0009092	0.000925887	0.000942858	0.000960077	0.000844411	0.000861724	0.000879325	0.00089725	0.000916054
44	Guinea-Bissau	Africa	Western Africa	6.78436e-05	6.85842e-05	6.93132e-05	7.00357e-05	7.07981e-05	7.15917e-05	7.24148e-05	7.32675e-05	7.41475e-05	7.50523e-05	7.59787e-05	7.69056e-05	7.78492e-05	7.8808e-05	7.97733e-05	8.07396e-05	8.17059e-05	8.26776e-05	8.36778e-05	8.47394e-05	8.58846e-05	8.31563e-05	8.45503e-05	8.60011e-05	8.74838e-05	8.89795e-05	9.04843e-05	9.20095e-05	9.3553e-05	9.51207e-05	9.67158e-05	9.83414e-05	9.99917e-05	0.000101666	0.000103367	0.000105085	0.000106822	0.000108578	0.000110353	0.000112147	0.00011396	0.000100088	0.000101854	0.000103635	0.000105433	0.00010731
45	Liberia	Africa	Western Africa	0.000130163	0.000126827	0.000121155	0.000116612	0.000114242	0.000114589	0.000117941	0.000125247	0.000133701	0.000141472	0.000147335	0.000150813	0.000152446	0.000153118	0.000154081	0.00015617	0.000159588	0.000163939	0.000168752	0.000173363	0.000177321	0.000168984	0.000171495	0.000173685	0.000175821	0.000178091	0.00018053	0.000183096	0.000185766	0.000188511	0.000191307	0.000194171	0.000197115	0.000200142	0.000203257	0.000206447	0.000209714	0.00021306	0.00021648	0.000219974	0.000223535	0.000187184	0.000190407	0.000193684	0.000197015	0.000200522
46	Mali	Africa	Western Africa	0.000989114	0.000994747	0.00100382	0.00101546	0.00102847	0.00104203	0.00105596	0.00107057	0.00108635	0.0011043	0.00112392	0.00114486	0.00116717	0.00119078	0.0012155	0.00124113	0.00126776	0.00129534	0.00132354	0.00135203	0.00138058	0.00137279	0.00140222	0.00143236	0.00146391	0.00149736	0.00153289	0.00157048	0.00160986	0.00165077	0.00169298	0.00173655	0.0017815	0.00182785	0.00187566	0.00192481	0.00197531	0.00202718	0.00208038	0.00213499	0.00219096	0.00196012	0.00201359	0.00206828	0.00212421	0.00218265
47	Mauritania	Africa	Western Africa	0.000254328	0.00025875	0.000263541	0.000268684	0.000274158	0.000279948	0.000286049	0.000292459	0.000299175	0.00030619	0.000313482	0.000320951	0.000328612	0.000336414	0.000344258	0.00035207	0.000359838	0.000367555	0.000375204	0.000382796	0.000390335	0.000415803	0.000425189	0.000434619	0.000444156	0.000453848	0.000463717	0.000473793	0.000484052	0.000494486	0.000505087	0.000515879	0.000526853	0.000538011	0.000549366	0.00056088	0.000572554	0.000584386	0.000596445	0.000608739	0.000621252	0.00061251	0.000626519	0.000640778	0.000655301	0.000670486
48	Niger	Africa	Western Africa	0.000897056	0.000910782	0.000926255	0.000943387	0.000962041	0.000982112	0.00100364	0.0010266	0.00105074	0.00107573	0.00110132	0.00112716	0.00115358	0.00118077	0.00120886	0.00123795	0.00126813	0.00129939	0.00133188	0.00136578	0.00140127	0.00129404	0.00133032	0.0013684	0.00140835	0.00145024	0.00149418	0.00154038	0.00158888	0.00163983	0.00169333	0.00174957	0.00180857	0.00187043	0.00193526	0.00200302	0.00207381	0.00214775	0.00222475	0.00230491	0.00238826	0.00200973	0.00208895	0.00217146	0.00225744	0.0023484
49	Nigeria	Africa	Western Africa	0.0109416	0.011012	0.011088	0.0111694	0.0112562	0.0113485	0.0114466	0.0115504	0.0116591	0.0117718	0.0118877	0.0120127	0.0121407	0.0122732	0.0124111	0.0125549	0.0127052	0.0128614	0.0130243	0.0131948	0.0133736	0.0136603	0.0138202	0.0139863	0.014157	0.0143311	0.0145086	0.0146909	0.0148776	0.0150694	0.0152667	0.0154701	0.0156792	0.015894	0.0161153	0.0163422	0.0165747	0.0168132	0.0170572	0.0173073	0.0175629	0.015021	0.0152173	0.0154171	0.0156205	0.0158367
50	Senegal	Africa	Western Africa	0.000816145	0.000828642	0.000841745	0.00085501	0.000867889	0.000880061	0.000891404	0.000902141	0.00091272	0.000923749	0.000935632	0.000948236	0.000961629	0.000975725	0.000990332	0.00100528	0.00102055	0.00103622	0.00105246	0.00106955	0.00108766	0.00119754	0.00121995	0.00124318	0.00126687	0.00129078	0.00131483	0.00133922	0.00136393	0.00138909	0.00141478	0.00144106	0.00146788	0.00149526	0.00152325	0.00155177	0.00158085	0.00161052	0.00164078	0.00167166	0.00170311	0.00165163	0.00168393	0.00171681	0.00175031	0.00178551
51	Sierra Leone	Africa	Western Africa	0.000337441	0.000332599	0.000325459	0.000317162	0.000309227	0.000302777	0.000297865	0.000294341	0.000292786	0.000293828	0.00029775	0.000304759	0.000314424	0.000325324	0.000335576	0.000343885	0.000349886	0.00035398	0.000356701	0.000358892	0.000361149	0.000333188	0.00033518	0.000337171	0.000339162	0.000341158	0.000343207	0.000345369	0.000347611	0.000349904	0.000352226	0.000354592	0.000357009	0.000359488	0.000362053	0.000364693	0.00036741	0.000370206	0.000373068	0.000375993	0.000378962	0.000303871	0.000306445	0.000309045	0.000311672	0.000314511
52	Togo	Africa	Western Africa	0.000324152	0.000327009	0.000329705	0.000332379	0.000335217	0.00033835	0.000341823	0.000345601	0.00034964	0.000353865	0.000358215	0.000362586	0.000367063	0.000371645	0.000376291	0.000380976	0.000385694	0.000390442	0.000395258	0.000400206	0.000405326	0.000374269	0.000378881	0.000383602	0.000388373	0.000393153	0.000397936	0.000402769	0.000407643	0.00041258	0.000417594	0.000422706	0.000427904	0.000433197	0.000438609	0.000444119	0.000449736	0.000455469	0.000461321	0.00046731	0.000473432	0.000375169	0.000380211	0.000385364	0.000390634	0.000396276
53	Canada	Americas	North America	0.0103368	0.0102786	0.0102275	0.0101766	0.0101254	0.0100734	0.0100209	0.00997037	0.00991999	0.00987119	0.00982486	0.00977737	0.00972574	0.00967723	0.00963236	0.00959132	0.00955521	0.009525	0.00949655	0.00946767	0.00943677	0.00806402	0.00802352	0.00798286	0.00794364	0.0079069	0.00787291	0.00784175	0.00781239	0.00778403	0.00775603	0.00772853	0.00770146	0.00767503	0.00764969	0.00762516	0.00760153	0.00757877	0.00755661	0.00753501	0.00751364	0.00773514	0.00770918	0.00768376	0.00765922	0.00764022
54	United States of America	Americas	North America	0.0986583	0.0979345	0.0972742	0.0966882	0.0961932	0.0957967	0.0955056	0.0953005	0.0951329	0.0949409	0.0946711	0.094356	0.0938728	0.0933474	0.0928139	0.0922958	0.0918029	0.0913242	0.0908503	0.0903713	0.0898799	0.0766486	0.0761156	0.0755889	0.0750785	0.074591	0.0741287	0.0736953	0.0732858	0.0728988	0.0725323	0.0721886	0.0718652	0.0715607	0.0712749	0.0710019	0.0707415	0.0704936	0.0702555	0.0700268	0.0698041	0.0718527	0.0715927	0.0713392	0.0710939	0.0708993
55	Barbados	Americas	Caribbean	5.26804e-05	5.20636e-05	5.14785e-05	5.09221e-05	5.03908e-05	4.98844e-05	4.94011e-05	4.89409e-05	4.85059e-05	4.80989e-05	4.77146e-05	4.73156e-05	4.694e-05	4.65836e-05	4.62351e-05	4.58866e-05	4.55378e-05	4.51898e-05	4.48448e-05	4.45011e-05	4.40499e-05	5.09251e-05	5.03724e-05	4.98406e-05	4.93287e-05	4.88362e-05	4.83629e-05	4.7912e-05	4.74797e-05	4.7066e-05	4.66693e-05	4.6291e-05	4.59284e-05	4.55802e-05	4.52461e-05	4.49222e-05	4.46081e-05	4.43036e-05	4.40072e-05	4.37193e-05	4.34375e-05	4.45674e-05	4.42631e-05	4.39658e-05	4.36763e-05	4.34204e-05
56	Cuba	Americas	Caribbean	0.00208848	0.00207327	0.00205633	0.00203884	0.0020212	0.00200371	0.0019863	0.00196903	0.001952	0.00193508	0.00191831	0.00190127	0.00188426	0.00186659	0.00184765	0.0018274	0.0018058	0.00178309	0.00175978	0.00173664	0.00171416	0.00195048	0.00192542	0.00190108	0.00187727	0.00185384	0.0018308	0.00180835	0.00178638	0.00176491	0.00174391	0.00172341	0.00170334	0.00168377	0.00166483	0.00164645	0.00162833	0.00160959	0.00159129	0.00157327	0.00155338	0.00158277	0.0015608	0.00153901	0.00151746	0.00149706
57	Dominica	Americas	Caribbean	1.41563e-05	1.39269e-05	1.37103e-05	1.35238e-05	1.33349e-05	1.31225e-05	1.28795e-05	1.26155e-05	1.23477e-05	1.20991e-05	1.18855e-05	1.17082e-05	1.15657e-05	1.14427e-05	1.13231e-05	1.11963e-05	1.10599e-05	1.09184e-05	1.07764e-05	1.06412e-05	1.0518e-05	1.17414e-05	1.16131e-05	1.14946e-05	1.1383e-05	1.12755e-05	1.11719e-05	1.10731e-05	1.09787e-05	1.08889e-05	1.08037e-05	1.07234e-05	1.06465e-05	1.05721e-05	1.04985e-05	1.04244e-05	1.03491e-05	1.0273e-05	1.01959e-05	1.01184e-05	1.00406e-05	9.9819e-06	9.89689e-06	9.81192e-06	9.72776e-06	9.65036e-06
58	Dominican Republic	Americas	Caribbean	0.000975155	0.000979211	0.000983659	0.000988284	0.000994305	0.00100051	0.0010064	0.00101202	0.00101739	0.00102258	0.00102761	0.00103217	0.00103646	0.00104192	0.00104763	0.00105293	0.00105786	0.00106241	0.00106657	0.00107038	0.00107386	0.00121989	0.00122231	0.00122429	0.00122589	0.00122715	0.00122811	0.00122887	0.00122941	0.00122976	0.00122995	0.00123003	0.00122998	0.00122981	0.00122954	0.0012291	0.00122851	0.00122779	0.00122693	0.00122596	0.00122485	0.00124131	0.00123959	0.00123776	0.00123584	0.00123457
59	Grenada	Americas	Caribbean	0.000513997	0.000517471	0.000521645	0.000532022	0.000543853	0.000554724	0.000564479	0.000573155	0.000580886	0.000580955	0.000580639	0.000579784	0.00057856	0.000577099	0.000575557	0.000574032	0.000572618	0.000571322	0.000570169	0.000569224	0.000568531	0.00066115	0.000660155	0.000659374	0.000658647	0.000657853	0.000656966	0.000656051	0.000655057	0.000653988	0.000652836	0.000651605	0.000650267	0.000648862	0.000647456	0.000646043	0.00064464	0.000643234	0.000641778	0.000640232	0.000638542	0.000655605	0.000653177	0.000650617	0.000648063	0.000645904
60	Haiti	Americas	Caribbean	0.000580772	0.000585495	0.000590439	0.000594123	0.000597965	0.000601951	0.000606091	0.00061028	0.000614446	0.000618429	0.000622103	0.000627797	0.000633191	0.000638289	0.000643054	0.000647347	0.000651169	0.00065454	0.000657629	0.000660688	0.000663879	0.000643247	0.000646772	0.000650298	0.000653684	0.000656826	0.000659713	0.000662432	0.000664967	0.000667352	0.000669608	0.000671761	0.000673783	0.000675681	0.000677472	0.000679117	0.000680626	0.000682009	0.000683259	0.000684394	0.000685395	0.000595762	0.000596604	0.000597428	0.000598247	0.000599414
61	Jamaica	Americas	Caribbean	0.000414974	0.00041048	0.000406706	0.00040352	0.00040076	0.0003983	0.000396135	0.000394258	0.00039254	0.000390832	0.000389013	0.000386956	0.0003847	0.000382239	0.000379505	0.000376466	0.000373104	0.000369466	0.000365703	0.000362027	0.000358579	0.000401195	0.000397432	0.000393896	0.000390494	0.00038716	0.000383884	0.000380715	0.000377628	0.000374629	0.000371714	0.000368891	0.000366132	0.000363422	0.000360752	0.000358085	0.000355417	0.00035275	0.000350074	0.000347396	0.000344705	0.000343753	0.000340851	0.000337942	0.00033504	0.000332345
62	Puerto Rico	Americas	Caribbean	0.000653381	0.000647853	0.000643052	0.000638693	0.000634417	0.000629955	0.000625304	0.000620446	0.000615099	0.000608937	0.000601701	0.000593031	0.000583408	0.000573198	0.000562824	0.0005526	0.000542644	0.000532923	0.000523475	0.000514333	0.000505515	0.000579405	0.00056929	0.000559679	0.000550564	0.000541929	0.00053377	0.000526114	0.000518899	0.00051209	0.000505648	0.000499571	0.000493818	0.000488348	0.000483123	0.000478074	0.000473181	0.000468438	0.000463824	0.000459337	0.000454955	0.0004647	0.0004601	0.000455592	0.000451187	0.000447145
63	Saint Kitts and Nevis	Americas	Caribbean	6.72328e-06	6.62698e-06	6.56333e-06	6.52313e-06	6.49336e-06	6.46511e-06	6.4353e-06	6.40595e-06	6.37946e-06	6.35935e-06	6.34719e-06	6.34149e-06	6.34155e-06	6.344e-06	6.34481e-06	6.34111e-06	6.33208e-06	6.3185e-06	6.30157e-06	6.28348e-06	6.26593e-06	7.13173e-06	7.10332e-06	7.07548e-06	7.04796e-06	7.02063e-06	6.99388e-06	6.96803e-06	6.94302e-06	6.91828e-06	6.89417e-06	6.87069e-06	6.84775e-06	6.82511e-06	6.80337e-06	6.782e-06	6.76101e-06	6.74042e-06	6.72008e-06	6.69974e-06	6.67948e-06	6.74324e-06	6.71899e-06	6.69476e-06	6.67093e-06	6.65118e-06
64	Saint Lucia	Americas	Caribbean	2.47836e-05	2.47469e-05	2.46585e-05	2.45614e-05	2.44755e-05	2.44148e-05	2.43841e-05	2.43765e-05	2.43781e-05	2.43699e-05	2.43399e-05	2.42686e-05	2.41234e-05	2.39777e-05	2.38541e-05	2.37669e-05	2.37221e-05	2.37089e-05	2.37067e-05	2.36886e-05	2.36435e-05	2.70125e-05	2.69145e-05	2.67928e-05	2.66663e-05	2.65488e-05	2.6443e-05	2.63466e-05	2.62571e-05	2.6171e-05	2.60859e-05	2.60033e-05	2.59237e-05	2.58462e-05	2.57713e-05	2.56968e-05	2.56225e-05	2.55489e-05	2.54752e-05	2.54021e-05	2.5281e-05	2.58548e-05	2.56999e-05	2.55464e-05	2.53945e-05	2.52594e-05
65	Saint Vincent and the Grenadines	Americas	Caribbean	2.00292e-05	1.98373e-05	1.96308e-05	1.94207e-05	1.92104e-05	1.9003e-05	1.87987e-05	1.85975e-05	1.84033e-05	1.82201e-05	1.80506e-05	1.7891e-05	1.77438e-05	1.76049e-05	1.74674e-05	1.73265e-05	1.71819e-05	1.70346e-05	1.68849e-05	1.67348e-05	1.65851e-05	1.85727e-05	1.84133e-05	1.82563e-05	1.81046e-05	1.79593e-05	1.78219e-05	1.76928e-05	1.75713e-05	1.74562e-05	1.73472e-05	1.72449e-05	1.71486e-05	1.70587e-05	1.69748e-05	1.68961e-05	1.68226e-05	1.67543e-05	1.6691e-05	1.66335e-05	1.6581e-05	1.70593e-05	1.69805e-05	1.68431e-05	1.67142e-05	1.66041e-05
66	Trinidad and Tobago	Americas	Caribbean	0.000205701	0.00020346	0.000201308	0.000199186	0.00019702	0.000194766	0.000192414	0.000190004	0.000187615	0.000185348	0.000183241	0.000181097	0.000179119	0.000177273	0.000175492	0.000173726	0.000171972	0.000170235	0.000168497	0.000166751	0.000164989	0.000189815	0.000187499	0.000185173	0.000182845	0.000180519	0.000178198	0.000175892	0.000173588	0.000171282	0.00016897	0.000166659	0.000164349	0.000162052	0.000159787	0.000157557	0.000155365	0.000153214	0.000151105	0.000149043	0.000147025	0.00014958	0.000147524	0.000145517	0.00014356	0.000141734
67	Belize	Americas	Central America	3.10179e-05	3.11534e-05	3.12687e-05	3.13925e-05	3.15847e-05	3.18847e-05	3.23058e-05	3.28278e-05	3.34144e-05	3.40147e-05	3.4588e-05	3.50934e-05	3.55736e-05	3.60385e-05	3.65007e-05	3.6969e-05	3.74435e-05	3.79185e-05	3.83938e-05	3.8871e-05	3.935e-05	4.56829e-05	4.62353e-05	4.67899e-05	4.73424e-05	4.78894e-05	4.84309e-05	4.89711e-05	4.95095e-05	5.00486e-05	5.05896e-05	5.11351e-05	5.1679e-05	5.21204e-05	5.25651e-05	5.30097e-05	5.34549e-05	5.39013e-05	5.43478e-05	5.47951e-05	5.52414e-05	5.74018e-05	5.78481e-05	5.82937e-05	5.87399e-05	5.92222e-05
68	Costa Rica	Americas	Central America	0.000554106	0.000559753	0.000565515	0.000571517	0.000577944	0.00058489	0.000592409	0.000600345	0.000608343	0.000615936	0.000622797	0.000629455	0.000635296	0.000640434	0.000644999	0.000649086	0.000652726	0.000655891	0.000658672	0.000661198	0.000663566	0.000769941	0.000771583	0.000772995	0.000774128	0.000774947	0.000775468	0.000775786	0.000775885	0.000775806	0.000775569	0.000775218	0.00077473	0.00077411	0.000773375	0.000772478	0.000771431	0.000770253	0.00076894	0.000767517	0.000765971	0.000785259	0.000783074	0.000780653	0.000778036	0.000775823
69	El Salvador	Americas	Central America	0.000770955	0.000773281	0.000776597	0.000782276	0.000787938	0.000792269	0.000795106	0.000796618	0.000796992	0.000794219	0.000790953	0.000787003	0.000782549	0.000777833	0.000773062	0.000768395	0.000763934	0.000759693	0.000755739	0.000752167	0.000749025	0.00082782	0.000825615	0.000823745	0.000822006	0.000820246	0.000818432	0.000816646	0.000814826	0.000812973	0.000811082	0.000809156	0.000807162	0.000805147	0.000803195	0.0008013	0.000799483	0.000797727	0.000795972	0.000794172	0.000792256	0.000798801	0.000796934	0.000794967	0.000792977	0.000791456
70	Guatemala	Americas	Central America	0.00054066	0.000542027	0.000543847	0.000545995	0.000548312	0.000550717	0.000553178	0.000555755	0.000558499	0.00056151	0.000564822	0.000568306	0.000571971	0.000575785	0.000579535	0.000583129	0.000586535	0.000589779	0.000592952	0.000596204	0.00059962	0.000625908	0.000630409	0.000634962	0.000639453	0.000643801	0.000647991	0.000652091	0.000656079	0.000659989	0.000663834	0.000667639	0.00067137	0.000675026	0.000678617	0.0006821	0.000685485	0.000688791	0.000692026	0.000695241	0.000698306	0.00067588	0.000679453	0.000682914	0.00068628	0.000689959
71	Honduras	Americas	Central America	0.000611353	0.000622785	0.000634444	0.000646143	0.000657661	0.000668853	0.000679677	0.000690184	0.000700449	0.000710584	0.000720663	0.0007305	0.000740569	0.000750622	0.000760629	0.000770586	0.000780525	0.000790458	0.000800452	0.000810639	0.000821097	0.000934677	0.000948175	0.000961866	0.000975604	0.000989277	0.00100286	0.00101646	0.00103003	0.00104361	0.00105721	0.00107086	0.00108453	0.00109819	0.00111188	0.00112551	0.00113908	0.00115261	0.00116294	0.00117235	0.00118173	0.00122718	0.00123685	0.0012465	0.0012562	0.00126442
72	Mexico	Americas	Central America	0.0171587	0.0172869	0.01743	0.0175812	0.0177319	0.0178759	0.018007	0.018128	0.0182383	0.0183337	0.0184134	0.0184717	0.0185113	0.0185387	0.018561	0.0185832	0.0186073	0.0186323	0.018658	0.0186849	0.0187126	0.0212436	0.0212777	0.0213121	0.0213445	0.0213735	0.0213984	0.0214218	0.0214437	0.0214662	0.0214904	0.0215174	0.021546	0.0215754	0.0216052	0.0216332	0.0216594	0.0216841	0.021707	0.0217285	0.021748	0.0222944	0.0222774	0.0222594	0.0222406	0.0222344
73	Nicaragua	Americas	Central America	0.000541936	0.000548122	0.000555174	0.00056266	0.000570002	0.000576792	0.000582963	0.0005886	0.000593673	0.00059818	0.00060213	0.000605333	0.000607952	0.000610169	0.000612163	0.000614075	0.000615979	0.000617884	0.000619912	0.00062223	0.000624933	0.000686395	0.000690894	0.000695671	0.000700499	0.000705213	0.000709777	0.000714287	0.000718716	0.000723108	0.000727486	0.000731864	0.000736208	0.00074056	0.000744988	0.000749481	0.000754057	0.000758706	0.000763381	0.000768048	0.000772646	0.000783449	0.000788616	0.000793703	0.000798735	0.000804198
74	Panama	Americas	Central America	0.000388322	0.000391642	0.000395162	0.000398874	0.000402786	0.000406896	0.000411207	0.000415691	0.00042029	0.000424923	0.000429408	0.000432961	0.000436424	0.000439796	0.000443041	0.000446132	0.000449078	0.000451872	0.000454532	0.000457101	0.000459608	0.000513848	0.000516423	0.000518978	0.000521539	0.000524121	0.000526737	0.000529428	0.000532164	0.00053495	0.000537779	0.000540673	0.000543611	0.000546586	0.000549597	0.000552597	0.000555587	0.000558571	0.000561535	0.000564489	0.000567412	0.000574053	0.000577032	0.000579973	0.000582887	0.000586119
75	Argentina	Americas	South America	0.00813968	0.0081222	0.00810439	0.00808871	0.00807454	0.00806141	0.00804942	0.00803814	0.00802607	0.00801139	0.00799278	0.00796765	0.00793837	0.00790635	0.00787265	0.00783819	0.0078035	0.00776842	0.00773344	0.00769935	0.0076666	0.00884118	0.00880028	0.00876108	0.00872299	0.00868562	0.00864853	0.00860964	0.00857219	0.00853658	0.00850293	0.00847159	0.0084421	0.00841426	0.00838795	0.00836241	0.00833762	0.00831371	0.00829054	0.00826832	0.00824684	0.00849048	0.0084674	0.00843627	0.00840144	0.00837266
76	Bolivia (Plurinational State of)	Americas	South America	0.000782695	0.000793692	0.000805247	0.000816078	0.000827155	0.000838318	0.000849073	0.000859841	0.000870582	0.000881262	0.000891826	0.000902024	0.000911993	0.000921623	0.000930696	0.000939089	0.000946771	0.000953832	0.000960534	0.000967269	0.000974305	0.00102347	0.00103282	0.00104245	0.00105225	0.00106211	0.00107204	0.00108217	0.00109244	0.00110287	0.00111346	0.00112426	0.0011352	0.00114627	0.00115748	0.00116872	0.00118	0.00119132	0.00120264	0.00121403	0.00122542	0.0012004	0.001213	0.00122562	0.00123829	0.00125176
77	Brazil	Americas	South America	0.0311306	0.0312529	0.0313727	0.0314935	0.0316209	0.031758	0.0319062	0.0320715	0.0322391	0.0324	0.0325474	0.0326298	0.0326939	0.0327402	0.0327614	0.0327533	0.0327153	0.03265	0.0325657	0.0324742	0.032384	0.0365079	0.0364024	0.0362985	0.0361938	0.0360864	0.0359772	0.0358702	0.0357643	0.0356605	0.035559	0.0354616	0.0353666	0.0352738	0.0351834	0.0350927	0.0350018	0.0349112	0.0348201	0.0347292	0.0346374	0.0352151	0.0351224	0.0350288	0.0349353	0.0348626
78	Chile	Americas	South America	0.00285181	0.00285954	0.00287027	0.00288384	0.00289665	0.00290746	0.00291594	0.00292233	0.00292687	0.00293002	0.00293204	0.00293214	0.00293083	0.00292831	0.0029246	0.00291974	0.00291393	0.00290724	0.00289986	0.00289214	0.0028843	0.00334807	0.00333742	0.00332692	0.00331068	0.00329402	0.00327768	0.00326192	0.00324654	0.00323154	0.00321594	0.00319945	0.00318336	0.0031676	0.00315217	0.0031368	0.0031215	0.00310629	0.00309111	0.00307606	0.00306105	0.00314526	0.00312802	0.00311088	0.00309393	0.00307901
79	Colombia	Americas	South America	0.00465118	0.00467456	0.0046993	0.00472513	0.0047494	0.00477331	0.00479801	0.00482331	0.00484866	0.00487336	0.00489684	0.00491749	0.00493637	0.00495384	0.00496992	0.00498461	0.00499811	0.00501027	0.00502109	0.00503074	0.00503932	0.00568686	0.00569133	0.00569497	0.00569795	0.00570039	0.00570241	0.00570446	0.00570629	0.00570799	0.00570956	0.00571126	0.00571289	0.00571444	0.00571597	0.0057171	0.00571784	0.00571829	0.00571835	0.00571817	0.0057176	0.00578775	0.00578573	0.00578337	0.00578077	0.00578137
80	Ecuador	Americas	South America	0.00135856	0.00137593	0.00139307	0.00141046	0.00142806	0.0014458	0.00146367	0.00148162	0.00149957	0.00151744	0.00153511	0.00155213	0.00156781	0.00158245	0.00159652	0.00160989	0.00162259	0.00163462	0.00164614	0.00165739	0.00166856	0.00189795	0.00191164	0.00192532	0.00193894	0.00195247	0.00196594	0.00197953	0.00199316	0.0020069	0.00202076	0.00203482	0.002049	0.0020633	0.00207773	0.00209214	0.00210404	0.00211214	0.0021203	0.00212858	0.00213691	0.00220584	0.00221441	0.00222303	0.00223173	0.00224182
81	Guyana	Americas	South America	0.000116741	0.000114484	0.000112586	0.000110979	0.000109571	0.000108296	0.00010714	0.000106103	0.000105144	0.000104219	0.000103297	0.000102328	0.000101337	0.00010036	9.944e-05	9.86013e-05	9.78528e-05	9.71743e-05	9.65399e-05	9.59188e-05	9.52884e-05	0.000107276	0.000106471	0.000105667	0.000104875	0.000104103	0.000103351	0.000102623	0.00010192	0.000101248	0.000100611	0.000100013	9.94471e-05	9.891e-05	9.83986e-05	9.79017e-05	9.74185e-05	9.69479e-05	9.64828e-05	9.60187e-05	9.55443e-05	9.6744e-05	9.62273e-05	9.56961e-05	9.51509e-05	9.46477e-05
82	Paraguay	Americas	South America	0.000575001	0.000585217	0.000595553	0.000605719	0.00061586	0.000625984	0.000636083	0.000646145	0.000656151	0.000666079	0.000675896	0.000685402	0.000694728	0.000702969	0.000710813	0.000718396	0.000725735	0.000732843	0.000739786	0.000746685	0.000753621	0.000864564	0.000873531	0.000882585	0.000891713	0.000900897	0.000910146	0.000919539	0.000929018	0.000938583	0.000945705	0.00095198	0.000958273	0.000964572	0.00097088	0.00097712	0.000983292	0.000989405	0.000995085	0.000997872	0.00100063	0.00103602	0.0010382	0.00104036	0.00104253	0.00104533
83	Peru	Americas	South America	0.003459	0.00348557	0.00351231	0.00353912	0.00356667	0.00359418	0.00362173	0.003649	0.00367517	0.00369916	0.00372017	0.0037371	0.00375101	0.00376219	0.00377072	0.0037768	0.00378049	0.00378215	0.00378319	0.00378545	0.00379022	0.00422301	0.0042361	0.00425126	0.00426727	0.00428324	0.00429904	0.00431522	0.00433148	0.00434784	0.00436426	0.00438081	0.00439726	0.00441361	0.00442996	0.00444605	0.00446189	0.00447748	0.00449276	0.00450782	0.00452253	0.00460036	0.00461657	0.00463241	0.00464799	0.00466617
84	Suriname	Americas	South America	6.26883e-05	6.24576e-05	6.22118e-05	6.19642e-05	6.1739e-05	6.1553e-05	6.14022e-05	6.12745e-05	6.11689e-05	6.10835e-05	6.10138e-05	6.09448e-05	6.08821e-05	6.08071e-05	6.06905e-05	6.04857e-05	6.02141e-05	5.9887e-05	5.95216e-05	5.91444e-05	5.87732e-05	6.58924e-05	6.5394e-05	6.49048e-05	6.4425e-05	6.39519e-05	6.34867e-05	6.30365e-05	6.25991e-05	6.21759e-05	6.17672e-05	6.13752e-05	6.09968e-05	6.06314e-05	6.0279e-05	5.99346e-05	5.9598e-05	5.92692e-05	5.89452e-05	5.86251e-05	5.83058e-05	5.79112e-05	5.75523e-05	5.71941e-05	5.68373e-05	5.65155e-05
85	Uruguay	Americas	South America	0.000729963	0.000722767	0.00071624	0.000710241	0.000704608	0.000699203	0.000694077	0.000689194	0.000684104	0.000678329	0.000671569	0.000663507	0.0006545	0.000645072	0.00063585	0.000627272	0.000619485	0.000612343	0.000605707	0.000599375	0.000593195	0.000680196	0.000672707	0.000665442	0.00065837	0.000651466	0.000644708	0.000638146	0.000631789	0.000625706	0.000619932	0.000614495	0.000609341	0.000604428	0.000599711	0.000595109	0.00059061	0.000586225	0.00058194	0.000577767	0.000573692	0.000585775	0.000581441	0.000577198	0.000573057	0.000569351
86	Venezuela (Bolivarian Republic of)	Americas	South America	0.00413068	0.00416945	0.00420763	0.00424534	0.00428265	0.00431966	0.00435638	0.00439268	0.00442837	0.00446321	0.00449692	0.00452816	0.00455486	0.00457887	0.00460154	0.00462277	0.00464273	0.00466137	0.00467875	0.00469519	0.00471084	0.00546297	0.00547669	0.00548987	0.00550261	0.00551495	0.00552698	0.00553917	0.00555126	0.00556334	0.00557542	0.00557732	0.0055784	0.00557953	0.0055808	0.00558185	0.0055827	0.00558344	0.00558398	0.00558442	0.00558462	0.00575929	0.0057564	0.00575334	0.00575028	0.00575063
87	China	Asia	Eastern Asia	0.22089	0.222214	0.223332	0.224243	0.224977	0.22556	0.225988	0.226257	0.226411	0.226505	0.226579	0.226763	0.227024	0.227289	0.227558	0.227826	0.228068	0.228305	0.22856	0.228835	0.229134	0.235124	0.235542	0.235928	0.236259	0.236519	0.236703	0.236831	0.236882	0.236854	0.236741	0.23655	0.236275	0.235926	0.23552	0.235054	0.234532	0.233959	0.233336	0.232673	0.231969	0.236172	0.235545	0.234878	0.234177	0.23295
88	Democratic People's Republic of Korea	Asia	Eastern Asia	0.00251533	0.0025351	0.00255741	0.00258059	0.00260219	0.00262072	0.00263588	0.00264813	0.00265832	0.00266774	0.00267723	0.00268634	0.00269521	0.00270337	0.00270986	0.00271404	0.0027159	0.00271578	0.0027143	0.00271243	0.00271097	0.00280543	0.00280778	0.00281061	0.00281384	0.00281735	0.00282122	0.00282575	0.00283078	0.00283635	0.00283879	0.00282533	0.00281251	0.00280024	0.00278847	0.00277692	0.00276557	0.00275442	0.00274337	0.00273239	0.00272138	0.00279489	0.00278332	0.00277167	0.0027557	0.00273825
89	Japan	Asia	Eastern Asia	0.0312817	0.0308358	0.030423	0.0300333	0.029654	0.0292768	0.0288992	0.0285237	0.028153	0.0277918	0.0274419	0.0271734	0.0269302	0.0266829	0.0264256	0.0261541	0.0258599	0.0255525	0.0252376	0.0249187	0.0245985	0.0257722	0.0253978	0.0250241	0.0246519	0.024282	0.023915	0.0235535	0.0231968	0.0228459	0.0225011	0.0221636	0.0218327	0.0215084	0.0211912	0.0208797	0.020574	0.0202745	0.0199809	0.0196936	0.0194121	0.0197596	0.0194697	0.0191863	0.0189098	0.0186512
90	Mongolia	Asia	Eastern Asia	0.000328316	0.000328155	0.00032695	0.000325055	0.000322962	0.000321032	0.000319359	0.000317875	0.000316571	0.000315402	0.000315177	0.000315823	0.000316558	0.000317443	0.000318523	0.000319817	0.000321352	0.000323094	0.000325003	0.000327027	0.000329125	0.000331136	0.000333221	0.000335255	0.000337185	0.000338969	0.00034059	0.00034207	0.000343388	0.000344549	0.000345553	0.000346414	0.00034712	0.000347671	0.000348075	0.000348314	0.000348397	0.000348344	0.000348178	0.000347942	0.000347657	0.000337623	0.000337275	0.000336922	0.000336596	0.000336516
91	Republic of Korea	Asia	Eastern Asia	0.0115585	0.0114821	0.0113963	0.0113091	0.0112219	0.0111359	0.0110431	0.0109481	0.010854	0.0107587	0.0106608	0.010559	0.0104556	0.0103526	0.0102528	0.010158	0.0100658	0.00997695	0.00989179	0.00980849	0.0097256	0.0102365	0.0101367	0.010038	0.00994068	0.0098447	0.00974996	0.00965717	0.00956623	0.00947781	0.00939221	0.00930982	0.00923006	0.00915273	0.0090777	0.00900414	0.00893202	0.00886132	0.00879165	0.00872284	0.00865443	0.00886589	0.00879071	0.00871585	0.0086414	0.00857239
92	Afghanistan	Asia	South-Central Asia	0.000256736	0.000277089	0.000304818	0.000336571	0.000367581	0.000394362	0.000415439	0.000431788	0.000445441	0.000459633	0.000476734	0.000497228	0.00052032	0.000545018	0.00056969	0.00059322	0.00061537	0.000636563	0.00065723	0.00067811	0.000699754	0.000696747	0.000719891	0.000743781	0.000768301	0.000793377	0.000819032	0.000845439	0.000872683	0.000900942	0.000930339	0.000960981	0.000992828	0.00102583	0.00105989	0.00109487	0.00113074	0.00116751	0.00120515	0.00124364	0.00128287	0.00126676	0.00130815	0.00135034	0.00139329	0.00143782
93	Bangladesh	Asia	South-Central Asia	0.0112541	0.0114094	0.0115579	0.0117055	0.0118549	0.0120079	0.0121646	0.012323	0.01248	0.0126311	0.0127729	0.0129062	0.0130353	0.0131523	0.0132537	0.0133376	0.0134031	0.0134526	0.0134931	0.0135346	0.0135841	0.0135831	0.0136565	0.0137355	0.0138162	0.0138955	0.0139733	0.0140517	0.0141295	0.0142067	0.014283	0.0143588	0.0144332	0.0145062	0.0145779	0.0146472	0.0147142	0.0147789	0.0148412	0.0149014	0.0149592	0.0147786	0.0148428	0.0149045	0.0149643	0.0150313
94	Bhutan	Asia	South-Central Asia	4.907e-05	4.86946e-05	4.78398e-05	4.67883e-05	4.59341e-05	4.55573e-05	4.57403e-05	4.6396e-05	4.74278e-05	4.86734e-05	5.00062e-05	5.14007e-05	5.28894e-05	5.44149e-05	5.59068e-05	5.72998e-05	5.84402e-05	5.94548e-05	6.03778e-05	6.1266e-05	6.21614e-05	6.19292e-05	6.29367e-05	6.39253e-05	6.48753e-05	6.5773e-05	6.66154e-05	6.74161e-05	6.81846e-05	6.89394e-05	6.96937e-05	7.04543e-05	7.12163e-05	7.19761e-05	7.27292e-05	7.34661e-05	7.41871e-05	7.48951e-05	7.52181e-05	7.54641e-05	7.56901e-05	7.54287e-05	7.56598e-05	7.58698e-05	7.60611e-05	7.62797e-05
95	India	Asia	South-Central Asia	0.0862864	0.0871101	0.087942	0.0887921	0.0896557	0.0905298	0.091413	0.0923021	0.093191	0.0940723	0.0949379	0.0957803	0.0966375	0.0974645	0.098247	0.0989755	0.0996499	0.100273	0.100859	0.101429	0.101999	0.0980669	0.0987256	0.0993863	0.100043	0.100691	0.101332	0.101975	0.102619	0.103269	0.103928	0.104602	0.105284	0.105972	0.106666	0.107356	0.108041	0.108724	0.109401	0.110076	0.110744	0.105716	0.106532	0.10734	0.108142	0.109002
96	Iran (Islamic Republic of)	Asia	South-Central Asia	0.0122622	0.012352	0.0123978	0.0124174	0.0124419	0.0124948	0.0125842	0.012698	0.0128246	0.0129448	0.0130442	0.0131168	0.0131714	0.0132133	0.0132494	0.0132847	0.0133201	0.0133525	0.0133854	0.013423	0.0134672	0.0141657	0.0142236	0.0142857	0.0143482	0.0144082	0.0144654	0.0145212	0.0145743	0.0146247	0.0146722	0.0147169	0.0147585	0.0147808	0.0147675	0.0147518	0.0147338	0.0147139	0.0146925	0.0146705	0.0146481	0.0150953	0.0150663	0.0150374	0.0149936	0.0149597
97	Kazakhstan	Asia	South-Central Asia	0.00430302	0.00422001	0.0041242	0.00401872	0.00390801	0.00379704	0.00368472	0.00357237	0.00346647	0.00337423	0.00330005	0.00324621	0.00321088	0.0031891	0.00317363	0.00315925	0.00314487	0.00313135	0.00311827	0.00310585	0.00309428	0.00326239	0.00324631	0.00323021	0.00321433	0.0031988	0.00318357	0.0031687	0.00315393	0.00313924	0.00312455	0.00311	0.0030955	0.00308105	0.00306668	0.00305223	0.00303773	0.00302331	0.00300915	0.00299557	0.00298269	0.00305842	0.00304512	0.00303275	0.00302144	0.00301302
98	Kyrgyzstan	Asia	South-Central Asia	0.000961747	0.00095389	0.00094407	0.000933901	0.000925487	0.000920131	0.000918487	0.000919692	0.000921707	0.000922008	0.000919153	0.000911861	0.000901329	0.000889316	0.000878119	0.000869309	0.000863314	0.000859555	0.000857446	0.000856128	0.000855032	0.000898749	0.000896973	0.000895722	0.000895254	0.000895698	0.000897057	0.000899187	0.000901717	0.000904247	0.000906476	0.000908351	0.000909884	0.000911081	0.000912004	0.000912638	0.000912981	0.000913046	0.000912886	0.000912605	0.000912254	0.000932524	0.000931535	0.000930615	0.000929884	0.000929963
99	Maldives	Asia	South-Central Asia	0.00325171	0.00326323	0.00327709	0.00329378	0.00331397	0.00333796	0.00336621	0.00339826	0.00343197	0.00346444	0.00349357	0.00351748	0.00353804	0.00355701	0.00357659	0.00359847	0.00362309	0.00365011	0.00368	0.00371321	0.00374874	0.00400821	0.00404588	0.0040852	0.00412466	0.00416372	0.00420214	0.00424037	0.00427822	0.00431586	0.00435335	0.00439079	0.00442786	0.00446453	0.00450087	0.00453656	0.0045716	0.004606	0.00463966	0.00467263	0.00470476	0.00487218	0.00490059	0.00492811	0.00495489	0.00498391
100	Nepal	Asia	South-Central Asia	0.00173169	0.00176671	0.00180526	0.00184615	0.00188868	0.00193225	0.00197673	0.00202186	0.00206681	0.00211051	0.00215212	0.00219047	0.00222347	0.00225371	0.002281	0.00230531	0.00232657	0.00234498	0.00236153	0.00237756	0.00239409	0.00230806	0.00233024	0.00235292	0.00237577	0.00239852	0.00242122	0.00244422	0.0024674	0.00249084	0.00251455	0.00253861	0.00256292	0.00258742	0.00261211	0.00263676	0.00266137	0.00268595	0.00271041	0.00273474	0.00275881	0.00269426	0.00272324	0.00275193	0.0027805	0.00281068
101	Pakistan	Asia	South-Central Asia	0.0122652	0.0125126	0.0127544	0.0129964	0.0132468	0.0135109	0.0137917	0.0140851	0.0143805	0.0146641	0.0149255	0.0151569	0.0153653	0.0155597	0.0157513	0.015948	0.0161529	0.0163629	0.0165754	0.0167869	0.0169947	0.0171254	0.0173473	0.0175689	0.0177923	0.0180192	0.0182501	0.0184859	0.018725	0.0189668	0.0192104	0.0194564	0.0197041	0.0199526	0.0202013	0.0204483	0.020693	0.0209357	0.0211761	0.0214146	0.0216509	0.0219608	0.0222267	0.0224899	0.0227508	0.0230231
102	Sri Lanka	Asia	South-Central Asia	0.00226198	0.00225953	0.00225717	0.00225424	0.00224991	0.0022438	0.00223545	0.00222541	0.00221543	0.00220785	0.00220414	0.00220436	0.00220808	0.00221351	0.00221793	0.00221949	0.0022177	0.00221328	0.00220724	0.00220118	0.0021962	0.00230543	0.0023022	0.00229968	0.00229734	0.0022948	0.00229205	0.00228687	0.00227164	0.00225652	0.0022415	0.00222664	0.00221186	0.00219723	0.00218286	0.00216866	0.00215467	0.00214093	0.00212743	0.00211427	0.00210143	0.00215026	0.00213655	0.00212323	0.00211034	0.00209915
103	Tajikistan	Asia	South-Central Asia	0.000719899	0.000722572	0.000723506	0.000723081	0.000721845	0.000720261	0.000718393	0.000716317	0.000714473	0.000713383	0.000713869	0.000715881	0.000719006	0.000723127	0.00072805	0.000733481	0.000739388	0.000745796	0.000752714	0.000760209	0.000768285	0.000818841	0.000827673	0.000836833	0.00084609	0.00085527	0.000864312	0.000873279	0.000882103	0.000890789	0.000899328	0.000907749	0.000916011	0.000924097	0.000932011	0.000939694	0.000947162	0.00095447	0.000960325	0.000966173	0.000972112	0.00100709	0.00101287	0.00101888	0.00102524	0.00103262
104	Turkmenistan	Asia	South-Central Asia	0.000772138	0.000779372	0.000787684	0.000795987	0.000802914	0.000808067	0.000811298	0.000812432	0.000811941	0.00081052	0.000808681	0.000806282	0.000803454	0.000800485	0.000797602	0.000795008	0.000792829	0.000791057	0.000789671	0.000788638	0.000787912	0.000796138	0.000795149	0.0007944	0.000793768	0.000793156	0.000792533	0.000791957	0.000791369	0.00079077	0.000790147	0.000789518	0.000788838	0.000788093	0.000787286	0.000786356	0.000785306	0.000784146	0.000782876	0.000781526	0.000780083	0.000758532	0.000756718	0.000754846	0.000752958	0.000751521
105	Uzbekistan	Asia	South-Central Asia	0.00415831	0.00419247	0.00422861	0.00426485	0.00429879	0.0043285	0.00435435	0.00437823	0.00439886	0.00441324	0.0044207	0.0044192	0.00441114	0.0044002	0.00439071	0.00438572	0.00438631	0.00439189	0.0044002	0.00440925	0.00441969	0.00470005	0.00469159	0.00468425	0.00467735	0.00467036	0.00466305	0.00465569	0.00464802	0.00464014	0.00463203	0.00462384	0.0046153	0.00460636	0.00459706	0.00458708	0.00457644	0.00456527	0.0045536	0.00454167	0.00452948	0.00466414	0.00464841	0.00463248	0.00461658	0.00460358
106	Cambodia	Asia	South-Eastern Asia	0.000805396	0.000829737	0.000856414	0.000884432	0.000912441	0.000939448	0.000965173	0.000989761	0.00101268	0.00103339	0.00105287	0.00107084	0.00108747	0.00110292	0.00111731	0.00113077	0.00114332	0.00115513	0.00116687	0.00117951	0.00119369	0.00114868	0.0011686	0.00118969	0.00121128	0.00123286	0.00125434	0.00127595	0.00129768	0.00131969	0.00133766	0.00135159	0.00136557	0.00137954	0.00139344	0.00140711	0.00142055	0.00143382	0.00144699	0.00146025	0.00147367	0.00142447	0.00144031	0.00145633	0.00147255	0.00148979
107	Indonesia	Asia	South-Eastern Asia	0.0203334	0.0205376	0.0207526	0.0209714	0.0211916	0.0214114	0.0216306	0.0218494	0.0220687	0.0222893	0.0225113	0.0226818	0.022851	0.02302	0.0231877	0.023353	0.0235172	0.0236791	0.0238369	0.023989	0.0241345	0.0242928	0.0244302	0.0245605	0.0246853	0.0248054	0.0249213	0.025035	0.0251459	0.025255	0.0253628	0.0254706	0.0255775	0.0256837	0.0257898	0.0258942	0.0259971	0.0260987	0.0261981	0.0262954	0.0263894	0.0262101	0.0263159	0.0264176	0.0265154	0.0266249
108	Lao People's Democratic Republic	Asia	South-Eastern Asia	0.000398063	0.000404681	0.000412346	0.000426446	0.000440447	0.00045465	0.000469628	0.000484354	0.0004987	0.000512509	0.000525705	0.000537977	0.00054956	0.000561005	0.000573034	0.000586157	0.000600561	0.000616075	0.000632357	0.000648893	0.000665287	0.000686816	0.00070528	0.000723642	0.000742026	0.000760515	0.000779104	0.00079778	0.000816228	0.00083002	0.000843476	0.000856624	0.000869435	0.000881893	0.000893996	0.000905678	0.000916938	0.000927803	0.000938289	0.000948463	0.000958334	0.000996832	0.00100743	0.00101643	0.00101919	0.00102254
109	Malaysia	Asia	South-Eastern Asia	0.00367188	0.00371946	0.00377157	0.00382477	0.00387962	0.00393676	0.00399651	0.00405795	0.00411924	0.00417791	0.00423221	0.00427726	0.00431759	0.00435451	0.00438943	0.00442332	0.00445657	0.00448877	0.00451988	0.00454991	0.00457887	0.00486522	0.00488949	0.00491259	0.00493434	0.00495465	0.00497353	0.00499152	0.00500872	0.00502566	0.00504262	0.00505991	0.00507566	0.00509012	0.00510437	0.00511789	0.00513066	0.00513946	0.00514375	0.00514725	0.00514977	0.00531908	0.00531667	0.00531344	0.00530957	0.0053083
110	Myanmar	Asia	South-Eastern Asia	0.00678108	0.00681916	0.0068575	0.00689714	0.0069394	0.00698498	0.00703498	0.00708808	0.00713968	0.00718371	0.00721599	0.0072332	0.00723879	0.00723659	0.00723124	0.00722629	0.00722269	0.00721988	0.00721894	0.00722117	0.007227	0.00746167	0.00747936	0.00749951	0.00751989	0.00753884	0.00755597	0.00757214	0.00758703	0.00760099	0.00761417	0.00762672	0.00763817	0.00764848	0.00765782	0.0076657	0.00767214	0.00767722	0.00768079	0.00765451	0.00761892	0.0077841	0.00774434	0.00770457	0.00766502	0.00763029
111	Philippines	Asia	South-Eastern Asia	0.00843706	0.00851747	0.00859849	0.0086807	0.00876498	0.00885199	0.00894172	0.0090335	0.00912637	0.00921912	0.00930937	0.00939016	0.0094688	0.00954397	0.00961309	0.00967474	0.00972852	0.00977555	0.00981888	0.00986308	0.00991113	0.0101861	0.0102431	0.0103045	0.0103687	0.0104344	0.0105017	0.0105717	0.0106444	0.0107204	0.0108001	0.0108838	0.0109708	0.0110606	0.0111527	0.0112458	0.0113398	0.0114348	0.0115304	0.0116268	0.0117236	0.0119135	0.0120172	0.0121211	0.0122254	0.0123375
112	Singapore	Asia	South-Eastern Asia	0.000623481	0.000629114	0.00063662	0.000645088	0.000653328	0.000660576	0.000669827	0.000674934	0.0006798	0.000685346	0.000692148	0.000700119	0.000709046	0.00071852	0.000727902	0.000736736	0.000744926	0.00075254	0.000759605	0.000766236	0.000772492	0.000826251	0.000830889	0.000834993	0.000838535	0.000841484	0.000843898	0.000845827	0.000847074	0.000847451	0.000846857	0.000845278	0.000842833	0.000839853	0.000836785	0.000833878	0.000831241	0.000828811	0.000826487	0.000824134	0.000821622	0.000845625	0.000842283	0.000838846	0.000835331	0.000832237
113	Thailand	Asia	South-Eastern Asia	0.00837446	0.00832687	0.00826635	0.00820091	0.00814126	0.00809469	0.00806253	0.00804161	0.00802884	0.00801966	0.00801515	0.00802359	0.00803131	0.00803343	0.00802318	0.00799628	0.00795105	0.00788989	0.00781914	0.00774766	0.00768168	0.00802684	0.0079611	0.00789873	0.00783633	0.00777151	0.00770418	0.00763606	0.00756723	0.00749483	0.00741884	0.00734439	0.00727098	0.00719858	0.00712726	0.00705651	0.00698634	0.00691683	0.00684775	0.00677911	0.00671063	0.00679545	0.00672157	0.00664791	0.00657452	0.00650521
114	Timor-Leste	Asia	South-Eastern Asia	7.74899e-05	7.87357e-05	8.0239e-05	8.16509e-05	8.25065e-05	8.25331e-05	8.15813e-05	7.98696e-05	7.79319e-05	7.64787e-05	7.59724e-05	7.65487e-05	7.79934e-05	7.99116e-05	8.17433e-05	8.32012e-05	8.41174e-05	8.46328e-05	8.48895e-05	8.5108e-05	8.54467e-05	8.28391e-05	8.33642e-05	8.39733e-05	8.46541e-05	8.53977e-05	8.62106e-05	8.7109e-05	8.80865e-05	8.914e-05	9.02647e-05	9.14626e-05	9.2727e-05	9.40488e-05	9.54183e-05	9.68196e-05	9.8249e-05	9.97041e-05	0.000101176	0.000102657	0.000104139	9.91907e-05	0.000100703	0.000102212	0.000103722	0.000105295
115	Viet Nam	Asia	South-Eastern Asia	0.00960479	0.00975062	0.00990034	0.0100493	0.0101893	0.0103146	0.0104245	0.0105206	0.0106056	0.0106853	0.0107665	0.0108411	0.0109112	0.0109781	0.0110424	0.0111045	0.0111653	0.011225	0.0112848	0.0113461	0.0114096	0.0117478	0.0118317	0.0119162	0.0119995	0.01208	0.0121573	0.0122326	0.0123052	0.0123751	0.0124424	0.0124873	0.0125095	0.0125285	0.012545	0.0125587	0.0125697	0.0125782	0.0125844	0.0125888	0.0125914	0.0129451	0.0129517	0.0129561	0.0129585	0.0129664
116	Armenia	Asia	Western Asia	0.000663239	0.000644969	0.000622232	0.000597371	0.000573473	0.000552658	0.000535453	0.000521173	0.000509166	0.000498394	0.000488105	0.000478164	0.000469103	0.000460601	0.000452332	0.000444139	0.000435903	0.000427665	0.000419588	0.000412043	0.000405341	0.000396443	0.000390966	0.000386009	0.00038123	0.00037639	0.000371419	0.000366411	0.000361434	0.000356633	0.000352097	0.000347845	0.000343809	0.000339944	0.00033619	0.000332482	0.000328808	0.000325186	0.000321624	0.000318155	0.000314784	0.000295234	0.000292096	0.000289046	0.000286086	0.00028338
117	Azerbaijan	Asia	Western Asia	0.00144436	0.00145067	0.00145808	0.00146559	0.0014719	0.00147619	0.00147815	0.00147826	0.00147741	0.0014781	0.00148156	0.00148591	0.00149121	0.00149739	0.0015041	0.00151104	0.00151828	0.00152583	0.00153353	0.0015413	0.00154906	0.00161904	0.00162777	0.00163625	0.00164438	0.00165205	0.00165922	0.00166599	0.00167223	0.0016779	0.00168297	0.0016875	0.00169144	0.00169129	0.00168697	0.00168238	0.00167382	0.0016632	0.00165248	0.00164178	0.00163115	0.00167337	0.00166163	0.00165004	0.00163867	0.00162847
118	Bahrain	Asia	Western Asia	0.000134615	0.000135874	0.000136947	0.000137963	0.0001391	0.000140494	0.00014221	0.000144311	0.000146936	0.000150239	0.000154339	0.000158979	0.000164184	0.00017047	0.000178476	0.00018847	0.000200743	0.000214687	0.000228649	0.00024053	0.00024897	0.000268796	0.000269801	0.00026862	0.000267011	0.000266188	0.000266429	0.000267362	0.000268683	0.00026991	0.000270711	0.000271102	0.000271248	0.0002712	0.000271038	0.000270804	0.000270504	0.000270137	0.000269721	0.000269292	0.000268863	0.000276805	0.000276231	0.00027567	0.000275119	0.000274736
119	Cyprus	Asia	Western Asia	0.000171985	0.000172664	0.000173604	0.000174613	0.000175639	0.000176633	0.000177548	0.000178387	0.000179177	0.000179969	0.000180784	0.000181577	0.00018226	0.000182835	0.000183243	0.000183428	0.000183382	0.000183131	0.000182717	0.000182206	0.000181646	0.000192193	0.000191273	0.000190337	0.000189396	0.000188459	0.000187537	0.000186647	0.000185774	0.000184913	0.000184056	0.00018321	0.000182371	0.00018155	0.000180763	0.000180005	0.000179281	0.000178585	0.0001779	0.000177207	0.000176487	0.000181458	0.00018055	0.000179622	0.000178687	0.000177856
120	Georgia	Asia	Western Asia	0.00113771	0.00110619	0.00107001	0.00103149	0.00099375	0.000958915	0.00092758	0.000899106	0.000872828	0.00084771	0.000823056	0.000798549	0.000775061	0.000753093	0.000732805	0.0007145	0.000698267	0.000683801	0.000670611	0.000658168	0.000646014	0.000665652	0.000652025	0.000638631	0.000625603	0.000613	0.000600791	0.00058895	0.00057743	0.000566231	0.000555344	0.000544779	0.000534512	0.000524549	0.00051491	0.00050557	0.000496528	0.000487788	0.000479353	0.000471244	0.000463454	0.000460898	0.000453258	0.000445944	0.000438958	0.000432543
121	Iraq	Asia	Western Asia	0.00283227	0.00286628	0.0029076	0.00295499	0.00300663	0.00306115	0.00311831	0.00317802	0.00324131	0.00330569	0.00336927	0.00343109	0.00349179	0.00355071	0.00360674	0.00365944	0.0037082	0.00375389	0.00379971	0.00385001	0.00390759	0.00413592	0.0042102	0.0042892	0.00436917	0.00444746	0.00452335	0.00459803	0.0046722	0.00474736	0.00482444	0.00490382	0.00498472	0.00506579	0.0051331	0.00519904	0.00526344	0.0053267	0.00538926	0.00545197	0.00551523	0.00569528	0.00575885	0.00582288	0.00588734	0.00595566
122	Israel	Asia	Western Asia	0.00168886	0.00171101	0.00174132	0.00177585	0.00180947	0.00183866	0.00186267	0.00188257	0.00189878	0.00191218	0.00192349	0.00193161	0.00193705	0.00194212	0.00194954	0.00196093	0.00197733	0.00199748	0.00201821	0.00203541	0.0020464	0.00217658	0.00217212	0.00216438	0.00215688	0.00215205	0.00215048	0.0021515	0.00215415	0.0021572	0.00215975	0.00216182	0.00216373	0.00216563	0.00216782	0.00217034	0.00217322	0.00217641	0.00217992	0.00218381	0.00218805	0.00226402	0.0022678	0.00227195	0.00227652	0.00228287
123	Jordan	Asia	Western Asia	0.000807423	0.000837764	0.000873285	0.00090989	0.000942244	0.000965887	0.00098038	0.000988163	0.000991043	0.000991648	0.000992068	0.000991959	0.000991693	0.000993792	0.00100115	0.00101553	0.00103737	0.00106543	0.00109778	0.00113183	0.00116547	0.00127022	0.00130327	0.00133283	0.00135559	0.00136959	0.00137378	0.00136972	0.00136113	0.00135308	0.00134904	0.00135008	0.00135502	0.00136252	0.00137049	0.00137739	0.00138307	0.00138808	0.00139261	0.00139712	0.00140182	0.00145013	0.00145439	0.00145872	0.00146314	0.00146852
124	Kuwait	Asia	Western Asia	0.000677728	0.000645988	0.000599735	0.000548729	0.000505682	0.000478983	0.000471235	0.000478902	0.00049659	0.00051658	0.000533582	0.000546154	0.000556402	0.000566377	0.000579092	0.00059641	0.00061853	0.000643975	0.000670986	0.000697279	0.000721235	0.000788213	0.000807304	0.000823938	0.000838357	0.000850797	0.000861172	0.000869632	0.000876763	0.000883379	0.000890051	0.000897023	0.000904182	0.000911432	0.000918587	0.000925457	0.000932079	0.00093857	0.000944946	0.000951259	0.000957511	0.000995095	0.00100088	0.00100665	0.00101245	0.00101891
125	Lebanon	Asia	Western Asia	0.000631954	0.000631857	0.000636479	0.000643248	0.000648777	0.00065099	0.000648743	0.000643346	0.000638049	0.000636923	0.000642896	0.000656932	0.000677279	0.000700005	0.000719808	0.000733263	0.000738832	0.000738174	0.000734976	0.00073431	0.000739299	0.000783806	0.000800301	0.000817269	0.000828561	0.000830302	0.000821264	0.000803839	0.000782044	0.000761403	0.000745664	0.000735807	0.000730428	0.000728033	0.000726356	0.00072375	0.000720025	0.000715774	0.000711131	0.000706412	0.000701806	0.000701205	0.000696022	0.00069081	0.000685599	0.000680805
126	Oman	Asia	Western Asia	0.000420443	0.000434558	0.000449769	0.000464224	0.000473743	0.000477435	0.000475894	0.000470242	0.000463017	0.000457616	0.000456298	0.000460246	0.000468674	0.000479114	0.000488584	0.000494871	0.000495908	0.000493392	0.000492526	0.000500242	0.000520735	0.000587669	0.000636503	0.000689756	0.000737232	0.000770664	0.000788924	0.000795194	0.000793309	0.000788954	0.000786123	0.000785576	0.000786016	0.000786965	0.000787475	0.000786842	0.000785191	0.000782991	0.000780302	0.000777232	0.000773834	0.00079384	0.000789424	0.000784765	0.000779855	0.000775157
127	Qatar	Asia	Western Asia	0.000131354	0.000131443	0.00013047	0.000129013	0.00012781	0.000127404	0.000128345	0.000130667	0.00013385	0.000137155	0.00014029	0.000142478	0.000144529	0.000149333	0.000160598	0.000180474	0.000209631	0.000246104	0.000286065	0.000324496	0.000357858	0.000409051	0.000432284	0.000450358	0.000464035	0.000473982	0.000480073	0.000482418	0.000482127	0.000480633	0.000478973	0.000477551	0.000476266	0.000475088	0.000473843	0.000472381	0.000470809	0.000469284	0.000467786	0.000466287	0.000464747	0.000478259	0.000476358	0.00047447	0.000472616	0.000471083
128	Saudi Arabia	Asia	Western Asia	0.00407664	0.00414769	0.00421599	0.00427403	0.00431749	0.00434459	0.00435121	0.00434288	0.00433742	0.00435788	0.00441839	0.00452409	0.00466626	0.00481926	0.00495517	0.00505816	0.00512302	0.00515741	0.00517165	0.005181	0.00519601	0.00553956	0.00556006	0.00558295	0.00560535	0.00562519	0.00564284	0.00565957	0.0056742	0.00568573	0.00569343	0.00569741	0.00569781	0.00569511	0.00569008	0.00568293	0.00567385	0.00566311	0.00565128	0.00563921	0.00562734	0.00579879	0.00578424	0.00577051	0.00575785	0.00574973
129	Syrian Arab Republic	Asia	Western Asia	0.00286014	0.00290029	0.00294118	0.00298312	0.00302651	0.00307286	0.00312228	0.00317408	0.00322515	0.0032714	0.00331052	0.00333839	0.00335792	0.00337851	0.00341225	0.0034662	0.0035459	0.00364531	0.00374707	0.00382826	0.00387443	0.00409344	0.00406049	0.00401448	0.00398442	0.00398949	0.00403593	0.0041149	0.00421116	0.0042951	0.0043596	0.00440209	0.00442804	0.00444305	0.00445574	0.00447185	0.00449222	0.00451469	0.00453845	0.00456221	0.00458486	0.00474423	0.00476356	0.0047825	0.00480117	0.00482247
130	Turkey	Asia	Western Asia	0.0152684	0.0153196	0.0153585	0.0154	0.015445	0.0154941	0.0155479	0.0156055	0.0156648	0.0157228	0.0157769	0.0158268	0.0158735	0.015915	0.0159504	0.0159787	0.0159999	0.0160143	0.0160248	0.016036	0.0160509	0.0169407	0.01695	0.0169584	0.0169601	0.0169513	0.0169311	0.0169029	0.0168693	0.0168353	0.0168043	0.0167778	0.0167543	0.0167332	0.0167137	0.016694	0.0166742	0.0166549	0.0166355	0.0166163	0.0165966	0.0170943	0.0170676	0.0170334	0.0169888	0.0169544
131	United Arab Emirates	Asia	Western Asia	0.00052954	0.000548917	0.000568762	0.000588958	0.000609358	0.000630005	0.000653325	0.000680061	0.000707724	0.00073351	0.000756656	0.000772215	0.000783805	0.000807748	0.000864924	0.000967115	0.00112063	0.00131379	0.00151909	0.00170054	0.00183422	0.00202511	0.00205805	0.00205919	0.00205146	0.00205091	0.00206063	0.00207579	0.00209419	0.00211176	0.00212575	0.00213671	0.00214648	0.00215544	0.00216413	0.00217277	0.0021815	0.00219036	0.00219941	0.00220874	0.00221835	0.00229355	0.00230276	0.00231232	0.00232222	0.00233378
132	Yemen	Asia	Western Asia	0.00121784	0.00127151	0.00133171	0.00139496	0.0014566	0.00151264	0.00156193	0.00160616	0.00164708	0.0016874	0.00172903	0.00177185	0.00181555	0.00185972	0.0019035	0.00194627	0.00198804	0.00202912	0.00206982	0.00211068	0.00215207	0.00219051	0.0022362	0.00228257	0.00232961	0.00237732	0.00242573	0.00247088	0.00251215	0.00255352	0.00259482	0.00263612	0.00267729	0.00271827	0.002759	0.00279926	0.00283898	0.00287818	0.00291675	0.00295474	0.00299201	0.0030218	0.00306027	0.00309813	0.00313545	0.00317413
133	Australia	Oceania	Australias	0.00626349	0.00623032	0.00619659	0.00616233	0.0061304	0.00610301	0.00608109	0.00606446	0.00605094	0.00603824	0.00602495	0.00600831	0.00599002	0.00597446	0.00596594	0.00596692	0.00597877	0.00599907	0.00602271	0.00604324	0.00605629	0.00519751	0.00518861	0.0051761	0.0051632	0.00515215	0.00514337	0.00513649	0.00513097	0.00512631	0.00512209	0.00511858	0.0051158	0.00511367	0.00511219	0.00511098	0.00511005	0.00510948	0.00510922	0.00510942	0.00510998	0.00527733	0.00527565	0.00527451	0.0052741	0.00527764
134	New Zealand	Oceania	Australias	0.00109162	0.0010875	0.00108646	0.00108709	0.00108717	0.00108527	0.00108084	0.00107447	0.00106739	0.0010612	0.00105693	0.0010546	0.00105395	0.00105399	0.00105346	0.00105184	0.00104899	0.0010452	0.00104078	0.00103619	0.00103179	0.000881135	0.000876593	0.000872209	0.000867944	0.000863769	0.000859698	0.000855822	0.000852106	0.000848572	0.000845221	0.000842087	0.00083913	0.000836324	0.000833654	0.00083104	0.000828482	0.000825992	0.000823551	0.000821171	0.00081883	0.000841711	0.000838902	0.000836156	0.000833508	0.000831465
135	Fiji	Oceania	Melanesia	0.000105587	0.000105691	0.000106161	0.000106864	0.000107606	0.000108242	0.000108768	0.00010907	0.000109227	0.000109212	0.000108996	0.000108512	0.000107818	0.00010705	0.000106378	0.000105916	0.000105712	0.000105715	0.000105845	0.000105988	0.000106062	0.000129816	0.000129902	0.00012992	0.000129893	0.000129841	0.000129761	0.000129655	0.000129105	0.000128265	0.000127425	0.00012659	0.000125756	0.000124927	0.000124108	0.000123292	0.000122482	0.00012168	0.000120884	0.000120099	0.00011932	0.000122291	0.000121262	0.000120244	0.000119237	0.000118312
136	Papua New Guinea	Oceania	Melanesia	0.00042929	0.000431468	0.000434013	0.000436956	0.000440286	0.000443992	0.00044808	0.000452513	0.000457166	0.000461889	0.000466561	0.000471424	0.000476173	0.000480833	0.000485413	0.000489917	0.000494358	0.000498705	0.000502931	0.00050703	0.000510996	0.000491005	0.000493834	0.000496646	0.000499483	0.000502375	0.000505337	0.00050841	0.000511574	0.000514842	0.000518216	0.000521721	0.000525344	0.000529083	0.000532949	0.000536904	0.000540952	0.000545101	0.000549336	0.000553665	0.000558068	0.000460718	0.000464448	0.000468259	0.00047216	0.000476434
137	Czech Republic	Europe	Eastern Europe	0.0030747	0.00301947	0.00296744	0.00291793	0.00286952	0.00282131	0.00277321	0.00272559	0.00267865	0.00263276	0.00258826	0.0025443	0.00250171	0.00246165	0.00242559	0.00239438	0.00236849	0.00234705	0.00232829	0.00230996	0.00229047	0.0021232	0.00209971	0.00207569	0.0020518	0.00202848	0.00200574	0.00198353	0.00196179	0.0019406	0.00191999	0.00190007	0.00188076	0.00186197	0.00184365	0.00182559	0.00180781	0.00179037	0.00177329	0.0017567	0.0017406	0.00177872	0.00176215	0.0017462	0.00173098	0.00171755
138	Hungary	Europe	Eastern Europe	0.00265882	0.00260592	0.00255811	0.00251382	0.00247106	0.00242852	0.00238582	0.00234327	0.00230109	0.00225976	0.00221956	0.00218098	0.00214475	0.00210942	0.00207503	0.00204187	0.00201005	0.00197922	0.00194919	0.00191978	0.00189083	0.00174167	0.00171326	0.00168547	0.00165845	0.00163229	0.00160698	0.00158259	0.00155899	0.00153616	0.00151404	0.00149266	0.00147196	0.00145189	0.00143244	0.00141347	0.00139498	0.00137697	0.0013594	0.0013423	0.00132563	0.0013486	0.0013315	0.00131487	0.00129876	0.00128394
139	Poland	Europe	Eastern Europe	0.0112614	0.0111215	0.0109855	0.010852	0.0107189	0.0105854	0.0104514	0.0103178	0.010185	0.0100542	0.00992583	0.00979755	0.00967085	0.00954287	0.00941782	0.0092956	0.00917665	0.00906093	0.0089483	0.00883896	0.00873284	0.00805524	0.00795454	0.00785738	0.00776356	0.00767283	0.00758505	0.00750058	0.00740933	0.00731113	0.00721585	0.0071236	0.00703393	0.00694658	0.00686143	0.00677781	0.00669568	0.00661503	0.00653557	0.00645727	0.00637983	0.0064971	0.00641586	0.00633583	0.00625739	0.00618439
140	Republic of Moldova	Europe	Eastern Europe	0.000847157	0.000834704	0.000821566	0.000807601	0.000792668	0.000776719	0.000759833	0.00074211	0.000723619	0.000704436	0.000684686	0.00066419	0.000643334	0.000622796	0.000603333	0.000585463	0.000569406	0.000554986	0.000541885	0.000529701	0.00051809	0.000468015	0.000457772	0.000448054	0.000438847	0.000430125	0.000421842	0.00041397	0.000406446	0.000399238	0.000392308	0.000385647	0.000379211	0.000372957	0.000366847	0.000360824	0.000354868	0.000348986	0.00034319	0.000337517	0.000331979	0.000327778	0.000322452	0.000317262	0.000312219	0.000307494
141	Romania	Europe	Eastern Europe	0.00654266	0.00645352	0.00634465	0.00621865	0.0060933	0.00597158	0.00585392	0.00573987	0.00563035	0.00552631	0.00542819	0.00533506	0.00524959	0.00517327	0.00509899	0.0050252	0.00495173	0.00487888	0.00480683	0.0047362	0.00466732	0.00425476	0.00418958	0.00412623	0.00406468	0.00400486	0.00394675	0.00389056	0.00383595	0.00378282	0.00373102	0.00368064	0.0036315	0.00358357	0.00353691	0.00349127	0.00344664	0.00340303	0.00336042	0.0033189	0.00327841	0.00327794	0.00323905	0.00320118	0.00316439	0.00313051
142	Russian Federation	Europe	Eastern Europe	0.0417377	0.0410891	0.0404214	0.0397411	0.0390589	0.0383831	0.0377174	0.0370601	0.0364076	0.0357552	0.0351002	0.0344311	0.033761	0.0331105	0.0324941	0.0319208	0.0313968	0.0309146	0.0304591	0.0300115	0.0295582	0.0267896	0.0263265	0.0258663	0.0254165	0.0249815	0.0245622	0.0241576	0.0237644	0.0233799	0.023002	0.022631	0.0222671	0.0219111	0.0215647	0.0212276	0.0208999	0.0205817	0.0202728	0.0199738	0.0196844	0.01915	0.0188724	0.0186044	0.0183458	0.0181072
143	Slovakia	Europe	Eastern Europe	0.000831742	0.00082034	0.000808782	0.000797615	0.000786623	0.000775671	0.000764744	0.000753884	0.00074308	0.000732343	0.00072168	0.000710856	0.000699926	0.000689198	0.000678801	0.000668819	0.000659318	0.000650238	0.000641465	0.000632873	0.000624168	0.000575757	0.000567081	0.000558609	0.000550399	0.000542484	0.000534864	0.000527547	0.00052048	0.000513637	0.000506988	0.000500543	0.000494276	0.00048817	0.000482213	0.00047636	0.000470606	0.000464955	0.000459397	0.000453943	0.000448581	0.000456867	0.000451272	0.000445793	0.000440452	0.000435515
144	Ukraine	Europe	Eastern Europe	0.0139571	0.0137138	0.0134707	0.0132242	0.01297	0.0127063	0.0124326	0.0121512	0.0118673	0.0115877	0.0113171	0.0110536	0.0108007	0.0105605	0.0103335	0.0101201	0.00992077	0.00973467	0.0095575	0.00938404	0.00921069	0.00843926	0.00826613	0.0080951	0.00792839	0.00776746	0.0076124	0.00746295	0.00731831	0.00717798	0.00704148	0.00690896	0.00678018	0.0066549	0.006533	0.00641391	0.00629753	0.00618396	0.00607315	0.00596536	0.00586053	0.00591875	0.00581395	0.00571236	0.00561421	0.00552283
145	Denmark	Europe	Northern Europe	0.00185648	0.00182775	0.00180175	0.00177795	0.00175576	0.00173472	0.00171477	0.00169583	0.00167746	0.00165918	0.00164063	0.00162133	0.00160179	0.00158245	0.0015642	0.00154737	0.00153168	0.0015169	0.00150279	0.00148879	0.00147459	0.00136691	0.00135179	0.00133687	0.00132238	0.0013085	0.00129524	0.00128265	0.00127064	0.00125922	0.00124834	0.00123807	0.00122833	0.00121908	0.0012103	0.00120187	0.00119377	0.001186	0.00117851	0.00117127	0.00116423	0.00119505	0.00118745	0.00118005	0.00117288	0.00116662
146	Estonia	Europe	Northern Europe	0.000480418	0.000466634	0.000450555	0.00043349	0.000417172	0.000402785	0.000390628	0.00038029	0.000371335	0.0003631	0.00035512	0.000347286	0.000339782	0.000332601	0.000325726	0.000319144	0.000312827	0.000306735	0.000300866	0.000295242	0.000289867	0.000266126	0.000261192	0.000256461	0.000251899	0.000247484	0.000243203	0.000239067	0.000235063	0.000231193	0.000227455	0.000223854	0.000220371	0.000216998	0.000213728	0.000210541	0.000207435	0.00020441	0.00020147	0.000198622	0.000195866	0.000198745	0.000195984	0.000193322	0.000190766	0.000188429
147	Finland	Europe	Northern Europe	0.00179325	0.00177101	0.00175025	0.00173106	0.00171233	0.00169334	0.00167388	0.00165417	0.00163442	0.00161492	0.00159584	0.00157648	0.00155715	0.0015384	0.00152049	0.00150355	0.00148774	0.0014729	0.00145864	0.00144456	0.00143032	0.00132365	0.00130838	0.00129324	0.00127844	0.00126415	0.00125038	0.00123715	0.00122438	0.00121204	0.00120007	0.00118853	0.00117736	0.00116653	0.00115603	0.00114575	0.00113569	0.00112586	0.00111623	0.00110679	0.0010975	0.00112038	0.00111051	0.00110084	0.0010914	0.00108286
148	Iceland	Europe	Northern Europe	0.000107638	0.000106782	0.000105975	0.000105217	0.000104515	0.00010387	0.000103289	0.000102767	0.00010229	0.000101835	0.00010139	0.000100918	0.000100448	0.000100016	9.96583e-05	9.93967e-05	9.92439e-05	9.91761e-05	9.91468e-05	9.91003e-05	9.89976e-05	9.2463e-05	9.21344e-05	9.17756e-05	9.14123e-05	9.10632e-05	9.07302e-05	9.04139e-05	9.01077e-05	8.98089e-05	8.95142e-05	8.92277e-05	8.89473e-05	8.8671e-05	8.83994e-05	8.81254e-05	8.7849e-05	8.75716e-05	8.72911e-05	8.70086e-05	8.67224e-05	8.91275e-05	8.87722e-05	8.8415e-05	8.80597e-05	8.77594e-05
149	Ireland	Europe	Northern Europe	0.00113325	0.00111525	0.0011001	0.00108732	0.00107641	0.00106706	0.00105911	0.00105275	0.00104819	0.00104582	0.00104578	0.00104783	0.00105175	0.00105669	0.00106137	0.00106492	0.00106712	0.00106812	0.0010681	0.00106743	0.00106636	0.00099119	0.000988169	0.000984906	0.000981575	0.000978294	0.000975132	0.000972147	0.00096924	0.000966345	0.000963405	0.000960465	0.000957531	0.000954622	0.000951785	0.000948983	0.000946231	0.000943551	0.00094096	0.000938513	0.000936212	0.000950844	0.000948317	0.000945974	0.000943841	0.000942481
150	Latvia	Europe	Northern Europe	0.000713933	0.000697343	0.000677026	0.000655969	0.00063592	0.000617444	0.000601615	0.000587875	0.000575255	0.000562792	0.000550084	0.000536853	0.000523479	0.000510144	0.000497153	0.000484398	0.000471658	0.000459114	0.000447102	0.000435989	0.000425995	0.000387593	0.000380018	0.000373188	0.00036675	0.00036044	0.000354185	0.000348063	0.000342071	0.000336267	0.000330684	0.00032531	0.000320101	0.000315071	0.00031025	0.000305631	0.000301221	0.000297007	0.000292956	0.000289036	0.000285212	0.00028802	0.000284277	0.000280651	0.000277171	0.000274019
151	Lithuania	Europe	Northern Europe	0.00131701	0.00129597	0.00127239	0.00124722	0.0012218	0.0011971	0.00117337	0.0011503	0.00112742	0.00110407	0.00107984	0.00105448	0.00102851	0.00100223	0.000975839	0.00094981	0.000924115	0.000898689	0.000874321	0.0008518	0.000831761	0.000759101	0.000744853	0.000732452	0.000720973	0.000709748	0.000698601	0.000687716	0.000677106	0.000666919	0.000657239	0.000648045	0.000639209	0.000630696	0.00062248	0.000614492	0.000606717	0.000599093	0.000591082	0.000583293	0.000575708	0.00058524	0.000577646	0.00057026	0.000563099	0.000556496
152	Norway	Europe	Northern Europe	0.00148171	0.00146335	0.00144687	0.0014317	0.00141755	0.00140398	0.00139119	0.00137923	0.00136711	0.00135713	0.00134783	0.00133609	0.00132392	0.00131166	0.00130034	0.00129164	0.00128585	0.00128184	0.00127884	0.00127602	0.00127271	0.00118634	0.00118062	0.00117478	0.00116927	0.00116437	0.00116014	0.0011565	0.00115313	0.00114974	0.0011461	0.00114219	0.00113807	0.0011339	0.00112992	0.0011262	0.00112281	0.00111968	0.00111674	0.00111394	0.00111118	0.00114138	0.00113799	0.00113468	0.00113151	0.00112915
153	Sweden	Europe	Northern Europe	0.00300273	0.00296855	0.00293829	0.0029094	0.00287927	0.00284628	0.00280948	0.00276973	0.002729	0.00268948	0.00265269	0.00261818	0.0025861	0.00255676	0.00253021	0.0025064	0.00248592	0.00246844	0.00245259	0.00243704	0.00242089	0.00224912	0.00222974	0.0022104	0.00219181	0.00217446	0.0021584	0.00214356	0.00212974	0.00211679	0.00210456	0.00209312	0.00208239	0.00207224	0.00206258	0.00205317	0.00204399	0.00203507	0.00202636	0.00201791	0.00200969	0.00206427	0.00205506	0.0020462	0.00203782	0.00203121
154	United Kingdom	Europe	Northern Europe	0.0190725	0.0187742	0.0184968	0.0182346	0.017986	0.0177501	0.0175261	0.0173134	0.0171108	0.0169175	0.0167324	0.0165518	0.0163845	0.0162239	0.0160698	0.0159217	0.0157802	0.0156444	0.015513	0.0153851	0.0152598	0.0141628	0.0140319	0.0139044	0.0137812	0.0136627	0.013549	0.0134407	0.0133367	0.0132367	0.0131402	0.0130474	0.012958	0.0128717	0.0127887	0.0127079	0.0126294	0.0125533	0.0124791	0.0124071	0.0123368	0.012652	0.0125756	0.0125013	0.0124296	0.0123682
155	Albania	Europe	Southern Europe	0.00092972	0.000920635	0.000906517	0.000888723	0.000870712	0.000854904	0.000842046	0.000831375	0.000821963	0.000812347	0.000801533	0.000789566	0.000777846	0.000765783	0.000754003	0.000742957	0.000732756	0.000723302	0.000714729	0.000707171	0.000700692	0.000647997	0.000643386	0.000639418	0.000635694	0.000631915	0.000627984	0.000624	0.000619981	0.00061604	0.000612245	0.000608598	0.00060502	0.000601512	0.000598085	0.000594172	0.000589825	0.00058555	0.000581287	0.000576981	0.000572566	0.000584004	0.000578885	0.00057364	0.000568273	0.000563116
156	Bosnia and Herzegovina	Europe	Southern Europe	0.00123661	0.00117385	0.00109231	0.00100615	0.00093258	0.000882779	0.000860094	0.000859079	0.000871157	0.000884343	0.000890341	0.000887239	0.000877999	0.000864426	0.00084947	0.000835206	0.000821648	0.000807924	0.000794301	0.00078099	0.000768131	0.000705707	0.000693948	0.00068274	0.000671947	0.000661468	0.0006513	0.000641524	0.000632099	0.000623028	0.0006143	0.00060592	0.000597848	0.000590065	0.000582563	0.000575286	0.000568227	0.000561376	0.000554697	0.00054817	0.000541756	0.000549242	0.000542578	0.000536017	0.00052955	0.000523481
157	Croatia	Europe	Southern Europe	0.00118672	0.00116736	0.00114457	0.00111966	0.00109378	0.00106788	0.00104203	0.00101626	0.000991201	0.000967625	0.000946004	0.000926317	0.000908617	0.000892505	0.000877301	0.00086251	0.000848102	0.000834142	0.000820467	0.000806953	0.000793509	0.000729134	0.00071565	0.000702386	0.000689569	0.000677345	0.000665743	0.000654739	0.000644219	0.000634079	0.000624234	0.000614685	0.000605421	0.000596442	0.000587764	0.00057935	0.000571191	0.000563274	0.000555573	0.000548085	0.000540783	0.000549053	0.000541597	0.000534326	0.000527241	0.000520645
158	Greece	Europe	Southern Europe	0.00356904	0.00354026	0.00351914	0.00350289	0.00348724	0.00346919	0.00344819	0.00342478	0.00339855	0.00336929	0.00333694	0.00330094	0.00326322	0.0032236	0.00318381	0.00314508	0.003108	0.00307221	0.00303732	0.00300279	0.00296822	0.002744	0.00270877	0.00267389	0.00263938	0.00260526	0.00257059	0.0025358	0.00250185	0.00246909	0.00243769	0.00240783	0.00237932	0.00235075	0.00232318	0.00229631	0.0022701	0.00224462	0.00221987	0.00219595	0.00217284	0.00222056	0.00219702	0.00217429	0.00215237	0.00213249
159	Italy	Europe	Southern Europe	0.0201903	0.0198301	0.0194975	0.0191841	0.01888	0.0185804	0.0182825	0.0179896	0.0177107	0.0174578	0.0172377	0.017047	0.0168853	0.016745	0.0166142	0.0164848	0.016356	0.0162276	0.0160948	0.0159533	0.0158001	0.0146286	0.0144434	0.0142526	0.0140626	0.0138774	0.0136984	0.0135255	0.0133575	0.0131934	0.0130326	0.0128757	0.0127227	0.0125743	0.0124311	0.0122927	0.0121593	0.0120308	0.0119069	0.0117875	0.0116718	0.0119237	0.0118053	0.0116908	0.0115803	0.0114805
160	Malta	Europe	Southern Europe	0.000136182	0.000135255	0.000134432	0.000133649	0.000132823	0.000131904	0.00013092	0.000129874	0.000128752	0.000127566	0.000126333	0.000125011	0.000123636	0.000122253	0.000120905	0.000119622	0.000118421	0.000117288	0.00011619	0.000115088	0.000113955	0.000105575	0.000104324	0.00010307	0.000101832	0.000100624	9.94476e-05	9.83053e-05	9.71901e-05	9.60988e-05	9.50285e-05	9.39827e-05	9.29575e-05	9.19511e-05	9.09617e-05	8.99815e-05	8.90104e-05	8.80495e-05	8.70978e-05	8.61577e-05	8.52276e-05	8.70525e-05	8.60633e-05	8.5089e-05	8.41329e-05	8.32456e-05
161	Montenegro	Europe	Southern Europe	0.00019463	0.000192627	0.000190403	0.000188066	0.000185723	0.000183458	0.00018128	0.000179174	0.000177169	0.0001753	0.000173583	0.000171984	0.000170529	0.000169177	0.000167617	0.000165924	0.000164217	0.000162501	0.000160782	0.000159077	0.000157393	0.000145325	0.000143644	0.000141988	0.000140357	0.000138753	0.000137175	0.000135635	0.000134128	0.00013266	0.00013107	0.000129419	0.000127814	0.000126251	0.000124731	0.000123243	0.000121788	0.000120364	0.000118969	0.000117602	0.000116257	0.000118554	0.000117159	0.000115787	0.00011444	0.000113185
162	Portugal	Europe	Southern Europe	0.00329815	0.00325487	0.00322008	0.0031907	0.003164	0.00313804	0.00311232	0.00308718	0.00306265	0.00303894	0.00301607	0.00299305	0.00297003	0.00294671	0.0029222	0.00289594	0.00286785	0.00283815	0.00280735	0.00277628	0.00274552	0.00254045	0.00250949	0.00247898	0.00244838	0.00241664	0.00238544	0.00235505	0.00232537	0.00229598	0.00226691	0.00223871	0.00221131	0.00218471	0.00215895	0.00213389	0.00210952	0.00208586	0.00206285	0.00204052	0.00201878	0.00206267	0.0020402	0.00201829	0.00199693	0.00197724
163	Serbia	Europe	Southern Europe	0.00246095	0.00244835	0.00244268	0.00243931	0.00243137	0.00241438	0.00238716	0.00235158	0.00231004	0.00226604	0.00222209	0.00217808	0.00213398	0.00209021	0.00204684	0.00200399	0.00196196	0.00192104	0.0018804	0.00184147	0.00180439	0.00165344	0.00162031	0.00158875	0.00155825	0.00152845	0.00149923	0.00147077	0.00144303	0.00141617	0.00139023	0.00136524	0.00134105	0.00131761	0.00129488	0.00127271	0.00125108	0.00122999	0.00120938	0.00118925	0.00116953	0.00118206	0.00116191	0.00114218	0.00112286	0.00110461
164	Spain	Europe	Southern Europe	0.0131983	0.0129933	0.0128031	0.0126263	0.0124573	0.0122935	0.0121319	0.0119759	0.0118361	0.011726	0.0116536	0.0116171	0.0116148	0.011634	0.011657	0.0116718	0.0116769	0.0116726	0.0116544	0.0116183	0.011562	0.0107496	0.0106439	0.0105263	0.0104053	0.0102871	0.0101734	0.0100638	0.00995721	0.0098524	0.00974841	0.00964597	0.00954565	0.00944764	0.00935231	0.00925924	0.00916855	0.00908046	0.00899499	0.00891253	0.00883296	0.0090414	0.00895996	0.00888155	0.00880625	0.00873911
165	Austria	Europe	Western Europe	0.00255149	0.00252368	0.00250215	0.00248347	0.00246302	0.00243786	0.00240689	0.00237151	0.00233445	0.00229953	0.00226922	0.00224354	0.00222176	0.00220242	0.00218323	0.00216264	0.00214045	0.00211723	0.00209344	0.00206986	0.00204704	0.00189558	0.00187319	0.0018516	0.00183082	0.00181082	0.00179165	0.00177343	0.00175605	0.00173948	0.00172367	0.00170868	0.0016944	0.00168078	0.00166778	0.00165522	0.00164311	0.00163143	0.00162012	0.00160919	0.00159855	0.00163992	0.00162858	0.00161757	0.00160694	0.00159767
166	Belgium	Europe	Western Europe	0.00352587	0.00347372	0.00342671	0.00338308	0.00334064	0.00329805	0.00325488	0.00321168	0.00316925	0.00312878	0.003091	0.00305491	0.0030209	0.00298958	0.00296135	0.00293628	0.00291476	0.0028961	0.00287855	0.00286	0.00283902	0.00263381	0.00260597	0.0025769	0.00254778	0.00251945	0.00249204	0.00246553	0.00243984	0.002415	0.00239099	0.00236797	0.00234589	0.00232467	0.00230425	0.0022844	0.00226513	0.00224646	0.00222836	0.00221085	0.00219388	0.00224521	0.00222747	0.00221029	0.00219371	0.00217903
167	Bulgaria	Europe	Western Europe	0.00217992	0.00212394	0.00206679	0.00200964	0.00195457	0.00190318	0.00185589	0.00181218	0.00177129	0.00173214	0.00169392	0.00165627	0.00161994	0.00158455	0.00155002	0.00151629	0.00148337	0.00145118	0.00141978	0.0013893	0.0013598	0.00123659	0.00120942	0.00118312	0.00115763	0.00113285	0.00110877	0.00108545	0.0010628	0.00104081	0.00101946	0.000998757	0.000978635	0.000959064	0.000940031	0.000921448	0.000903307	0.000885612	0.000868353	0.000851558	0.000835211	0.000829103	0.000812995	0.000797359	0.000782224	0.000768047
168	France	Europe	Western Europe	0.0206467	0.020369	0.0201047	0.0198516	0.0196081	0.0193733	0.0191456	0.0189259	0.0187186	0.0185315	0.0183688	0.0182243	0.0180981	0.0179821	0.0178641	0.0177357	0.0175951	0.0174451	0.0172896	0.0171354	0.0169868	0.0157596	0.0156112	0.0154676	0.0153278	0.0151912	0.0150578	0.0149292	0.0148044	0.0146835	0.0145663	0.0144532	0.0143438	0.0142383	0.0141374	0.0140403	0.0139473	0.0138582	0.0137726	0.0136903	0.0136106	0.013955	0.0138701	0.0137878	0.0137083	0.0136397
169	Germany	Europe	Western Europe	0.0262145	0.0259189	0.0256583	0.0254102	0.0251492	0.0248609	0.0245394	0.0241902	0.0238265	0.0234686	0.0231296	0.0228066	0.0224973	0.0221932	0.0218817	0.0215556	0.0212169	0.02087	0.0205199	0.0201786	0.0198539	0.0182886	0.0179943	0.0177134	0.0174416	0.0171755	0.0169149	0.0166618	0.0164152	0.0161753	0.0159419	0.0157154	0.0154947	0.0152797	0.0150704	0.0148657	0.0146656	0.01447	0.0142789	0.0140924	0.0139103	0.0141599	0.0139727	0.0137899	0.013612	0.0134467
170	Luxembourg	Europe	Western Europe	0.000138195	0.00013736	0.000136838	0.00013648	0.000136328	0.000136172	0.00013594	0.000135779	0.000135642	0.000135508	0.000135249	0.000134653	0.000133804	0.000132979	0.000132464	0.000132435	0.000132966	0.000133936	0.000135111	0.000136183	0.000136941	0.00012842	0.000128345	0.000128086	0.000127778	0.000127511	0.0001273	0.000127123	0.000126967	0.00012682	0.000126669	0.000126522	0.000126384	0.000126254	0.000126134	0.000126017	0.000125903	0.000125793	0.00012568	0.000125564	0.000125437	0.00012903	0.000128802	0.000128561	0.000128309	0.00012812
171	Monaco	Europe	Western Europe	1.06735e-05	1.05461e-05	1.04445e-05	1.03618e-05	1.02875e-05	1.02145e-05	1.01433e-05	1.00756e-05	1.00118e-05	9.95057e-06	9.89241e-06	9.83153e-06	9.77086e-06	9.71844e-06	9.68363e-06	9.67143e-06	9.68531e-06	9.71961e-06	9.75896e-06	9.78404e-06	9.78223e-06	9.12693e-06	9.06261e-06	8.98468e-06	8.90545e-06	8.83347e-06	8.77069e-06	8.7155e-06	8.66699e-06	8.62356e-06	8.58439e-06	8.55014e-06	8.52126e-06	8.49716e-06	8.47786e-06	8.46224e-06	8.45007e-06	8.44178e-06	8.43614e-06	8.43305e-06	8.43205e-06	8.7073e-06	8.70466e-06	8.7034e-06	8.70333e-06	8.70963e-06
172	Netherlands	Europe	Western Europe	0.00497573	0.00492615	0.00488459	0.0048464	0.00480966	0.00477307	0.00473612	0.00469896	0.00466198	0.00462585	0.00459087	0.00455879	0.00452978	0.0045002	0.00446895	0.00443525	0.00439863	0.00435945	0.00431879	0.00427764	0.00423656	0.0039236	0.0038803	0.00383746	0.00379516	0.0037536	0.00371291	0.00367343	0.00363495	0.00359748	0.00356098	0.00352557	0.00349114	0.00345763	0.00342503	0.00339305	0.00336169	0.00333096	0.00330076	0.00327112	0.00324191	0.00330888	0.00327772	0.00324699	0.00321673	0.0031888
173	Switzerland	Europe	Western Europe	0.00201715	0.00200285	0.00198917	0.00197707	0.00196392	0.00194803	0.00192892	0.00190742	0.00188476	0.00186271	0.00184249	0.00182394	0.00180707	0.00179206	0.00177901	0.00176792	0.00175901	0.00175204	0.00174627	0.00174081	0.001735	0.00161815	0.00160984	0.00160149	0.00159342	0.00158585	0.00157879	0.00157226	0.00156621	0.00156071	0.00155574	0.0015514	0.00154758	0.00154424	0.00154134	0.00153871	0.00153635	0.00153427	0.00153241	0.00153075	0.00152924	0.00157761	0.0015754	0.00157336	0.00157153	0.00157087
[truncated: 15 more columns]

## Sheet: Atmospheric aerosol loading
ID	Country	World continent	Sub-continent	Atmospheric aerosol loading (dimensionless)
				BAU																					STA																				UTT
				1990	1991	1992	1993	1994	1995	1996	1997	1998	1999	2000	2001	2002	2003	2004	2005	2006	2007	2008	2009	2010	2011	2012	2013	2014	2015	2016	2017	2018	2019	2020	2021	2022	2023	2024	2025	2026	2027	2028	2029	2030	2031	2032	2033	2034	2035
1	Burundi	Africa	Eastern Africa	0.000274672	0.000277493	0.000279823	0.000281618	0.000282854	0.000283593	0.000283778	0.000283586	0.000283559	0.000284388	0.000286532	0.00029	0.000294757	0.00030054	0.00030695	0.000313684	0.000320717	0.000328074	0.000335631	0.000343278	0.000350935	0.000591397	0.000602912	0.000614484	0.000626343	0.000638638	0.000651416	0.000664696	0.000678312	0.000692135	0.000706064	0.000720151	0.000734406	0.000748861	0.000763589	0.000778549	0.000793767	0.000809298	0.00082521	0.000841643	0.000858644	0.000876132	0.000894357	0.000913247	0.000932881	0.000954107
2	Comoros	Africa	Eastern Africa	9.93816e-06	1.03987e-05	1.08087e-05	1.1211e-05	1.16223e-05	1.20444e-05	1.24785e-05	1.2925e-05	1.3383e-05	1.38512e-05	1.43281e-05	1.48064e-05	1.52928e-05	1.57874e-05	1.629e-05	1.68022e-05	1.73248e-05	1.78568e-05	1.8397e-05	1.89451e-05	1.95005e-05	3.30771e-05	3.39644e-05	3.48616e-05	3.57689e-05	3.66865e-05	3.76155e-05	3.85622e-05	3.95251e-05	4.05075e-05	4.15112e-05	4.25405e-05	4.35945e-05	4.46764e-05	4.57914e-05	4.69372e-05	4.81158e-05	4.9329e-05	5.05763e-05	5.18602e-05	5.31785e-05	5.45191e-05	5.58988e-05	5.73072e-05	5.87442e-05	6.02593e-05
3	Djibouti	Africa	Eastern Africa	6.54566e-05	6.57258e-05	6.52875e-05	6.44025e-05	6.33619e-05	6.23624e-05	6.14341e-05	6.05204e-05	5.96082e-05	5.86676e-05	5.76811e-05	5.66338e-05	5.5576e-05	5.45145e-05	5.34539e-05	5.23984e-05	5.13528e-05	5.03192e-05	4.93045e-05	4.83193e-05	4.73708e-05	7.66419e-05	7.50725e-05	7.3551e-05	7.2062e-05	7.05942e-05	6.95182e-05	6.86209e-05	6.77351e-05	6.68593e-05	6.59902e-05	6.51313e-05	6.42775e-05	6.34283e-05	6.25856e-05	6.17423e-05	6.08991e-05	6.00581e-05	5.92203e-05	5.83911e-05	5.75696e-05	5.6742e-05	5.59363e-05	5.51395e-05	5.43546e-05	5.36281e-05
4	Eritrea	Africa	Eastern Africa	4.84183e-05	4.86002e-05	4.85411e-05	4.8406e-05	4.84211e-05	4.87524e-05	4.94381e-05	5.04394e-05	5.17434e-05	5.33142e-05	5.51147e-05	5.71324e-05	5.9381e-05	6.17621e-05	6.41462e-05	6.64412e-05	6.86068e-05	7.06619e-05	7.26598e-05	7.46883e-05	7.68067e-05	0.000130026	0.000133591	0.000137216	0.000140829	0.000144374	0.000147836	0.000151229	0.000154547	0.000157816	0.000161054	0.000164272	0.000167457	0.000170606	0.000173727	0.000176796	0.000179815	0.000182789	0.000185718	0.000188616	0.000191478	0.000194148	0.000196922	0.000199644	0.000202313	0.000205098
5	Ethiopia	Africa	Eastern Africa	0.000207639	0.000217219	0.000227439	0.000259289	0.000335436	0.000412037	0.000489436	0.000567906	0.000647491	0.000728435	0.000810981	0.000894811	0.00098021	0.00106703	0.00115496	0.00124373	0.00133327	0.00142377	0.00151698	0.00161114	0.00170644	0.00296957	0.00312582	0.0032835	0.0034426	0.00360308	0.00376498	0.00392889	0.00409439	0.00426149	0.00443011	0.00460055	0.00477251	0.00494594	0.00512094	0.00529681	0.00547355	0.00565122	0.00582963	0.00600902	0.00618906	0.00636814	0.0065493	0.00673091	0.00691318	0.00710219
6	Kenya	Africa	Eastern Africa	0.00074332	0.000759383	0.000775701	0.000791987	0.000807905	0.000823288	0.000838059	0.000852372	0.000866537	0.000880978	0.000896002	0.000911252	0.000927073	0.000943344	0.000959853	0.000976457	0.000993169	0.00101004	0.0010272	0.00104488	0.00106321	0.00178376	0.00181337	0.00184374	0.00187457	0.00190562	0.00193686	0.00196868	0.00200093	0.00203376	0.00206723	0.00210151	0.00213649	0.00217226	0.00220904	0.00224664	0.00228513	0.00232457	0.00236492	0.0024063	0.0024486	0.00249098	0.00253512	0.00258014	0.0026261	0.00267524
7	Madagascar	Africa	Eastern Africa	0.000118411	0.000120945	0.000123643	0.0001265	0.000129093	0.000131789	0.000134627	0.000137595	0.000140662	0.00014379	0.000146947	0.000150052	0.000153178	0.000156317	0.000159457	0.000163179	0.000166934	0.000170724	0.000174574	0.000178513	0.000182574	0.000306887	0.000313508	0.000320339	0.00032739	0.000334665	0.000342175	0.000349977	0.000358036	0.000366357	0.000374935	0.000383799	0.000392927	0.000402315	0.00041197	0.00042184	0.000431926	0.000442236	0.000452752	0.000463487	0.000474413	0.000485005	0.000496288	0.000507744	0.000519381	0.000531752
8	Malawi	Africa	Eastern Africa	0.000386482	0.00039333	0.000395855	0.000395994	0.000396579	0.00039965	0.000405805	0.0004144	0.000424722	0.000434763	0.000444328	0.000453233	0.000462044	0.000470994	0.000480435	0.000490598	0.000501557	0.000513148	0.000525191	0.000537492	0.000549889	0.000927327	0.00094656	0.000966083	0.000986118	0.00100682	0.00102823	0.00105046	0.00107342	0.00109709	0.00112147	0.00114665	0.00117258	0.0011993	0.00122688	0.00125521	0.00128431	0.0013142	0.00134485	0.00137629	0.00140844	0.00144106	0.00147462	0.00150888	0.00154387	0.00158092
9	Mauritius	Africa	Eastern Africa	0.00019192	0.000190152	0.000188832	0.000187779	0.000186764	0.000185636	0.000184365	0.000182979	0.000181452	0.000179768	0.000177917	0.000175765	0.000173455	0.00017103	0.000168538	0.000166023	0.000163502	0.000160981	0.000158497	0.000156101	0.000153821	0.000250342	0.000246603	0.000243051	0.000239625	0.00023628	0.000233009	0.000229855	0.000226799	0.000223853	0.000221023	0.000218318	0.000215714	0.000213203	0.000210784	0.000208424	0.000206123	0.000203881	0.000201688	0.000199549	0.000197448	0.000195388	0.000193357	0.00019136	0.000189402	0.000187645
10	Mozambique	Africa	Eastern Africa	0.000166464	0.000173474	0.000182266	0.000192308	0.00020275	0.000212928	0.000222634	0.000232038	0.00023944	0.000246818	0.000254591	0.00026266	0.000271032	0.000279629	0.000288328	0.000297034	0.000305748	0.00031449	0.000323273	0.000332225	0.000341385	0.0005776	0.000592528	0.000607835	0.000623556	0.000639727	0.000656387	0.000673678	0.000691618	0.000710319	0.000729857	0.000750335	0.00077174	0.000794111	0.00081751	0.000841868	0.000867225	0.000893625	0.000921052	0.00094954	0.000979042	0.00100915	0.0010407	0.00107324	0.00110675	0.00114214
11	Rwanda	Africa	Eastern Africa	0.000291185	0.000284325	0.000271705	0.000256651	0.000246951	0.000248735	0.000265224	0.000293179	0.000327859	0.000362179	0.000390222	0.000409825	0.000422916	0.000431215	0.000438704	0.000448131	0.000459983	0.000473266	0.000487611	0.000502271	0.000516725	0.000876062	0.000898267	0.000920459	0.000942615	0.000964705	0.000986699	0.00100872	0.00103069	0.00105269	0.00107473	0.00109691	0.00111914	0.00114141	0.00116376	0.00118603	0.00120824	0.00123043	0.00125258	0.00127475	0.0012969	0.00131896	0.00134108	0.00136322	0.00138548	0.001409
12	Somalia	Africa	Eastern Africa	0.000179446	0.000176413	0.000172969	0.00016976	0.00016766	0.000167234	0.000168656	0.000171616	0.000175597	0.000179876	0.000183937	0.000187576	0.000191028	0.000194375	0.000197743	0.000201232	0.000204832	0.000208515	0.000212383	0.000216581	0.000221208	0.000372913	0.000381479	0.000390705	0.000400474	0.000410701	0.000421388	0.000432647	0.000444474	0.000456929	0.000470053	0.000483896	0.000498434	0.000513682	0.000529672	0.000547908	0.000568709	0.000590255	0.000612505	0.000635566	0.000659385	0.000683775	0.000709143	0.000735299	0.000762279	0.000790774
13	South Sudan	Africa	Eastern Africa	4.17862e-05	4.12855e-05	4.05203e-05	3.96051e-05	3.84919e-05	3.80279e-05	3.82979e-05	3.91818e-05	4.04614e-05	4.1834e-05	4.30906e-05	4.41597e-05	4.51328e-05	4.60733e-05	4.708e-05	4.82174e-05	4.94785e-05	5.08212e-05	5.22413e-05	5.37464e-05	5.5326e-05	9.32617e-05	9.59408e-05	9.85986e-05	0.000101085	0.000103303	0.000105219	0.000106898	0.000108427	0.000109943	0.000111542	0.000113258	0.000115062	0.000116943	0.00011888	0.000120843	0.000122838	0.000124885	0.00012699	0.000129171	0.000131432	0.000133468	0.000135894	0.000138401	0.00014099	0.000143767
14	Uganda	Africa	Eastern Africa	0.00026269	0.000271242	0.000279158	0.000287203	0.000295335	0.00030355	0.000311824	0.000320192	0.000328767	0.0003377	0.000347088	0.000356803	0.000366976	0.00037822	0.000389939	0.000401878	0.000414041	0.000426447	0.000439139	0.000452199	0.000465688	0.000789549	0.000811961	0.000835011	0.000858666	0.000882891	0.000907706	0.000933266	0.000959502	0.000986458	0.00101415	0.00104266	0.00107194	0.00110202	0.00113297	0.00116468	0.00119718	0.00123049	0.00126459	0.00129951	0.00133519	0.00137082	0.001408	0.00144593	0.00148464	0.00152545
15	United Republic of Tanzania	Africa	Eastern Africa	0.000202867	0.000213587	0.00022504	0.000237033	0.00024928	0.000261578	0.000273849	0.00028617	0.000298673	0.000311575	0.000325054	0.000338999	0.000353572	0.00036993	0.000387462	0.000406053	0.000425814	0.000446785	0.000469013	0.000492526	0.000517383	0.000894082	0.000938328	0.00098481	0.00103339	0.00108401	0.0011367	0.00119169	0.00124897	0.00130867	0.00137088	0.00143578	0.00150337	0.00157379	0.00164726	0.00172376	0.00180339	0.00188626	0.00197241	0.00206197	0.00215493	0.00225026	0.00235013	0.00245349	0.00256044	0.00267326
16	Zambia	Africa	Eastern Africa	0.000401925	0.000402347	0.000402478	0.000402759	0.000403444	0.00040471	0.00040664	0.000409147	0.000411983	0.000414838	0.000417504	0.000422086	0.000427516	0.000432964	0.000438608	0.000444578	0.000450921	0.000457621	0.000464779	0.000472527	0.00048095	0.00080832	0.000823238	0.000839113	0.00085574	0.000872958	0.000890748	0.000909267	0.000928411	0.000948198	0.000968617	0.000989729	0.00101147	0.00103387	0.00105699	0.00108072	0.00110509	0.00113013	0.00115582	0.00118222	0.0012093	0.00123685	0.00126529	0.00129442	0.00132431	0.00135612
17	Zimbabwe	Africa	Eastern Africa	0.000495404	0.000498543	0.000500701	0.000500882	0.000500381	0.000499587	0.00049865	0.000497447	0.000495604	0.000492623	0.000488228	0.000482273	0.000475334	0.00046592	0.000455975	0.000446137	0.000436377	0.0004269	0.000418567	0.00041242	0.000409038	0.000673744	0.000675925	0.000680718	0.000686435	0.000691782	0.000696515	0.000700934	0.000704772	0.000707929	0.000710351	0.000711959	0.000712739	0.000713015	0.000713247	0.000713657	0.000714334	0.000715235	0.000716336	0.000717625	0.000719044	0.000720406	0.00072218	0.000724175	0.000726435	0.000729603
18	Angola	Africa	Middle Africa	0.000263048	0.000281577	0.000301405	0.000322238	0.000343606	0.00036514	0.000386665	0.000408334	0.000430589	0.000454076	0.000479316	0.00050628	0.000535117	0.000565584	0.000597252	0.000629733	0.000663014	0.00069715	0.000732137	0.000768002	0.000804831	0.00138998	0.00145134	0.00151399	0.00157824	0.00164428	0.00171226	0.00178239	0.00185443	0.00192828	0.00200381	0.00208116	0.00216029	0.0022308	0.00229148	0.00235298	0.00241536	0.00247859	0.00254255	0.00260722	0.00267239	0.00273796	0.00280401	0.00287043	0.00293722	0.00300692
19	Cameroon	Africa	Middle Africa	0.000778915	0.000790789	0.000803105	0.000815725	0.000828543	0.00084151	0.000854615	0.00086786	0.000881258	0.000894809	0.000908507	0.000921887	0.000935404	0.000949056	0.000962833	0.000976706	0.000990747	0.0010049	0.00101922	0.00103382	0.00104876	0.00175513	0.00177814	0.00180168	0.00182572	0.00185023	0.00187525	0.00190105	0.00192744	0.0019544	0.00198192	0.00201013	0.00203892	0.00206833	0.00209848	0.00212915	0.00216038	0.00219219	0.00222455	0.00225753	0.00229102	0.00232467	0.00235908	0.00239419	0.00243001	0.00246866
20	Central African Republic	Africa	Middle Africa	5.11133e-05	5.23855e-05	5.37545e-05	5.51935e-05	5.66617e-05	5.81302e-05	5.95981e-05	6.10705e-05	6.25282e-05	6.39484e-05	6.53157e-05	6.65881e-05	6.78057e-05	6.89969e-05	7.02008e-05	7.14668e-05	7.2811e-05	7.42299e-05	7.57269e-05	7.73059e-05	7.89684e-05	0.000132963	0.000135801	0.000138785	0.000141906	0.000145155	0.000148536	0.000152079	0.00015578	0.000159654	0.000163712	0.000167973	0.000172431	0.00017709	0.000181961	0.000187026	0.000192291	0.000197767	0.000203454	0.000209367	0.000215492	0.000221735	0.000228226	0.000234897	0.000241759	0.000249028
[truncated: 153 more rows]
[truncated: 15 more columns]

## Sheet: Chemical pollution
ID	Country	World continent	Sub-continent	Chemical pollution (dimensionless)
[truncated: 175 more rows]
[truncated: 15 more columns]

## Sheet: Biodiversity loss
ID	Country	World continent	Sub-continent	Biodiversity loss (dimensionless)
[truncated: 175 more rows]
[truncated: 15 more columns]

[truncated: 1 more sheets: Freshwater use]
