# Supplementary material for: Impact hotspots of reduced nutrient discharge shift across the globe with population and dietary changes
Source: Nat Commun. 2019 Jun 14;10:2627. doi: 10.1038/s41467-019-10445-0 (PMC6570658; doi:10.1038/s41467-019-10445-0)
Supplement: Supplementary file 6 — Supplementary Data 3 [file 41467_2019_10445_MOESM6_ESM.xlsx]

## Sheet: Note
Supplementary Data 3 | Complete sensitivity analysis of the model outputs. Impact hotspots of reduced nutrient discharge shift across the globe with population and dietary changes Wang et al. *email: xuwang@rcees.ac.cn or x.wang@exeter.ac.uk Note: all the outputs presented herein were relevant to the mid-range calculations.

## Sheet: Sensitivity analysis
Country	Continental	Subcontinental	Population										Urbanization										Sanitation coverage										Prevalence of secondary treatment										Nutrient removal efficiency
			NC	PC	CC	OD	AL	CP	BL	FU	Nutrient	Others	NC	PC	CC	OD	AL	CP	BL	FU	Nutrient	Others	NC	PC	CC	OD	AL	CP	BL	FU	Nutrient	Others	NC	PC	CC	OD	AL	CP	BL	FU	Nutrient	Others	NC	PC	CC	OD	AL	CP	BL
Burundi	Africa	Eastern Africa	1	1	1	1	1	1	1	1	1	1	0.0184943	0.0184666	0.013103	0.0131632	-0.00294006	0.00978182	0.0135947	-0.00231379	0.0184805	0.00739814	-0.0433239	-0.0419785	0.218493	0.215571	0.997582	0.379776	0.194613	0.967169	-0.0426512	0.495534	-0.129335	-0.14903	0.342659	0.276771	1.57774	1.05962	0.311483	3.57643	-0.139183	1.19078	-0.0431116	0.085813	0.377581	0.476513	1.132	0.983947	0.781966
Comoros	Africa	Eastern Africa	1	1	1	1	1	1	1	1	1	1	0.0678486	0.068028	0.10829	0.107768	0.374106	0.14033	0.104074	0.355015	0.0679383	0.198264	-0.0195589	-0.0189649	0.114386	0.112655	0.99478	0.220504	0.100422	0.931551	-0.0192619	0.412383	-0.058389	-0.0673283	0.179389	0.144638	1.5733	0.615232	0.160728	3.44472	-0.0628587	1.01967	-0.019463	0.10537	0.366558	0.507128	1.96238	1.13607	0.990856
Djibouti	Africa	Eastern Africa	1	1	1	1	1	1	1	1	1	1	0.160074	0.160656	0.25634	0.255427	0.423487	0.302305	0.248791	0.418941	0.160365	0.317549	-0.0743207	-0.0719464	0.317765	0.314048	0.998547	0.504977	0.28702	0.980031	-0.0731335	0.567065	-0.221869	-0.255421	0.498345	0.403207	1.57926	1.40895	0.459382	3.62399	-0.238645	1.32886	-0.0739564	0.123846	0.45336	0.508753	0.764502	0.903656	0.757013
Eritrea	Africa	Eastern Africa	1	1	1	1	1	1	1	1	1	1	0.0321336	0.0324671	0.111192	0.110118	0.935637	0.179832	0.102573	0.849432	0.0323003	0.381464	-0.0122904	-0.0119198	0.0755672	0.0743744	0.991777	0.151847	0.065989	0.895977	-0.0121051	0.375922	-0.0366905	-0.042317	0.118511	0.0954894	1.56855	0.423672	0.105617	3.31317	-0.0395037	0.937503	-0.0122302	0.0483808	0.142682	0.162541	0.9521	0.415642	0.386817
Ethiopia	Africa	Eastern Africa	1	1	1	1	1	1	1	1	1	1	0.0317501	0.0318414	0.0548833	0.0545479	0.970159	0.0777168	0.0522077	0.701957	0.0317958	0.318579	-0.00316528	-0.00307065	0.0208021	0.0204546	0.969083	0.044459	0.01803	0.691209	-0.00311797	0.294006	-0.00944929	-0.0109013	0.0326235	0.0262617	1.53266	0.124046	0.0288575	2.55598	-0.0101753	0.716738	-0.00314976	0.176698	0.388647	0.598272	4.60426	1.26939	1.30156
Kenya	Africa	Eastern Africa	1	1	1	1	1	1	1	1	1	1	0.0451723	0.0451873	0.0484463	0.0484055	0.0650818	0.0508716	0.0481164	0.0641086	0.0451798	0.0541717	-0.0253308	-0.0245573	0.142613	0.140523	0.995942	0.267022	0.125692	0.946023	-0.024944	0.436302	-0.0756199	-0.0871823	0.223657	0.180417	1.57514	0.745023	0.201173	3.49823	-0.0814011	1.07061	-0.0252066	0.145635	0.436257	0.607552	1.47112	1.2191	1.15972
Madagascar	Africa	Eastern Africa	1	1	1	1	1	1	1	1	1	1	0.061011	0.0610734	0.076043	0.0758354	0.270988	0.0895258	0.0743788	0.246639	0.0610422	0.138902	-0.00986325	-0.00956648	0.0617014	0.0607131	0.989799	0.125891	0.0537785	0.873879	-0.00971486	0.36096	-0.0294447	-0.0339625	0.0967651	0.0779496	1.56543	0.35125	0.0860738	3.23146	-0.0317036	0.901487	-0.0098149	0.149599	0.366679	0.538963	1.48756	1.03062	1.1057
Malawi	Africa	Eastern Africa	1	1	1	1	1	1	1	1	1	1	0.0294209	0.0294992	0.0458352	0.045638	0.114105	0.057269	0.0442339	0.110686	0.0294601	0.0696278	-0.0309676	-0.030017	0.168217	0.165824	0.99666	0.306965	0.148785	0.955176	-0.0304923	0.456938	-0.0924476	-0.106565	0.263811	0.212902	1.57628	0.85647	0.238135	3.53208	-0.0995063	1.11328	-0.0308159	0.0818037	0.289578	0.314915	1.10978	0.728262	0.568642
Mauritius	Africa	Eastern Africa	1	1	1	1	1	1	1	1	1	1	0.109603	0.109664	0.118456	0.118382	0.12987	0.122017	0.117835	0.129609	0.109633	0.122695	-0.100128	-0.0968544	0.379954	0.37591	0.998895	0.573031	0.346245	0.984749	-0.098491	0.609797	-0.29891	-0.343848	0.595874	0.482632	1.57981	1.59882	0.554174	3.64144	-0.321379	1.40879	-0.0996367	-0.0419151	0.315316	0.355821	0.795325	0.868143	0.590273
Mozambique	Africa	Eastern Africa	1	1	1	1	1	1	1	1	1	1	0.058039	0.0582991	0.119791	0.118951	0.774635	0.173551	0.11305	0.70522	0.058169	0.3342	-0.0120847	-0.0117203	0.0744104	0.0732344	0.99164	0.149712	0.0649685	0.894412	-0.0119025	0.37473	-0.0360763	-0.0416089	0.116696	0.0940257	1.56834	0.417713	0.103984	3.30739	-0.0388426	0.934691	-0.0120254	0.111648	0.373828	0.592857	2.24948	1.28297	1.25767
Rwanda	Africa	Eastern Africa	1	1	1	1	1	1	1	1	1	1	0.0132699	0.0133307	0.0256164	0.0254724	0.0699763	0.0337929	0.0244442	0.0679878	0.0133003	0.041215	-0.0358641	-0.0347581	0.18904	0.186417	0.997101	0.337984	0.167688	0.960879	-0.0353111	0.473185	-0.107065	-0.123397	0.296467	0.239341	1.57697	0.943016	0.268389	3.55317	-0.115231	1.14623	-0.0356883	-0.206554	-0.303623	-0.617365	0.0499993	-0.498456	-0.575516
Somalia	Africa	Eastern Africa	1	1	1	1	1	1	1	1	1	1	0.0701216	0.0703653	0.123817	0.123138	0.423542	0.164642	0.118334	0.404655	0.0702434	0.226355	-0.0230484	-0.0223462	0.131707	0.129752	0.995552	0.249369	0.115905	0.941117	-0.0226973	0.427234	-0.0688064	-0.0793324	0.206553	0.166589	1.57452	0.69577	0.185509	3.48009	-0.0740694	1.05151	-0.0229355	-0.0202409	0.0564722	0.0322188	0.562553	0.290667	0.232387
South Sudan	Africa	Eastern Africa	1	1	1	1	1	1	1	1	1	1	0.0346437	0.0347007	0.0487839	0.0485831	0.349538	0.0621766	0.0471786	0.293789	0.0346722	0.141675	-0.00597466	-0.00579556	0.0384499	0.037819	0.983333	0.0805261	0.0334063	0.808186	-0.00588511	0.330287	-0.0178361	-0.0205752	0.0603001	0.0485558	1.5552	0.224677	0.0534676	2.98854	-0.0192056	0.82179	-0.00594537	-0.0527365	-0.104091	-0.194505	0.478664	-0.159739	-0.11249
Uganda	Africa	Eastern Africa	1	1	1	1	1	1	1	1	1	1	0.0284483	0.0285155	0.0441964	0.0439852	0.188193	0.0575624	0.0424982	0.17467	0.0284819	0.0918509	-0.0140313	-0.0136074	0.0852233	0.083892	0.992778	0.169464	0.0745198	0.907548	-0.0138194	0.385571	-0.0418876	-0.0483085	0.133654	0.107709	1.57014	0.472824	0.119271	3.35596	-0.0450981	0.959926	-0.0139625	0.165063	0.423541	0.608664	1.69201	1.1888	1.20835
United Republic of Tanzania	Africa	Eastern Africa	1	1	1	1	1	1	1	1	1	1	0.051033	0.0510378	0.0522148	0.0521981	0.0745563	0.053322	0.0520813	0.0707804	0.0510354	0.0591922	-0.00673461	-0.00653259	0.0430984	0.0423947	0.985175	0.0897866	0.0374689	0.825958	-0.0066336	0.337314	-0.0201048	-0.0231917	0.0675904	0.0544305	1.55811	0.250515	0.0599699	3.05425	-0.0216483	0.840812	-0.0067016	0.163307	0.396021	0.589151	2.31024	1.12322	1.15863
Zambia	Africa	Eastern Africa	1	1	1	1	1	1	1	1	1	1	0.0884259	0.0888228	0.16532	0.164466	0.390164	0.212351	0.158335	0.381496	0.0886243	0.245355	-0.0440907	-0.0427205	0.221377	0.218427	0.997622	0.383744	0.197261	0.967698	-0.0434056	0.497688	-0.131624	-0.151665	0.347181	0.280438	1.5778	1.07069	0.315721	3.57839	-0.141644	1.19504	-0.0438746	0.0738633	0.34245	0.438524	0.977117	0.954742	0.845954
Zimbabwe	Africa	Eastern Africa	1	1	1	1	1	1	1	1	1	1	0.0708833	0.0710572	0.104953	0.104571	0.209171	0.126176	0.101826	0.205021	0.0709703	0.141953	-0.0421427	-0.0408355	0.214	0.211122	0.997517	0.373552	0.190491	0.966316	-0.0414891	0.492166	-0.125808	-0.144972	0.335612	0.271059	1.57763	1.04226	0.304886	3.57328	-0.13539	1.18412	-0.0419362	0.0971887	0.378411	0.474567	1.01439	0.949688	0.809139
Angola	Africa	Middle Africa	1	1	1	1	1	1	1	1	1	1	0.051775	0.0522724	0.161898	0.160501	0.795814	0.24631	0.150607	0.754877	0.0520237	0.378334	-0.0223469	-0.0216665	0.128289	0.126378	0.995416	0.243755	0.112844	0.939419	-0.0220067	0.42435	-0.0667122	-0.0769195	0.201193	0.162256	1.57431	0.680105	0.180609	3.47382	-0.0718158	1.04538	-0.0222374	0.132397	0.497614	0.721767	2.77731	1.66184	1.43074
Cameroon	Africa	Middle Africa	1	1	1	1	1	1	1	1	1	1	0.0875363	0.0879786	0.173503	0.172544	0.428177	0.226363	0.16567	0.418267	0.0877575	0.264087	-0.0435175	-0.0421659	0.219224	0.216294	0.997592	0.380784	0.195284	0.967304	-0.0428417	0.49608	-0.129913	-0.149696	0.343804	0.2777	1.57775	1.06243	0.312556	3.57693	-0.139804	1.19186	-0.0433042	0.111169	0.443728	0.595455	1.33403	1.26415	1.14308
Central African Republic	Africa	Middle Africa	1	1	1	1	1	1	1	1	1	1	0.0922644	0.0923531	0.112896	0.112621	0.289562	0.130192	0.110684	0.273837	0.0923088	0.171632	-0.0149896	-0.0145364	0.0904394	0.0890345	0.99323	0.178828	0.0791375	0.912869	-0.014763	0.39059	-0.0447485	-0.0516065	0.141834	0.114311	1.57085	0.49895	0.126662	3.37564	-0.0481775	0.971375	-0.0149162	0.0984884	0.309262	0.442358	1.59876	0.940294	0.874719
Chad	Africa	Middle Africa	1	1	1	1	1	1	1	1	1	1	0.0520998	0.0522208	0.0814762	0.0810677	0.503937	0.108181	0.0782035	0.446561	0.0521603	0.216571	-0.00888471	-0.00861764	0.0559736	0.0550716	0.988699	0.114934	0.0487479	0.862022	-0.00875118	0.354241	-0.0265235	-0.030594	0.0877822	0.0707065	1.56369	0.32068	0.0780222	3.18761	-0.0285587	0.884748	-0.00884116	0.15308	0.376061	0.552665	1.798	1.07826	1.14609
Congo	Africa	Middle Africa	1	1	1	1	1	1	1	1	1	1	0.128752	0.128921	0.168882	0.168337	0.594606	0.203822	0.164501	0.549465	0.128836	0.308269	-0.0120801	-0.0117158	0.0743845	0.0732089	0.991637	0.149664	0.0649456	0.894377	-0.011898	0.374703	-0.0360626	-0.0415931	0.116656	0.0939929	1.56833	0.41758	0.103947	3.30726	-0.0388278	0.934627	-0.0120209	0.126018	0.328141	0.472154	1.3898	0.940231	0.972017
Democratic Republic of the Congo	Africa	Middle Africa	1	1	1	1	1	1	1	1	1	1	0.0747964	0.0749689	0.113695	0.113193	0.368606	0.144491	0.109641	0.350343	0.0748826	0.199995	-0.0196178	-0.019022	0.114685	0.11295	0.994795	0.221011	0.100689	0.931739	-0.0193199	0.412645	-0.0585649	-0.0675311	0.179858	0.145017	1.57333	0.616649	0.161155	3.44541	-0.063048	1.02024	-0.0195216	0.175431	0.507089	0.738821	1.99485	1.45293	1.37157
Equatorial Guinea	Africa	Middle Africa	1	1	1	1	1	1	1	1	1	1	0.0918948	0.0918433	0.0840103	0.0840796	0.0727628	0.0806407	0.0845864	0.0730349	0.0918691	0.0798525	-0.0904814	-0.0875487	0.358418	0.354473	0.998788	0.550263	0.325616	0.983295	-0.0890151	0.595142	-0.270114	-0.310812	0.5621	0.455108	1.57964	1.5353	0.521157	3.63606	-0.290463	1.38156	-0.0900379	0.0921793	0.538509	0.69918	1.22227	1.44409	1.30714
Gabon	Africa	Middle Africa	1	1	1	1	1	1	1	1	1	1	0.16432	0.16434	0.168289	0.168244	0.181502	0.170844	0.167918	0.180942	0.16433	0.172957	-0.0387176	-0.0375204	0.200615	0.197871	0.997307	0.354691	0.178243	0.963561	-0.038119	0.482048	-0.115583	-0.133203	0.314621	0.254047	1.5773	0.98963	0.285282	3.56309	-0.124393	1.16399	-0.0385278	0.112571	0.41951	0.565515	1.27061	1.18946	1.09091
Algeria	Africa	Northern Africa	1	1	1	1	1	1	1	1	1	1	0.115788	0.116232	0.184669	0.184056	0.285892	0.214622	0.179579	0.2834	0.11601	0.222036	-0.0878309	-0.0849908	0.352166	0.348252	0.998755	0.543499	0.319651	0.982841	-0.0864108	0.59086	-0.262201	-0.301731	0.552294	0.44712	1.57959	1.51643	0.511609	3.63438	-0.281966	1.37357	-0.0874004	0.0434867	0.466479	0.575554	1.17406	1.24694	0.990669
Egypt	Africa	Northern Africa	1	1	1	1	1	1	1	1	1	1	0.0955914	0.096071	0.171827	0.171132	0.291413	0.206242	0.166057	0.288355	0.0958312	0.215838	-0.0822758	-0.0796284	0.338553	0.334712	0.998678	0.528524	0.3067	0.981795	-0.0809521	0.581494	-0.245617	-0.282693	0.530945	0.429737	1.57947	1.47465	0.490881	3.63052	-0.264155	1.35603	-0.0818725	0.00402939	0.387971	0.460055	1.11249	1.09048	0.790328
Libya	Africa	Northern Africa	1	1	1	1	1	1	1	1	1	1	0.177145	0.177169	0.180542	0.180515	0.18466	0.181857	0.18031	0.184569	0.177157	0.182076	-0.106494	-0.102994	0.393204	0.389108	0.998955	0.586643	0.359	0.985565	-0.104744	0.618746	-0.317917	-0.365644	0.616653	0.499575	1.57991	1.6368	0.574588	3.64446	-0.341781	1.42533	-0.105972	0.0107502	0.434215	0.517478	0.997882	1.13341	0.883266
Morocco	Africa	Northern Africa	1	1	1	1	1	1	1	1	1	1	0.0942211	0.0950798	0.24716	0.245597	0.579257	0.329045	0.2343	0.568834	0.0946505	0.367366	-0.0594077	-0.0575353	0.274074	0.270666	0.998208	0.452623	0.246032	0.975479	-0.0584715	0.53618	-0.177349	-0.204259	0.429825	0.347508	1.57873	1.26287	0.39378	3.60716	-0.190804	1.26998	-0.0591165	0.0341091	0.403073	0.507189	1.40078	1.19171	0.877292
Sudan	Africa	Northern Africa	1	1	1	1	1	1	1	1	1	1	0.0647953	0.0651257	0.134282	0.133444	0.428749	0.182982	0.127481	0.413791	0.0649605	0.236788	-0.0303917	-0.0294592	0.165684	0.16332	0.996599	0.303104	0.146493	0.954389	-0.0299254	0.454931	-0.0907281	-0.104585	0.259838	0.209686	1.57618	0.845696	0.234466	3.52917	-0.0976565	1.10917	-0.0302427	0.192514	0.575985	0.826302	1.59513	1.50258	1.4548
Tunisia	Africa	Northern Africa	1	1	1	1	1	1	1	1	1	1	0.112537	0.113486	0.263739	0.262356	0.502351	0.332227	0.25227	0.496227	0.113012	0.351528	-0.0817816	-0.0791514	0.337307	0.333473	0.99867	0.527136	0.305517	0.981696	-0.0804665	0.580633	-0.244142	-0.281	0.528992	0.428146	1.57946	1.47077	0.488988	3.63015	-0.262571	1.35442	-0.0813808	0.0346656	0.464822	0.576564	1.29969	1.27144	0.95744
Botswana	Africa	Southern Africa	1	1	1	1	1	1	1	1	1	1	0.0895595	0.0901011	0.194602	0.193433	0.503018	0.258957	0.18505	0.491093	0.0898303	0.304359	-0.0439094	-0.042545	0.220697	0.217753	0.997613	0.38281	0.196637	0.967575	-0.0432272	0.497181	-0.131082	-0.151042	0.346115	0.279574	1.57778	1.06809	0.314722	3.57793	-0.141062	1.19404	-0.0436941	0.13294	0.568455	0.741141	2.01392	1.60256	1.31997
Lesotho	Africa	Southern Africa	1	1	1	1	1	1	1	1	1	1	0.0356444	0.0357274	0.0542184	0.0539801	0.169943	0.0687448	0.0522946	0.161981	0.0356859	0.0935269	-0.0206392	-0.0200118	0.119835	0.118032	0.995047	0.229696	0.105284	0.934836	-0.0203255	0.417122	-0.0616141	-0.071045	0.187934	0.151542	1.57373	0.64088	0.16851	3.45687	-0.0663296	1.02991	-0.020538	0.0793401	0.304726	0.422183	1.50566	0.921388	0.771271
Namibia	Africa	Southern Africa	1	1	1	1	1	1	1	1	1	1	0.0574108	0.0578948	0.161135	0.159861	0.648777	0.236235	0.150808	0.621933	0.0576528	0.329791	-0.0273848	-0.026547	0.152156	0.149951	0.996238	0.282151	0.13428	0.949773	-0.0269659	0.444091	-0.0817518	-0.094246	0.238623	0.192522	1.57561	0.787234	0.214919	3.5121	-0.0879989	1.08684	-0.0272506	0.153308	0.454232	0.622369	1.54645	1.27685	1.21239
South Africa	Africa	Southern Africa	1	1	1	1	1	1	1	1	1	1	0.114969	0.115423	0.197747	0.196881	0.391755	0.243703	0.190636	0.385346	0.115196	0.267678	-0.0550338	-0.0533062	0.25992	0.256625	0.998074	0.43477	0.23286	0.973688	-0.05417	0.525989	-0.164292	-0.189245	0.407627	0.329481	1.57851	1.21306	0.372699	3.60054	-0.176769	1.25032	-0.0547641	0.069359	0.434331	0.569281	1.37096	1.25661	1.01556
Swaziland	Africa	Southern Africa	1	1	1	1	1	1	1	1	1	1	0.056247	0.0564091	0.0864581	0.086135	0.162897	0.103825	0.0838091	0.160236	0.0563281	0.113893	-0.0509704	-0.0493763	0.246154	0.242976	0.997929	0.416961	0.220102	0.971756	-0.0501733	0.51598	-0.152162	-0.175294	0.386038	0.311957	1.57828	1.16337	0.352278	3.59339	-0.163728	1.23089	-0.0507205	0.0884616	0.411403	0.507629	1.20351	1.0947	0.900319
Benin	Africa	Western Africa	1	1	1	1	1	1	1	1	1	1	0.0834368	0.0836248	0.129174	0.128536	0.808088	0.170913	0.124069	0.713493	0.0835308	0.345712	-0.00860445	-0.00834587	0.0543181	0.0534413	0.988338	0.111741	0.0472954	0.858199	-0.00847516	0.352222	-0.0256868	-0.0296291	0.0851859	0.0686133	1.56312	0.311771	0.0756975	3.17348	-0.027658	0.879643	-0.00856227	0.17939	0.463659	0.686408	2.84657	1.36151	1.3566
Burkina Faso	Africa	Western Africa	1	1	1	1	1	1	1	1	1	1	0.0311023	0.0313089	0.0810134	0.0803231	0.743337	0.125919	0.0754797	0.659055	0.0312056	0.294188	-0.00963695	-0.00934705	0.0603839	0.0594154	0.989564	0.123383	0.0526207	0.871323	-0.009492	0.359448	-0.0287691	-0.0331835	0.0946989	0.0762835	1.56505	0.344253	0.0842207	3.22201	-0.0309763	0.897753	-0.00958971	0.127638	0.336971	0.492229	1.92353	1.00425	1.01053
Cabo Verde*	Africa	Western Africa	1	1	1	1	1	1	1	1	1	1	0.0934833	0.0940486	0.214075	0.2126	0.76705	0.300726	0.202116	0.737195	0.093766	0.405627	-0.0280789	-0.0272193	0.155325	0.153081	0.996328	0.287109	0.137137	0.950922	-0.0276491	0.44665	-0.0838238	-0.0966327	0.243592	0.196541	1.57575	0.80107	0.219491	3.51635	-0.0902283	1.09213	-0.0279413	0.0805424	0.475032	0.685567	2.90424	1.72259	1.35434
Côte d'Ivoire	Africa	Western Africa	1	1	1	1	1	1	1	1	1	1	0.0922865	0.092552	0.153425	0.152618	0.630111	0.203731	0.14693	0.590798	0.0924192	0.312935	-0.0164725	-0.0159737	0.0983753	0.0968602	0.993827	0.192875	0.0861756	0.919978	-0.0162231	0.398015	-0.0491752	-0.0567091	0.15428	0.124359	1.5718	0.538143	0.137926	3.40193	-0.0529422	0.988072	-0.0163917	0.157548	0.423952	0.605576	1.66328	1.19424	1.17945
Gambia	Africa	Western Africa	1	1	1	1	1	1	1	1	1	1	0.100473	0.100416	0.0905344	0.0906334	0.0706472	0.085424	0.0913501	0.0712389	0.100444	0.0833047	-0.0644749	-0.0624334	0.289674	0.286148	0.998341	0.471781	0.260608	0.977257	-0.0634542	0.547302	-0.192477	-0.221648	0.45429	0.367386	1.57894	1.31633	0.41711	3.61373	-0.207063	1.2913	-0.0641589	0.128137	0.514063	0.657297	1.20516	1.32088	1.19934
Ghana	Africa	Western Africa	1	1	1	1	1	1	1	1	1	1	0.0908333	0.0909373	0.116306	0.115949	0.532513	0.139813	0.113449	0.469873	0.0908853	0.247984	-0.00780789	-0.00757343	0.0495759	0.0487717	0.987173	0.102529	0.0431384	0.846064	-0.00769066	0.346209	-0.0233089	-0.0268869	0.0777489	0.062618	1.56127	0.286069	0.069044	3.1286	-0.0250979	0.864226	-0.00776962	0.14154	0.356604	0.52374	2.14727	1.02441	1.0294
Guinea	Africa	Western Africa	1	1	1	1	1	1	1	1	1	1	0.0702242	0.0703419	0.0986042	0.0982125	0.463682	0.124031	0.0954638	0.418383	0.0702831	0.216396	-0.00994436	-0.00964513	0.0621726	0.0611773	0.98988	0.126786	0.0541926	0.87477	-0.00979474	0.361496	-0.0296868	-0.0342417	0.097504	0.0785455	1.56555	0.353748	0.0867367	3.23475	-0.0319643	0.902807	-0.00989561	0.266572	0.667081	1.01849	3.00402	1.87921	1.89203
Guinea-Bissau	Africa	Western Africa	1	1	1	1	1	1	1	1	1	1	0.0683595	0.0685411	0.112085	0.111482	0.666693	0.151185	0.107251	0.598661	0.0684503	0.291226	-0.010087	-0.00978347	0.0630001	0.0619924	0.99002	0.128356	0.0549201	0.876307	-0.00993525	0.362433	-0.0301128	-0.0347328	0.0988017	0.079592	1.56578	0.358128	0.087901	3.24044	-0.0324228	0.905106	-0.0100376	0.118052	0.331641	0.473675	2.19614	0.990336	0.937054
Liberia	Africa	Western Africa	1	1	1	1	1	1	1	1	1	1	0.12621	0.126527	0.199669	0.198695	0.798235	0.260657	0.191831	0.747067	0.126369	0.399359	-0.0157576	-0.0152808	0.0945698	0.0931073	0.993553	0.186168	0.0827987	0.916704	-0.0155192	0.394484	-0.0470412	-0.0542493	0.148312	0.11954	1.57136	0.519432	0.132521	3.38982	-0.0506452	0.980165	-0.0156804	-0.0752795	-0.130449	-0.241566	-0.0434964	-0.0947001	0.0580675
Mali	Africa	Western Africa	1	1	1	1	1	1	1	1	1	1	0.0567395	0.0569129	0.0969489	0.0964148	0.430582	0.130453	0.0926513	0.401637	0.0568262	0.208115	-0.0154727	-0.0150047	0.0930426	0.0916013	0.993437	0.183462	0.0814445	0.915322	-0.0152387	0.393052	-0.0461906	-0.0532689	0.145917	0.117607	1.57118	0.51188	0.130354	3.38471	-0.0497297	0.976941	-0.0153969	0.092534	0.310353	0.455347	1.6478	1.00295	0.954387
Mauritania	Africa	Western Africa	1	1	1	1	1	1	1	1	1	1	0.096782	0.0970489	0.158515	0.157697	0.659235	0.209721	0.151931	0.61659	0.0969155	0.325615	-0.0158304	-0.0153514	0.0949591	0.0934911	0.993582	0.186857	0.083144	0.91705	-0.0155909	0.394847	-0.0472585	-0.0544998	0.148922	0.120033	1.57141	0.521353	0.133074	3.3911	-0.0508792	0.980982	-0.0157528	0.129655	0.427062	0.618822	2.74754	1.41502	1.26999
Niger	Africa	Western Africa	1	1	1	1	1	1	1	1	1	1	0.0387814	0.0388796	0.0633154	0.0629648	0.671339	0.0868441	0.0605142	0.544559	0.0388305	0.248256	-0.00511336	-0.00496021	0.0331179	0.0325715	0.980597	0.0697826	0.0287528	0.783037	-0.00503679	0.32131	-0.0152649	-0.0176095	0.051938	0.0418186	1.55087	0.194702	0.0460195	2.89554	-0.0164372	0.796815	-0.0050883	0.155743	0.371314	0.561615	2.46683	1.10719	1.20863
Nigeria	Africa	Western Africa	1	1	1	1	1	1	1	1	1	1	0.0782763	0.078273	0.0776269	0.0776344	0.0754801	0.07721	0.0776876	0.0755706	0.0782746	0.0768683	-0.0389826	-0.0377769	0.20167	0.198915	0.997324	0.356195	0.179207	0.963791	-0.0383798	0.482851	-0.116375	-0.134114	0.316275	0.255388	1.57733	0.993827	0.286825	3.56394	-0.125244	1.1656	-0.0387915	0.0987465	0.3533	0.46568	0.857417	0.936052	0.894989
Senegal	Africa	Western Africa	1	1	1	1	1	1	1	1	1	1	0.0845235	0.0850032	0.180052	0.178961	0.492956	0.241174	0.171153	0.479859	0.0847633	0.290693	-0.0393495	-0.038132	0.203125	0.200356	0.997348	0.358265	0.180537	0.964104	-0.0387407	0.483956	-0.11747	-0.135375	0.318557	0.257237	1.57737	0.999602	0.288953	3.5651	-0.126422	1.1678	-0.0391566	0.115935	0.453334	0.614337	1.48543	1.30393	1.15098
Sierra Leone	Africa	Western Africa	1	1	1	1	1	1	1	1	1	1	0.0807734	0.0809538	0.123834	0.123246	0.610897	0.161704	0.119111	0.556475	0.0808636	0.282545	-0.0113235	-0.0109823	0.0701008	0.0689878	0.99109	0.141708	0.0611696	0.888183	-0.0111529	0.370207	-0.0338039	-0.0389889	0.109938	0.0885735	1.56747	0.395384	0.0979034	3.28435	-0.0363964	0.923937	-0.011268	0.00429707	0.0341143	-0.0160581	0.587386	0.0303732	-0.0850568
Togo	Africa	Western Africa	1	1	1	1	1	1	1	1	1	1	0.0702877	0.0704453	0.107591	0.107085	0.488884	0.139872	0.103531	0.449663	0.0703665	0.232771	-0.0125413	-0.0121629	0.0769732	0.07576	0.991938	0.154435	0.0672297	0.897822	-0.0123521	0.37736	-0.0374394	-0.0431804	0.120715	0.0972684	1.56881	0.430893	0.107603	3.32	-0.0403099	0.940881	-0.0124798	0.125163	0.311534	0.439243	1.07505	0.836594	0.875777
Canada	Americas	North America	1	1	1	1	1	1	1	1	1	1	0.175692	0.175024	0.183621	0.183416	0.186162	0.185083	0.183408	0.186143	0.175358	0.184639	-0.57693	-0.677565	0.61703	0.586025	0.999582	0.837076	0.584938	0.996729	-0.627248	0.77023	-0.0467159	-0.0573393	0.0401283	0.0349058	0.0652346	0.0665187	0.0383618	0.0851593	-0.0520276	0.0550514	-0.576163	-0.624569	0.625952	0.629461	1.07928	0.679273	0.863479
United States of America	Americas	North America	1	1	1	1	1	1	1	1	1	1	0.173263	0.172602	0.181106	0.180902	0.18362	0.182552	0.180895	0.183601	0.172932	0.182113	-0.576829	-0.677439	0.617003	0.585998	0.999582	0.837061	0.584911	0.996728	-0.627134	0.770214	-0.0467077	-0.0573286	0.0401266	0.0349042	0.0652346	0.0665175	0.03836	0.0851593	-0.0520182	0.0550504	-0.576062	-0.632158	0.606312	0.603864	1.05132	0.658834	0.855025
Barbados	Americas	Caribbean	1	1	1	1	1	1	1	1	1	1	0.0853249	0.0853249	0.0853249	0.0853249	0.0853249	0.0853249	0.0853249	0.0853249	0.0853249	0.0853249	-0.140716	-0.144631	0.416687	0.404493	0.999054	0.640801	0.382598	0.989437	-0.142674	0.638845	-0.251821	-0.291542	0.455459	0.374173	1.09959	1.09284	0.425223	2.04913	-0.271682	0.916069	-0.14023	-0.135336	0.311535	0.301204	0.823824	0.664584	0.424441
Cuba	Americas	Caribbean	1	1	1	1	1	1	1	1	1	1	0.154878	0.15437	0.229646	0.227956	0.313365	0.261154	0.224928	0.311933	0.154624	0.261497	-0.131291	-0.134912	0.401932	0.389881	0.998994	0.626635	0.368287	0.98878	-0.133102	0.629085	-0.234954	-0.271951	0.439331	0.360657	1.09952	1.06868	0.409318	2.04777	-0.253452	0.904213	-0.130837	-0.0991727	0.34257	0.345974	0.873505	0.717823	0.492438
Dominica	Americas	Caribbean	1	1	1	1	1	1	1	1	1	1	0.156414	0.156516	0.141274	0.141619	0.124071	0.134831	0.142236	0.124368	0.156465	0.134733	-0.129367	-0.13293	0.398797	0.386779	0.998981	0.623575	0.365255	0.988634	-0.131148	0.627003	-0.231511	-0.267954	0.435905	0.357787	1.09951	1.06346	0.405948	2.04747	-0.249733	0.901679	-0.12892	-0.122608	0.250751	0.227733	0.632633	0.478125	0.251449
Dominican Republic	Americas	Caribbean	1	1	1	1	1	1	1	1	1	1	0.11911	0.118642	0.191625	0.189902	0.282436	0.224519	0.186825	0.280787	0.118876	0.226016	-0.117378	-0.120575	0.378232	0.366456	0.998889	0.603045	0.345426	0.987619	-0.118977	0.613278	-0.210057	-0.243051	0.413426	0.338988	1.0994	1.02845	0.383909	2.04536	-0.226554	0.884924	-0.116973	-0.0227538	0.45853	0.537092	1.1758	1.09029	0.944612
Grenada	Americas	Caribbean	1	1	1	1	1	1	1	1	1	1	0.21809	0.21809	0.21809	0.21809	0.21809	0.21809	0.21809	0.21809	0.21809	0.21809	-0.160309	-0.164848	0.444465	0.43206	0.999155	0.666449	0.4097	0.990558	-0.162579	0.657065	-0.286884	-0.332294	0.485822	0.399674	1.0997	1.13658	0.455344	2.05145	-0.309589	0.938095	-0.159755	-0.0435193	0.530056	0.688406	1.32997	1.41365	1.37065
Haiti	Americas	Caribbean	1	1	1	1	1	1	1	1	1	1	0.0653734	0.065125	0.124018	0.121927	0.44272	0.176869	0.118317	0.426727	0.0652492	0.235096	-0.0269586	-0.0276319	0.131955	0.12629	0.995568	0.27517	0.116508	0.952229	-0.0272952	0.432953	-0.0482442	-0.0556993	0.144234	0.116824	1.09575	0.469283	0.129488	1.97207	-0.0519717	0.654608	-0.0268654	0.0841523	0.355149	0.464838	1.63139	0.967962	0.857012
Jamaica	Americas	Caribbean	1	1	1	1	1	1	1	1	1	1	0.125356	0.1254	0.118878	0.119026	0.111361	0.116082	0.119293	0.111492	0.125378	0.116022	-0.126707	-0.130187	0.394388	0.382419	0.998962	0.61924	0.360994	0.988425	-0.128447	0.624072	-0.22675	-0.262426	0.431086	0.353754	1.09948	1.05607	0.401213	2.04703	-0.244588	0.898107	-0.126269	-0.0975061	0.311491	0.319446	0.791341	0.677731	0.507563
Puerto Rico	Americas	Caribbean	1	1	1	1	1	1	1	1	1	1	0.209828	0.209828	0.209828	0.209828	0.209828	0.209828	0.209828	0.209828	0.209828	0.209828	-0.16221	-0.166811	0.446973	0.434553	0.999163	0.668702	0.412157	0.990653	-0.164511	0.6587	-0.290286	-0.33625	0.488564	0.40198	1.09971	1.14043	0.458075	2.05165	-0.313268	0.940066	-0.16165	-0.120454	0.364296	0.373388	0.808828	0.731295	0.55315
Saint Kitts and Nevis	Americas	Caribbean	1	1	1	1	1	1	1	1	1	1	0.0899855	0.0899855	0.0899855	0.0899855	0.0899855	0.0899855	0.0899855	0.0899855	0.0899855	0.0899855	-0.1398	-0.143686	0.415295	0.403113	0.999048	0.63948	0.381245	0.989377	-0.141743	0.637926	-0.250181	-0.289636	0.453937	0.372897	1.09958	1.09059	0.423719	2.04901	-0.269909	0.914955	-0.139317	-0.125864	0.302333	0.317593	0.777819	0.695335	0.53478
Saint Lucia	Americas	Caribbean	1	1	1	1	1	1	1	1	1	1	0.0766408	0.0766208	0.0796454	0.0795759	0.0831815	0.0809542	0.0794516	0.0831194	0.0766308	0.080988	-0.124907	-0.128332	0.391357	0.379422	0.998949	0.61624	0.358068	0.988279	-0.126619	0.622052	-0.223529	-0.258687	0.427772	0.350982	1.09947	1.05095	0.39796	2.04673	-0.241108	0.895645	-0.124475	-0.0612136	0.39217	0.421481	0.987398	0.859667	0.675295
Saint Vincent and the Grenadines	Americas	Caribbean	1	1	1	1	1	1	1	1	1	1	0.105796	0.105796	0.105796	0.105796	0.105796	0.105796	0.105796	0.105796	0.105796	0.105796	-0.0981548	-0.100781	0.341062	0.32983	0.998694	0.563816	0.309873	0.98548	-0.0994679	0.588126	-0.175655	-0.20315	0.372798	0.305107	1.09919	0.96155	0.344396	2.04093	-0.189402	0.853996	-0.0978155	-0.0896656	0.285337	0.282141	0.946911	0.666212	0.385637
Trinidad and Tobago	Americas	Caribbean	1	1	1	1	1	1	1	1	1	1	0.023802	0.023802	0.023802	0.023802	0.023802	0.023802	0.023802	0.023802	0.023802	0.023802	-0.156865	-0.161293	0.439841	0.427466	0.999139	0.662269	0.405174	0.990381	-0.159079	0.654045	-0.280721	-0.325127	0.480768	0.395425	1.09968	1.12945	0.450314	2.05109	-0.302924	0.934454	-0.156323	-0.129041	0.330202	0.319614	0.739512	0.629301	0.423575
Belize	Americas	Central America	1	1	1	1	1	1	1	1	1	1	0.11737	0.117314	0.125921	0.125721	0.13628	0.129717	0.125363	0.136095	0.117342	0.12985	-0.121346	-0.124663	0.38524	0.373377	0.998921	0.610131	0.35217	0.987977	-0.123004	0.617969	-0.217156	-0.25129	0.421086	0.34539	1.09944	1.04054	0.391405	2.04611	-0.234223	0.890661	-0.120926	-0.034793	0.460686	0.534354	1.21324	1.13026	1.00419
Costa Rica	Americas	Central America	1	1	1	1	1	1	1	1	1	1	0.11586	0.115605	0.151796	0.151018	0.188536	0.166031	0.14962	0.187936	0.115733	0.165823	-0.143803	-0.147815	0.421311	0.409077	0.999071	0.645161	0.387095	0.989634	-0.145809	0.641891	-0.257345	-0.297959	0.460514	0.378414	1.0996	1.10028	0.430221	2.04954	-0.277652	0.919761	-0.143306	-0.018974	0.548498	0.657407	1.28789	1.28294	1.18677
El Salvador	Americas	Central America	1	1	1	1	1	1	1	1	1	1	0.0928503	0.0920469	0.236322	0.232412	0.491307	0.31673	0.2255	0.485622	0.0924486	0.331315	-0.0826741	-0.0848541	0.306612	0.296005	0.998472	0.524785	0.277248	0.983046	-0.0837641	0.564361	-0.147951	-0.171045	0.335142	0.273817	1.09895	0.894986	0.308136	2.03589	-0.159498	0.824487	-0.0823883	-0.0134447	0.412152	0.511077	1.43543	1.14785	0.896775
Guatemala	Americas	Central America	1	1	1	1	1	1	1	1	1	1	0.00129344	0.00128199	0.00371448	0.00363684	0.0112532	0.00550258	0.00350141	0.0110069	0.00128772	0.00643589	-0.0471369	-0.048338	0.206774	0.198631	0.997411	0.394305	0.184428	0.971576	-0.0477375	0.492187	-0.0843546	-0.0974377	0.226014	0.183742	1.09778	0.67246	0.204975	2.01214	-0.0908962	0.732851	-0.046974	0.0257408	0.344859	0.434073	1.50919	0.998515	0.788211
Honduras	Americas	Central America	1	1	1	1	1	1	1	1	1	1	0.080872	0.0802747	0.189731	0.186705	0.394688	0.252724	0.181363	0.389949	0.0805734	0.26586	-0.0780335	-0.0800821	0.295363	0.284985	0.998388	0.511436	0.266662	0.982131	-0.0790578	0.556494	-0.139646	-0.161426	0.322846	0.263623	1.09885	0.872218	0.29637	2.034	-0.150536	0.814652	-0.0777638	0.0503225	0.572534	0.737223	1.92312	1.59224	1.34998
Mexico	Americas	Central America	1	1	1	1	1	1	1	1	1	1	0.126473	0.125312	0.313521	0.308905	0.569747	0.403341	0.300682	0.564856	0.125893	0.410175	-0.107297	-0.110192	0.359439	0.347921	0.998795	0.583566	0.327405	0.986591	-0.108745	0.60062	-0.192015	-0.222121	0.392885	0.321842	1.0993	0.995232	0.363881	2.04324	-0.207068	0.869396	-0.106926	-0.0114377	0.488218	0.590639	1.36272	1.21777	1.03344
Nicaragua	Americas	Central America	1	1	1	1	1	1	1	1	1	1	0.104368	0.103697	0.230528	0.226912	0.491352	0.307286	0.220545	0.484944	0.104033	0.326928	-0.0710545	-0.0729074	0.277544	0.267555	0.998242	0.48964	0.249961	0.980535	-0.071981	0.543913	-0.127157	-0.146964	0.30337	0.247499	1.09869	0.835047	0.277808	2.03069	-0.13706	0.798852	-0.0708088	0.0386223	0.487053	0.624019	1.6544	1.33934	1.13135
Panama	Americas	Central America	1	1	1	1	1	1	1	1	1	1	0.104259	0.10348	0.236146	0.232733	0.439784	0.30428	0.226674	0.435617	0.103869	0.312539	-0.0951798	-0.0977193	0.334783	0.323656	0.998657	0.556902	0.303904	0.985073	-0.0964496	0.583829	-0.170331	-0.196978	0.365935	0.299396	1.09915	0.949759	0.337761	2.04009	-0.183655	0.848682	-0.0948508	0.00781538	0.48302	0.591751	1.4024	1.23664	1.07191
Argentina	Americas	South America	1	1	1	1	1	1	1	1	1	1	0.176837	0.176218	0.264542	0.262632	0.355312	0.299577	0.259201	0.35382	0.176528	0.299181	-0.142055	-0.146012	0.418705	0.406493	0.999061	0.642707	0.384559	0.989523	-0.144033	0.640175	-0.254217	-0.294325	0.457664	0.376023	1.09959	1.09609	0.427403	2.04931	-0.274271	0.917681	-0.141564	-0.0803444	0.411756	0.449657	0.990731	0.89895	0.721081
Bolivia (Plurinational State of)	Americas	South America	1	1	1	1	1	1	1	1	1	1	0.112418	0.111792	0.245783	0.241476	0.673616	0.345519	0.233969	0.659327	0.112105	0.399948	-0.0457501	-0.0469143	0.202133	0.194128	0.997336	0.38751	0.180174	0.970777	-0.0463322	0.488676	-0.0818728	-0.0945678	0.220941	0.179576	1.09769	0.660872	0.200247	2.01049	-0.0882203	0.728303	-0.0455919	0.0744894	0.466081	0.609767	1.91856	1.34255	1.13458
Brazil	Americas	South America	1	1	1	1	1	1	1	1	1	1	0.126026	0.12472	0.335985	0.330815	0.622072	0.436473	0.321605	0.616628	0.125373	0.44393	-0.10787	-0.110782	0.360546	0.349012	0.998801	0.584733	0.328464	0.986655	-0.109326	0.601369	-0.19304	-0.22331	0.394095	0.322851	1.09931	0.997223	0.365058	2.04337	-0.208175	0.870317	-0.107497	-0.0285588	0.445253	0.520268	1.24523	1.08505	0.893046
Chile*	Americas	South America	1	1	1	1	1	1	1	1	1	1	0.150039	0.148868	0.317742	0.314052	0.495072	0.385726	0.307429	0.492126	0.149454	0.385358	-0.139036	-0.142898	0.414127	0.401956	0.999044	0.63837	0.380111	0.989326	-0.140967	0.637156	-0.248814	-0.288048	0.452661	0.371827	1.09957	1.0887	0.422459	2.0489	-0.268431	0.91402	-0.138555	-0.0593512	0.468767	0.544216	1.17384	1.09129	0.912831
Colombia	Americas	South America	1	1	1	1	1	1	1	1	1	1	0.124182	0.123124	0.29185	0.287781	0.51259	0.370378	0.280523	0.508469	0.123653	0.375265	-0.111647	-0.114672	0.367728	0.356092	0.998838	0.592245	0.335342	0.987057	-0.11316	0.606217	-0.1998	-0.231151	0.401945	0.329401	1.09935	1.01003	0.372702	2.0442	-0.215476	0.876271	-0.111261	-0.0197716	0.462215	0.546025	1.22547	1.1005	0.935402
Ecuador	Americas	South America	1	1	1	1	1	1	1	1	1	1	0.106424	0.105637	0.241259	0.237729	0.455958	0.312197	0.231467	0.451483	0.106031	0.321682	-0.0922904	-0.0947461	0.328536	0.317517	0.998619	0.549936	0.297974	0.984653	-0.0935182	0.579539	-0.16516	-0.190985	0.359106	0.293717	1.09911	0.937879	0.331171	2.03922	-0.178072	0.843367	-0.0919713	0.0150315	0.524067	0.651034	1.61396	1.38675	1.17454
Guyana	Americas	South America	1	1	1	1	1	1	1	1	1	1	0.0714293	0.0712515	0.0986179	0.0979804	0.131647	0.11071	0.0968409	0.131057	0.0713404	0.111142	-0.121006	-0.124313	0.384649	0.372793	0.998919	0.609537	0.351601	0.987947	-0.12266	0.617574	-0.216549	-0.250585	0.42044	0.34485	1.09944	1.03952	0.390772	2.04604	-0.233567	0.890178	-0.120588	-0.141747	0.222246	0.196795	0.673241	0.503956	0.289861
Paraguay	Americas	South America	1	1	1	1	1	1	1	1	1	1	0.0921301	0.0913366	0.231932	0.228172	0.471449	0.308673	0.221516	0.466229	0.0917333	0.321328	-0.0857664	-0.0880345	0.313859	0.303111	0.998523	0.533224	0.284086	0.983601	-0.0869005	0.569401	-0.153485	-0.177456	0.343064	0.280391	1.099	0.909377	0.315735	2.03704	-0.16547	0.830769	-0.0854699	0.0331945	0.573491	0.728446	1.87695	1.57838	1.33098
Peru	Americas	South America	1	1	1	1	1	1	1	1	1	1	0.111482	0.11008	0.35812	0.351496	0.778887	0.493177	0.339771	0.769741	0.110781	0.515199	-0.0861311	-0.0884097	0.314702	0.303937	0.998529	0.534196	0.284881	0.983664	-0.0872704	0.569985	-0.154137	-0.178212	0.343984	0.281155	1.09901	0.911035	0.316619	2.03717	-0.166175	0.831496	-0.0858333	0.00610181	0.460434	0.560765	1.44305	1.19971	0.991379
Suriname	Americas	South America	1	1	1	1	1	1	1	1	1	1	0.133316	0.132632	0.233412	0.231161	0.344262	0.275281	0.227127	0.342376	0.132974	0.275603	-0.132749	-0.136416	0.40428	0.392205	0.999004	0.628915	0.370561	0.988887	-0.134583	0.630642	-0.237564	-0.274982	0.441898	0.362806	1.09953	1.07257	0.411845	2.04799	-0.256273	0.906107	-0.13229	-0.0627831	0.383286	0.411487	0.876232	0.799418	0.656874
Uruguay	Americas	South America	1	1	1	1	1	1	1	1	1	1	0.185536	0.185055	0.251803	0.250399	0.316555	0.277239	0.247875	0.31552	0.185296	0.276565	-0.150464	-0.154687	0.430964	0.418653	0.999107	0.654145	0.396501	0.990031	-0.152576	0.648234	-0.269266	-0.311812	0.471065	0.387272	1.09964	1.1156	0.440675	2.05036	-0.290539	0.927436	-0.149944	-0.119721	0.339284	0.341041	0.795181	0.694947	0.507822
Venezuela (Bolivarian Republic of)	Americas	South America	1	1	1	1	1	1	1	1	1	1	0.1448	0.143438	0.34378	0.339316	0.563023	0.426728	0.331315	0.559303	0.144119	0.427244	-0.133425	-0.137112	0.405359	0.393273	0.999008	0.62996	0.371606	0.988936	-0.135268	0.631357	-0.238772	-0.276385	0.443077	0.363794	1.09954	1.07435	0.413006	2.04809	-0.257579	0.906977	-0.132963	-0.0220084	0.529732	0.630343	1.307	1.24301	1.09296
China	Asia	Eastern Asia	1	1	1	1	1	1	1	1	1	1	0.0520534	0.0507492	0.125299	0.122302	0.232036	0.165819	0.12038	0.230257	0.0514013	0.166016	-0.112276	-0.120326	0.339843	0.321342	0.998689	0.589956	0.309475	0.987707	-0.116301	0.591169	-0.106543	-0.123816	0.223662	0.185027	0.660854	0.541315	0.20636	1.03478	-0.11518	0.475334	-0.112007	-0.0523026	0.489405	0.562711	1.5513	1.11076	0.911481
Democratic People's Republic of Korea	Asia	Eastern Asia	1	1	1	1	1	1	1	1	1	1	0.134132	0.133503	0.170375	0.168856	0.226622	0.191229	0.167883	0.225649	0.133817	0.191769	-0.105419	-0.112927	0.327211	0.309076	0.998613	0.57614	0.297463	0.986997	-0.109173	0.582583	-0.100036	-0.116203	0.215349	0.177964	0.660803	0.528638	0.19835	1.03404	-0.10812	0.469191	-0.105166	-0.0585638	0.516772	0.618188	1.84763	1.31862	1.05123
Japan	Asia	Eastern Asia	1	1	1	1	1	1	1	1	1	1	0.180977	0.180977	0.180977	0.180977	0.180977	0.180977	0.180977	0.180977	0.180977	0.180977	-0.255196	-0.276037	0.509048	0.488147	0.999349	0.743449	0.474426	0.993858	-0.265616	0.70138	-0.242166	-0.284043	0.335022	0.281072	0.66129	0.682152	0.316351	1.04123	-0.263105	0.552853	-0.254585	-0.258805	0.383169	0.351102	0.762496	0.516715	0.441168
Mongolia	Asia	Eastern Asia	1	1	1	1	1	1	1	1	1	1	0.0817401	0.0775845	0.321713	0.311633	0.69621	0.460265	0.305179	0.689709	0.0796623	0.464118	-0.104832	-0.112295	0.326101	0.307999	0.998606	0.574907	0.296409	0.986932	-0.108564	0.581826	-0.0994796	-0.115552	0.214618	0.177344	0.660798	0.527507	0.197648	1.03397	-0.107516	0.468648	-0.104581	-0.0438836	0.390534	0.411675	1.12031	0.735501	0.604161
Republic of Korea	Asia	Eastern Asia	1	1	1	1	1	1	1	1	1	1	0.174224	0.174224	0.174224	0.174224	0.174224	0.174224	0.174224	0.174224	0.174224	0.174224	-0.255196	-0.276037	0.509048	0.488147	0.999349	0.743449	0.474426	0.993858	-0.265616	0.70138	-0.242166	-0.284043	0.335022	0.281072	0.66129	0.682152	0.316351	1.04123	-0.263105	0.552853	-0.254585	-0.222036	0.457425	0.453257	0.901791	0.678986	0.627121
Afghanistan	Asia	South-Central Asia	1	1	1	1	1	1	1	1	1	1	0.213846	0.213282	0.25513	0.252964	0.393165	0.290626	0.251601	0.389149	0.213564	0.305439	-0.0488588	-0.0521487	0.191962	0.179325	0.997164	0.399023	0.171378	0.973738	-0.0505038	0.485431	-0.046364	-0.0536613	0.126337	0.103254	0.659844	0.366124	0.114276	1.02015	-0.0500127	0.398331	-0.0487417	0.387347	1.32776	2.07104	4.78757	4.1426	4.18653
Bangladesh	Asia	South-Central Asia	1	1	1	1	1	1	1	1	1	1	0.0463305	0.045828	0.07849	0.0770022	0.145049	0.100374	0.0760565	0.143669	0.0460792	0.10344	-0.0790141	-0.0844981	0.271908	0.255673	0.998194	0.510701	0.245354	0.983132	-0.0817561	0.54416	-0.0749796	-0.0869491	0.178952	0.147215	0.660526	0.468594	0.163604	1.02999	-0.0809643	0.44148	-0.0788247	0.0225402	0.529387	0.658431	1.92996	1.37719	1.19526
Bhutan	Asia	South-Central Asia	1	1	1	1	1	1	1	1	1	1	0.0323273	0.0314988	0.0953024	0.0918794	0.345519	0.153391	0.0897338	0.337219	0.0319131	0.185508	-0.0410945	-0.0438398	0.167571	0.156229	0.996655	0.360046	0.149119	0.969153	-0.0424671	0.466462	-0.0389962	-0.0451114	0.110284	0.0899556	0.659507	0.33036	0.0994339	1.01535	-0.0420538	0.384148	-0.040996	-0.0585876	0.186104	0.134401	1.91752	0.643857	0.283137
India	Asia	South-Central Asia	1	1	1	1	1	1	1	1	1	1	0.0416006	0.0398366	0.176185	0.168844	0.720894	0.301211	0.164244	0.702566	0.0407186	0.372324	-0.0403399	-0.0430326	0.165101	0.153896	0.996595	0.355953	0.146874	0.968616	-0.0416863	0.464506	-0.0382801	-0.0442808	0.108659	0.0886121	0.659468	0.326605	0.0979365	1.01478	-0.0412805	0.382677	-0.0402432	0.0467214	0.414035	0.535068	2.2952	1.2477	0.996011
Iran (Islamic Republic of)	Asia	South-Central Asia	1	1	1	1	1	1	1	1	1	1	0.117417	0.115811	0.191834	0.189293	0.263711	0.222984	0.187644	0.262749	0.116614	0.219702	-0.169463	-0.182285	0.424957	0.404663	0.999086	0.673777	0.391493	0.991404	-0.175874	0.647564	-0.16081	-0.187572	0.279679	0.233002	0.661116	0.618225	0.261051	1.03866	-0.174191	0.515288	-0.169056	-0.0954927	0.544431	0.597492	1.34612	1.06912	0.988336
Kazakhstan	Asia	South-Central Asia	1	1	1	1	1	1	1	1	1	1	0.139186	0.139241	0.137081	0.13714	0.135667	0.136411	0.137179	0.135683	0.139213	0.136527	-0.243781	-0.263493	0.499892	0.479	0.999324	0.736401	0.465303	0.993631	-0.253637	0.695592	-0.231333	-0.271136	0.328996	0.275805	0.661274	0.675685	0.310267	1.04099	-0.251234	0.548836	-0.243196	-0.271899	0.299238	0.200202	0.525208	0.200433	0.0378318
Kyrgyzstan	Asia	South-Central Asia	1	1	1	1	1	1	1	1	1	1	0.0938035	0.0935152	0.105142	0.104811	0.113298	0.108947	0.104594	0.113202	0.0936594	0.108333	-0.227604	-0.24575	0.486003	0.465152	0.999286	0.725473	0.451507	0.993269	-0.236677	0.686782	-0.215982	-0.252878	0.319855	0.267831	0.661248	0.665658	0.301068	1.04061	-0.23443	0.542712	-0.227058	-0.200779	0.418071	0.398665	0.85691	0.633854	0.60885
Maldives	Asia	South-Central Asia	1	1	1	1	1	1	1	1	1	1	0.133327	0.12634	0.395528	0.388199	0.570085	0.478343	0.383393	0.568102	0.129833	0.463942	-0.245919	-0.265841	0.501646	0.480751	0.999329	0.73776	0.467048	0.993675	-0.25588	0.696702	-0.233362	-0.273552	0.33015	0.276813	0.661277	0.676933	0.311431	1.04104	-0.253457	0.549607	-0.245329	-0.16328	0.573252	0.641114	1.19727	1.04875	1.09156
Nepal	Asia	South-Central Asia	1	1	1	1	1	1	1	1	1	1	0.0178628	0.017418	0.0557806	0.0534872	0.378271	0.0998287	0.0520648	0.358426	0.0176404	0.16631	-0.0191275	-0.0203766	0.0873554	0.080915	0.99299	0.211054	0.0769204	0.93726	-0.0197521	0.397749	-0.0181509	-0.0209676	0.0574915	0.0465903	0.657082	0.193652	0.051291	0.981932	-0.0195593	0.33134	-0.0190817	0.0905891	0.494972	0.696704	5.24483	1.90204	1.41492
Pakistan	Asia	South-Central Asia	1	1	1	1	1	1	1	1	1	1	0.040154	0.0374095	0.228506	0.219201	0.718548	0.372834	0.213319	0.706667	0.0387818	0.409846	-0.0628279	-0.0671186	0.231639	0.217092	0.997764	0.457279	0.207895	0.979189	-0.0649732	0.515143	-0.0596198	-0.0690654	0.15245	0.125	0.660241	0.419577	0.138626	1.02586	-0.0643426	0.420292	-0.0626773	0.0562478	0.575275	0.743593	2.45825	1.66611	1.41925
Sri Lanka	Asia	South-Central Asia	1	1	1	1	1	1	1	1	1	1	0.043016	0.0424584	0.0687106	0.0678384	0.0932407	0.079376	0.0672722	0.0929143	0.0427372	0.0782254	-0.17145	-0.184447	0.427394	0.407065	0.999096	0.675963	0.393869	0.991489	-0.177948	0.649146	-0.162696	-0.189797	0.281282	0.234386	0.661122	0.620231	0.262635	1.03875	-0.176246	0.5164	-0.171039	-0.14247	0.47436	0.510463	1.23053	0.915312	0.768884
Tajikistan	Asia	South-Central Asia	1	1	1	1	1	1	1	1	1	1	0.078003	0.0776115	0.093733	0.0932639	0.105467	0.0991625	0.0929573	0.105327	0.0778072	0.0983185	-0.219458	-0.23683	0.478566	0.45775	0.999264	0.719501	0.444142	0.993067	-0.228144	0.682048	-0.208253	-0.243699	0.31496	0.263569	0.661234	0.660179	0.296157	1.0404	-0.225976	0.539417	-0.218932	-0.14103	0.54311	0.580513	1.12823	0.904045	0.856456
Turkmenistan	Asia	South-Central Asia	1	1	1	1	1	1	1	1	1	1	0.0853985	0.0832678	0.190699	0.18688	0.306195	0.238932	0.18441	0.304548	0.0843331	0.235277	-0.149213	-0.160293	0.398374	0.378513	0.998981	0.649201	0.365672	0.990416	-0.154753	0.630193	-0.141594	-0.164943	0.262183	0.217946	0.661046	0.595675	0.243833	1.03762	-0.153268	0.503051	-0.148855	-0.0243775	0.568376	0.675919	1.31511	1.10748	1.10308
Uzbekistan	Asia	South-Central Asia	1	1	1	1	1	1	1	1	1	1	0.08268	0.0810966	0.14903	0.146971	0.202249	0.173237	0.145628	0.201595	0.0818883	0.169785	-0.204092	-0.220028	0.46364	0.442921	0.999219	0.707253	0.429405	0.992642	-0.21206	0.672513	-0.193671	-0.22641	0.305137	0.255031	0.661204	0.64894	0.28633	1.03995	-0.21004	0.532766	-0.203603	-0.124785	0.602064	0.692003	1.41074	1.19213	1.13813
Cambodia	Asia	South-Eastern Asia	1	1	1	1	1	1	1	1	1	1	0.0373885	0.0370558	0.0671118	0.0652346	0.509203	0.105366	0.0640756	0.465568	0.0372222	0.21276	-0.0108807	-0.0115851	0.0520364	0.0480628	0.98784	0.133011	0.0456096	0.895477	-0.0112329	0.360339	-0.0103252	-0.0119212	0.0342469	0.0276743	0.653674	0.122044	0.0304128	0.938158	-0.0111232	0.301035	-0.0108547	0.151134	0.579843	0.84636	8.39146	2.23415	1.70798
Indonesia	Asia	South-Eastern Asia	1	1	1	1	1	1	1	1	1	1	0.0532191	0.0513278	0.172254	0.166832	0.40677	0.251075	0.163382	0.402062	0.0522735	0.260396	-0.0830115	-0.0887958	0.28104	0.264457	0.998274	0.522102	0.253905	0.983873	-0.0859036	0.550609	-0.0787729	-0.0913714	0.184962	0.152273	0.660579	0.479055	0.169306	1.03077	-0.0850721	0.446157	-0.0828125	-0.00605169	0.50284	0.617603	1.89403	1.32336	1.10551
Lao People's Democratic Republic	Asia	South-Eastern Asia	1	1	1	1	1	1	1	1	1	1	0.0233034	0.0220658	0.128431	0.122094	0.9935	0.249629	0.118162	0.94172	0.0226846	0.425589	-0.019774	-0.0210662	0.0899902	0.0833733	0.993213	0.216534	0.0792678	0.93915	-0.0204201	0.400255	-0.0187644	-0.0216772	0.0592256	0.0480058	0.65723	0.198681	0.0528563	0.983913	-0.0202208	0.333319	-0.0197266	0.123235	0.446833	0.72357	5.60092	2.21594	1.64217
Malaysia	Asia	South-Eastern Asia	1	1	1	1	1	1	1	1	1	1	0.11615	0.115487	0.143065	0.142254	0.163531	0.152493	0.141724	0.163285	0.115818	0.151059	-0.215303	-0.232282	0.474649	0.453854	0.999253	0.716321	0.440268	0.992958	-0.223792	0.67955	-0.204309	-0.23902	0.312382	0.261326	0.661226	0.657261	0.293574	1.04029	-0.221665	0.537676	-0.214787	-0.100812	0.664003	0.786071	1.49446	1.34773	1.38616
Myanmar	Asia	South-Eastern Asia	1	1	1	1	1	1	1	1	1	1	0.0447645	0.0432654	0.127772	0.124421	0.244689	0.17271	0.122269	0.242779	0.044015	0.17244	-0.116165	-0.124525	0.346733	0.328043	0.998729	0.597328	0.316044	0.988072	-0.120345	0.595825	-0.110234	-0.128137	0.228197	0.188885	0.66088	0.548079	0.21074	1.03517	-0.119185	0.478658	-0.115887	-0.0656641	0.49676	0.578597	1.61868	1.18991	1.00104
Philippines	Asia	South-Eastern Asia	1	1	1	1	1	1	1	1	1	1	0.0967518	0.0949062	0.191905	0.188313	0.306001	0.238239	0.185997	0.304296	0.095829	0.235792	-0.136478	-0.146492	0.379819	0.36033	0.998898	0.631222	0.347761	0.989646	-0.141485	0.617946	-0.129509	-0.150741	0.249972	0.207476	0.660992	0.579178	0.231889	1.03682	-0.140125	0.494387	-0.136151	-0.0376414	0.555582	0.657892	1.4762	1.20372	1.14788
Singapore	Asia	South-Eastern Asia	1	1	1	1	1	1	1	1	1	1	0.224202	0.224363	0.218243	0.218407	0.214371	0.216397	0.218515	0.214415	0.224283	0.216724	-0.252001	-0.272524	0.506536	0.485636	0.999342	0.741527	0.471921	0.993797	-0.262263	0.699793	-0.239134	-0.280429	0.333369	0.279626	0.661286	0.680389	0.31468	1.04116	-0.259781	0.551752	-0.251397	-0.143149	0.649982	0.765092	1.36981	1.24399	1.32669
Thailand	Asia	South-Eastern Asia	1	1	1	1	1	1	1	1	1	1	0.0758435	0.0757089	0.0812925	0.0811289	0.0854088	0.0831916	0.0810219	0.0853595	0.0757762	0.0829005	-0.21671	-0.233822	0.475985	0.455183	0.999257	0.717408	0.441589	0.992996	-0.225266	0.680403	-0.205645	-0.240604	0.313262	0.262091	0.661229	0.658259	0.294454	1.04032	-0.223124	0.53827	-0.216191	-0.18766	0.443162	0.43976	0.955507	0.711136	0.648906
Timor-Leste	Asia	South-Eastern Asia	1	1	1	1	1	1	1	1	1	1	0.052261	0.0519865	0.0695472	0.0687595	0.103643	0.081001	0.0682583	0.102958	0.0521238	0.0823612	-0.0829142	-0.0886912	0.280821	0.264247	0.998272	0.521832	0.2537	0.983856	-0.0858027	0.550455	-0.0786806	-0.0912637	0.184818	0.152152	0.660578	0.478807	0.169169	1.03075	-0.0849722	0.446045	-0.0827155	0.0806036	0.568721	0.727927	1.49451	1.14838	1.02791
Viet Nam	Asia	South-Eastern Asia	1	1	1	1	1	1	1	1	1	1	0.0363532	0.0350704	0.116065	0.112477	0.267446	0.167765	0.110192	0.264477	0.0357118	0.173071	-0.0861224	-0.0921419	0.287944	0.271108	0.998332	0.530559	0.260384	0.984403	-0.0891321	0.555455	-0.0817249	-0.0948145	0.189506	0.156103	0.660617	0.486815	0.173626	1.03132	-0.0882697	0.449665	-0.0859159	-0.0045208	0.567163	0.706706	2.18186	1.53457	1.23937
Armenia	Asia	Western Asia	1	1	1	1	1	1	1	1	1	1	0.161517	0.161517	0.161517	0.161517	0.161517	0.161517	0.161517	0.161517	0.161517	0.161517	-0.121945	-0.13077	0.356626	0.337678	0.998782	0.60772	0.325497	0.988573	-0.126357	0.602479	-0.115718	-0.134563	0.234707	0.194433	0.660915	0.557614	0.217044	1.03569	-0.12514	0.483401	-0.121652	-0.180628	0.0946834	-0.0630348	0.271309	-0.14811	-0.33433
Azerbaijan	Asia	Western Asia	1	1	1	1	1	1	1	1	1	1	0.093477	0.0905911	0.246652	0.240709	0.442405	0.324487	0.236883	0.439377	0.0920341	0.321752	-0.128043	-0.137364	0.36664	0.347448	0.998834	0.618012	0.335092	0.989053	-0.132703	0.60918	-0.121505	-0.141348	0.241298	0.200058	0.660949	0.567057	0.223442	1.03619	-0.131427	0.488166	-0.127737	-0.082111	0.499914	0.576643	1.53845	1.13353	0.933333
Bahrain	Asia	Western Asia	1	1	1	1	1	1	1	1	1	1	0.201169	0.201169	0.201169	0.201169	0.201169	0.201169	0.201169	0.201169	0.201169	0.201169	-0.252001	-0.272524	0.506536	0.485636	0.999342	0.741527	0.471921	0.993797	-0.262263	0.699793	-0.239134	-0.280429	0.333369	0.279626	0.661286	0.680389	0.31468	1.04116	-0.259781	0.551752	-0.251397	-0.141618	0.62923	0.710586	1.28133	1.15074	1.22008
Cyprus	Asia	Western Asia	1	1	1	1	1	1	1	1	1	1	0.16022	0.16022	0.16022	0.16022	0.16022	0.16022	0.16022	0.16022	0.16022	0.16022	-0.255196	-0.276037	0.509048	0.488147	0.999349	0.743449	0.474426	0.993858	-0.265616	0.70138	-0.242166	-0.284043	0.335022	0.281072	0.66129	0.682152	0.316351	1.04123	-0.263105	0.552853	-0.254585	-0.171228	0.587226	0.658731	1.20799	1.05382	1.0803
Georgia	Asia	Western Asia	1	1	1	1	1	1	1	1	1	1	0.137313	0.137429	0.132969	0.13309	0.130079	0.131597	0.13317	0.130111	0.137371	0.131836	-0.246114	-0.266055	0.501805	0.48091	0.99933	0.737883	0.467207	0.993679	-0.256085	0.696802	-0.233547	-0.273772	0.330255	0.276905	0.661277	0.677046	0.311537	1.04104	-0.25366	0.549677	-0.245524	-0.30207	0.199362	0.0478574	0.27601	-0.0557518	-0.204057
Iraq	Asia	Western Asia	1	1	1	1	1	1	1	1	1	1	0.105141	0.100528	0.318698	0.311416	0.524419	0.40792	0.306691	0.52167	0.102835	0.398469	-0.169912	-0.182774	0.425511	0.405209	0.999089	0.674275	0.392034	0.991424	-0.176343	0.647924	-0.161237	-0.188075	0.280043	0.233317	0.661118	0.618682	0.261411	1.03868	-0.174656	0.515541	-0.169505	-0.0591934	0.627385	0.765205	1.56775	1.39524	1.42184
Israel	Asia	Western Asia	1	1	1	1	1	1	1	1	1	1	0.205195	0.205195	0.205195	0.205195	0.205195	0.205195	0.205195	0.205195	0.205195	0.205195	-0.255196	-0.276037	0.509048	0.488147	0.999349	0.743449	0.474426	0.993858	-0.265616	0.70138	-0.242166	-0.284043	0.335022	0.281072	0.66129	0.682152	0.316351	1.04123	-0.263105	0.552853	-0.254585	-0.127158	0.707046	0.860624	1.51293	1.41734	1.4959
Jordan	Asia	Western Asia	1	1	1	1	1	1	1	1	1	1	0.168635	0.168269	0.182315	0.181934	0.191369	0.186616	0.181685	0.191266	0.168452	0.185864	-0.247398	-0.267466	0.502849	0.481952	0.999332	0.73869	0.468246	0.993705	-0.257432	0.697462	-0.234766	-0.275224	0.330942	0.277505	0.661279	0.677786	0.31223	1.04107	-0.254995	0.550135	-0.246805	-0.00310435	0.982385	1.27689	2.10283	2.05362	2.14621
Kuwait	Asia	Western Asia	1	1	1	1	1	1	1	1	1	1	0.218705	0.218705	0.218705	0.218705	0.218705	0.218705	0.218705	0.218705	0.218705	0.218705	-0.255196	-0.276037	0.509048	0.488147	0.999349	0.743449	0.474426	0.993858	-0.265616	0.70138	-0.242166	-0.284043	0.335022	0.281072	0.66129	0.682152	0.316351	1.04123	-0.263105	0.552853	-0.254585	-0.415495	-0.101872	-0.48733	-0.464341	-0.834072	-0.904762
Lebanon	Asia	Western Asia	1	1	1	1	1	1	1	1	1	1	0.191911	0.191911	0.191911	0.191911	0.191911	0.191911	0.191911	0.191911	0.191911	0.191911	-0.219894	-0.237306	0.478971	0.458153	0.999265	0.719829	0.444542	0.993078	-0.2286	0.682306	-0.208666	-0.244189	0.315227	0.263801	0.661235	0.660479	0.296424	1.04041	-0.226427	0.539596	-0.219366	-0.145483	0.552914	0.653603	1.21918	1.04392	1.02229
Oman	Asia	Western Asia	1	1	1	1	1	1	1	1	1	1	0.093884	0.0888172	0.307055	0.300415	0.479259	0.385248	0.296084	0.477138	0.0913506	0.3742	-0.202642	-0.218443	0.462166	0.441459	0.999214	0.706024	0.427953	0.992599	-0.210542	0.671569	-0.192295	-0.224779	0.304167	0.254189	0.661201	0.647813	0.285362	1.03991	-0.208537	0.532107	-0.202156	-0.0227973	0.895545	1.12929	2.04461	1.77689	1.63467
Qatar	Asia	Western Asia	1	1	1	1	1	1	1	1	1	1	0.20955	0.20955	0.20955	0.20955	0.20955	0.20955	0.20955	0.20955	0.20955	0.20955	-0.255196	-0.276037	0.509048	0.488147	0.999349	0.743449	0.474426	0.993858	-0.265616	0.70138	-0.242166	-0.284043	0.335022	0.281072	0.66129	0.682152	0.316351	1.04123	-0.263105	0.552853	-0.254585	-0.186978	0.497852	0.474213	0.914773	0.717217	0.754812
Saudi Arabia	Asia	Western Asia	1	1	1	1	1	1	1	1	1	1	0.179526	0.179526	0.179526	0.179526	0.179526	0.179526	0.179526	0.179526	0.179526	0.179526	-0.241415	-0.260896	0.497931	0.477042	0.999319	0.734875	0.463351	0.993581	-0.251156	0.69435	-0.229089	-0.268464	0.327705	0.274678	0.66127	0.674285	0.308966	1.04094	-0.248776	0.547974	-0.240837	-0.105106	0.718556	0.838004	1.48682	1.30807	1.28007
Syrian Arab Republic	Asia	Western Asia	1	1	1	1	1	1	1	1	1	1	0.0958993	0.0938034	0.182835	0.180163	0.251328	0.214124	0.178419	0.250494	0.0948514	0.209561	-0.207778	-0.224055	0.467332	0.446586	0.99923	0.710316	0.433045	0.99275	-0.215916	0.674877	-0.197169	-0.230553	0.307567	0.257141	0.661212	0.651751	0.288757	1.04007	-0.213861	0.534416	-0.20728	-0.0908671	0.665931	0.789397	1.51841	1.36609	1.39996
Turkey	Asia	Western Asia	1	1	1	1	1	1	1	1	1	1	0.100306	0.0968263	0.244142	0.239736	0.356783	0.295673	0.23686	0.355414	0.0985663	0.288101	-0.209037	-0.225431	0.468577	0.447822	0.999234	0.711344	0.434273	0.992786	-0.217234	0.675672	-0.198363	-0.231969	0.308386	0.257853	0.661214	0.652694	0.289576	1.0401	-0.215166	0.534971	-0.208536	-0.145908	0.543233	0.599281	1.22852	1.01087	0.970607
United Arab Emirates	Asia	Western Asia	1	1	1	1	1	1	1	1	1	1	0.179102	0.178684	0.194709	0.194274	0.205046	0.199619	0.193989	0.204929	0.178893	0.198761	-0.247199	-0.267247	0.502687	0.481791	0.999332	0.738565	0.468085	0.993701	-0.257223	0.69736	-0.234577	-0.274999	0.330835	0.277412	0.661279	0.677671	0.312122	1.04106	-0.254788	0.550064	-0.246606	-0.00474999	0.940345	1.19455	1.9945	2.00895	2.26068
Yemen	Asia	Western Asia	1	1	1	1	1	1	1	1	1	1	0.026344	0.0242947	0.168615	0.16151	0.554457	0.279851	0.157023	0.544823	0.0253194	0.311046	-0.0602675	-0.0643728	0.224737	0.210504	0.997674	0.447569	0.201515	0.978375	-0.0623201	0.510062	-0.0571902	-0.0662399	0.147907	0.121207	0.660182	0.410668	0.134371	1.02501	-0.0617151	0.416557	-0.060123	0.170735	0.859725	1.20597	3.41054	2.55998	2.31814
Australia	Oceania	Australias	1	1	1	1	1	1	1	1	1	1	0.196141	0.196141	0.196141	0.196141	0.196141	0.196141	0.196141	0.196141	0.196141	0.196141	-0.578684	-0.679757	0.617484	0.586492	0.999582	0.837338	0.585405	0.996735	-0.62922	0.770506	-0.0468579	-0.0575247	0.0401579	0.0349336	0.0652347	0.0665395	0.0383924	0.0851598	-0.0521913	0.0550696	-0.577914	-0.625308	0.625709	0.626038	1.07416	0.678417	0.872538
New Zealand	Oceania	Australias	1	1	1	1	1	1	1	1	1	1	0.146301	0.137893	0.247732	0.245059	0.280898	0.266769	0.244965	0.280649	0.142097	0.261012	-0.565331	-0.663092	0.61397	0.582886	0.999576	0.835306	0.581796	0.996686	-0.614212	0.76837	-0.0457767	-0.0561145	0.0399294	0.0347188	0.0652343	0.066378	0.0381557	0.0851557	-0.0509456	0.0549286	-0.56458	-0.602951	0.65682	0.692001	1.182	0.793819	0.985937
Fiji	Oceania	Melanesia	1	1	1	1	1	1	1	1	1	1	0.0848543	0.0855319	0.202506	0.201333	0.438616	0.263092	0.192841	0.431578	0.0851931	0.288328	-0.0642877	-0.0622525	0.289112	0.28559	0.998336	0.4711	0.260082	0.977196	-0.0632701	0.546903	-0.191918	-0.221006	0.453409	0.36667	1.57893	1.31443	0.416268	3.61351	-0.206462	1.29054	-0.0639726	-0.0174322	0.363981	0.464739	1.44908	1.21118	0.841884
Papua New Guinea	Oceania	Melanesia	1	1	1	1	1	1	1	1	1	1	0.0321536	0.0324254	0.0923691	0.0916046	0.440682	0.138584	0.0861911	0.418102	0.0322895	0.211256	-0.0222383	-0.0215612	0.127757	0.125852	0.995394	0.242877	0.112367	0.939147	-0.0218998	0.423899	-0.0663879	-0.0765457	0.200358	0.161582	1.57428	0.677656	0.179847	3.47281	-0.0714668	1.04442	-0.0221293	0.100832	0.304435	0.419834	0.903035	0.84211	0.842384
Czech Republic	Europe	Eastern Europe	1	1	1	1	1	1	1	1	1	1	0.176896	0.176896	0.176896	0.176896	0.176896	0.176896	0.176896	0.176896	0.176896	0.176896	-0.413171	-0.468991	0.57423	0.54616	0.9995	0.804852	0.540832	0.995855	-0.441081	0.743571	-0.14534	-0.174313	0.154881	0.132851	0.270702	0.276606	0.147332	0.374612	-0.159827	0.226164	-0.41249	-0.469891	0.431289	0.372258	0.752495	0.366913	0.399355
Hungary	Europe	Eastern Europe	1	1	1	1	1	1	1	1	1	1	0.160821	0.161157	0.154833	0.155005	0.152228	0.153422	0.155037	0.15225	0.160989	0.153796	-0.408982	-0.46405	0.572463	0.54437	0.999496	0.803715	0.539038	0.995825	-0.436516	0.742484	-0.143867	-0.172477	0.154405	0.132415	0.270701	0.276216	0.146843	0.3746	-0.158172	0.225863	-0.408307	-0.473914	0.413142	0.350965	0.728668	0.341877	0.37035
Poland	Europe	Eastern Europe	1	1	1	1	1	1	1	1	1	1	0.0828575	0.0745024	0.255489	0.249826	0.348004	0.304026	0.248757	0.347154	0.07868	0.292209	-0.332023	-0.373978	0.534846	0.506412	0.999413	0.778574	0.501043	0.995142	-0.353	0.719238	-0.116795	-0.138999	0.144259	0.123182	0.270679	0.267576	0.136493	0.374343	-0.127897	0.219422	-0.331475	-0.375678	0.464075	0.43087	0.934559	0.531417	0.530692
Republic of Moldova	Europe	Eastern Europe	1	1	1	1	1	1	1	1	1	1	0.0663559	0.0601697	0.211642	0.206278	0.306264	0.259573	0.205271	0.305329	0.0632628	0.24906	-0.273185	-0.305997	0.497433	0.468982	0.999319	0.751663	0.463638	0.99436	-0.289591	0.695899	-0.0960976	-0.113732	0.134168	0.114078	0.270653	0.258327	0.126303	0.374049	-0.104915	0.21293	-0.272734	-0.300973	0.40177	0.345603	0.798746	0.358901	0.313989
Romania	Europe	Eastern Europe	1	1	1	1	1	1	1	1	1	1	0.0591108	0.0503442	0.264133	0.256594	0.396771	0.331408	0.255177	0.395464	0.0547275	0.316591	-0.275017	-0.308103	0.498745	0.470289	0.999322	0.752641	0.464942	0.99439	-0.29156	0.696721	-0.0967421	-0.114515	0.134521	0.114396	0.270654	0.258663	0.126658	0.37406	-0.105628	0.213159	-0.274563	-0.318532	0.405144	0.332073	0.800127	0.351139	0.30368
Russian Federation	Europe	Eastern Europe	1	1	1	1	1	1	1	1	1	1	0.125639	0.119887	0.259395	0.254502	0.34516	0.302971	0.253582	0.344318	0.122763	0.293321	-0.277479	-0.310933	0.50049	0.472029	0.999327	0.753939	0.46668	0.994429	-0.294206	0.697816	-0.0976081	-0.115567	0.134992	0.114819	0.270655	0.259109	0.127132	0.374075	-0.106587	0.213464	-0.277021	-0.29805	0.394655	0.339769	0.763661	0.352644	0.353498
Slovakia	Europe	Eastern Europe	1	1	1	1	1	1	1	1	1	1	0.136729	0.136426	0.142103	0.141949	0.144429	0.143364	0.14192	0.144409	0.136577	0.143029	-0.410965	-0.466389	0.573303	0.545221	0.999498	0.804256	0.53989	0.995839	-0.438677	0.743001	-0.144564	-0.173346	0.154631	0.132622	0.270702	0.276402	0.147075	0.374606	-0.158955	0.226006	-0.410287	-0.447779	0.471569	0.427987	0.829497	0.45437	0.503424
Ukraine	Europe	Eastern Europe	1	1	1	1	1	1	1	1	1	1	0.138076	0.135151	0.192318	0.190707	0.217247	0.205713	0.190402	0.21703	0.136613	0.202236	-0.387185	-0.438405	0.562849	0.534637	0.999476	0.797461	0.529289	0.995659	-0.412795	0.736562	-0.136199	-0.162945	0.151812	0.130048	0.270696	0.274066	0.144187	0.374538	-0.149572	0.224224	-0.386546	-0.439621	0.423401	0.35616	0.734016	0.325676	0.324443
Denmark	Europe	Northern Europe	1	1	1	1	1	1	1	1	1	1	0.195113	0.195113	0.195113	0.195113	0.195113	0.195113	0.195113	0.195113	0.195113	0.195113	-0.419094	-0.475983	0.576685	0.54865	0.999505	0.806425	0.543327	0.995896	-0.447539	0.745081	-0.147424	-0.176912	0.155544	0.133457	0.270704	0.277147	0.148011	0.374627	-0.162168	0.226582	-0.418402	-0.465445	0.463545	0.423136	0.829425	0.466075	0.531344
Estonia	Europe	Northern Europe	1	1	1	1	1	1	1	1	1	1	0.164762	0.164182	0.175253	0.174949	0.179903	0.177765	0.174891	0.179863	0.164472	0.177104	-0.401466	-0.455195	0.569229	0.541094	0.99949	0.801624	0.535756	0.99577	-0.42833	0.740494	-0.141223	-0.169185	0.153533	0.131619	0.270699	0.275497	0.145949	0.374579	-0.155204	0.225313	-0.400803	-0.505961	0.274198	0.104698	0.352934	-0.0971766	-0.135892
Finland	Europe	Northern Europe	1	1	1	1	1	1	1	1	1	1	0.153957	0.14982	0.228578	0.226418	0.261581	0.24641	0.226009	0.261296	0.151889	0.241715	-0.402344	-0.456228	0.569611	0.541481	0.99949	0.801872	0.536144	0.995776	-0.429286	0.740729	-0.141531	-0.16957	0.153636	0.131713	0.2707	0.275582	0.146055	0.374582	-0.15555	0.225378	-0.40168	-0.43374	0.489435	0.461535	0.889133	0.524018	0.584519
Iceland	Europe	Northern Europe	1	1	1	1	1	1	1	1	1	1	0.208971	0.209386	0.201633	0.201841	0.198476	0.199921	0.201881	0.198503	0.209178	0.200376	-0.413605	-0.469503	0.574411	0.546344	0.9995	0.804968	0.541016	0.995858	-0.441554	0.743683	-0.145493	-0.174503	0.15493	0.132896	0.270702	0.276646	0.147382	0.374613	-0.159998	0.226195	-0.412922	-0.42414	0.54079	0.533733	0.984871	0.644182	0.744648
Ireland	Europe	Northern Europe	1	1	1	1	1	1	1	1	1	1	0.148513	0.14963	0.126545	0.127233	0.115594	0.120732	0.127363	0.115693	0.149071	0.122193	-0.356963	-0.403023	0.548222	0.519871	0.999444	0.787723	0.514508	0.995395	-0.379993	0.727527	-0.125568	-0.149794	0.147866	0.126456	0.270687	0.27072	0.140161	0.374439	-0.137681	0.221721	-0.356374	-0.39575	0.443736	0.413715	0.858623	0.502032	0.574559
Latvia	Europe	Northern Europe	1	1	1	1	1	1	1	1	1	1	0.117445	0.111546	0.246193	0.24175	0.321052	0.284921	0.240913	0.320344	0.114496	0.275862	-0.30601	-0.34383	0.519427	0.490947	0.999376	0.767726	0.485581	0.994833	-0.32492	0.709648	-0.107644	-0.127794	0.1401	0.119421	0.270669	0.263847	0.13228	0.374227	-0.117719	0.216757	-0.305505	-0.387728	0.299147	0.167239	0.537032	0.0731312	0.00944469
Lithuania	Europe	Northern Europe	1	1	1	1	1	1	1	1	1	1	0.102811	0.0953541	0.257002	0.251941	0.339724	0.300393	0.250986	0.338963	0.0990827	0.289835	-0.331667	-0.373565	0.534646	0.50621	0.999413	0.778436	0.500841	0.995138	-0.352616	0.719114	-0.11667	-0.138846	0.144205	0.123133	0.270679	0.267528	0.136438	0.374342	-0.127758	0.219387	-0.33112	-0.383012	0.410069	0.336023	0.763039	0.334649	0.307484
Norway	Europe	Northern Europe	1	1	1	1	1	1	1	1	1	1	0.17053	0.17053	0.17053	0.17053	0.17053	0.17053	0.17053	0.17053	0.17053	0.17053	-0.407298	-0.462065	0.571746	0.543643	0.999495	0.803252	0.53831	0.995813	-0.434682	0.742043	-0.143274	-0.171739	0.154211	0.132239	0.270701	0.276057	0.146645	0.374596	-0.157507	0.225741	-0.406626	-0.437184	0.49343	0.468099	0.896942	0.541361	0.618662
Sweden	Europe	Northern Europe	1	1	1	1	1	1	1	1	1	1	0.194786	0.19518	0.187829	0.188026	0.184838	0.186206	0.188064	0.184863	0.194983	0.186638	-0.413977	-0.469942	0.574567	0.546502	0.999501	0.805068	0.541174	0.995861	-0.44196	0.743779	-0.145624	-0.174667	0.154972	0.132934	0.270702	0.276681	0.147425	0.374614	-0.160145	0.226221	-0.413294	-0.440451	0.507082	0.485175	0.910272	0.544209	0.601346
United Kingdom	Europe	Northern Europe	1	1	1	1	1	1	1	1	1	1	0.185315	0.185694	0.178621	0.178811	0.175745	0.177061	0.178847	0.17577	0.185505	0.177476	-0.414226	-0.470236	0.574671	0.546607	0.999501	0.805135	0.54128	0.995862	-0.442231	0.743843	-0.145711	-0.174776	0.155	0.13296	0.270702	0.276704	0.147454	0.374614	-0.160244	0.226239	-0.413543	-0.460455	0.458053	0.412488	0.812665	0.443492	0.501312
Albania	Europe	Southern Europe	1	1	1	1	1	1	1	1	1	1	0.052086	0.0469013	0.166836	0.162826	0.23499	0.201961	0.16207	0.23434	0.0494936	0.193837	-0.299577	-0.336397	0.515355	0.486872	0.999366	0.764805	0.481508	0.994749	-0.317987	0.707109	-0.105381	-0.125031	0.139001	0.118429	0.270666	0.262843	0.131171	0.374195	-0.115206	0.216051	-0.299083	-0.334327	0.448854	0.375547	0.877981	0.429567	0.385445
Bosnia and Herzegovina	Europe	Southern Europe	1	1	1	1	1	1	1	1	1	1	0.0917573	0.0905516	0.113908	0.113256	0.123954	0.119316	0.113132	0.123867	0.0911544	0.117906	-0.392361	-0.444485	0.565198	0.537013	0.999481	0.799	0.531669	0.9957	-0.418423	0.73801	-0.13802	-0.165205	0.152445	0.130626	0.270697	0.274595	0.144836	0.374553	-0.151612	0.224625	-0.391714	-0.597338	-0.0352731	-0.399436	-0.35258	-0.827392	-0.841741
Croatia	Europe	Southern Europe	1	1	1	1	1	1	1	1	1	1	0.129428	0.128849	0.139859	0.139558	0.144469	0.14235	0.1395	0.14443	0.129139	0.141694	-0.402656	-0.456596	0.569747	0.541618	0.999491	0.80196	0.536281	0.995779	-0.429626	0.740813	-0.141641	-0.169706	0.153672	0.131746	0.2707	0.275613	0.146092	0.374583	-0.155674	0.225401	-0.401992	-0.450132	0.424428	0.337966	0.681475	0.262135	0.253178
Greece	Europe	Southern Europe	1	1	1	1	1	1	1	1	1	1	0.136144	0.131742	0.218619	0.216147	0.257056	0.23923	0.215679	0.256718	0.133943	0.233908	-0.381819	-0.432108	0.560367	0.532128	0.999471	0.795828	0.526777	0.995615	-0.406963	0.735031	-0.134312	-0.160605	0.151142	0.129438	0.270694	0.273505	0.143503	0.374521	-0.147458	0.223801	-0.381189	-0.40037	0.540164	0.547543	1.05182	0.701337	0.774942
Italy	Europe	Southern Europe	1	1	1	1	1	1	1	1	1	1	0.162648	0.162991	0.156615	0.156786	0.154027	0.155211	0.156819	0.15405	0.16282	0.155585	-0.414821	-0.470939	0.574919	0.546859	0.999501	0.805294	0.541532	0.995867	-0.44288	0.743995	-0.145921	-0.175037	0.155067	0.133021	0.270703	0.276759	0.147522	0.374616	-0.160479	0.226281	-0.414137	-0.471298	0.435008	0.379233	0.763784	0.382746	0.421203
Malta	Europe	Southern Europe	1	1	1	1	1	1	1	1	1	1	0.205234	0.205234	0.205234	0.205234	0.205234	0.205234	0.205234	0.205234	0.205234	0.205234	-0.419094	-0.475983	0.576685	0.54865	0.999505	0.806425	0.543327	0.995896	-0.447539	0.745081	-0.147424	-0.176912	0.155544	0.133457	0.270704	0.277147	0.148011	0.374627	-0.162168	0.226582	-0.418402	-0.425546	0.55714	0.557307	1.0118	0.665936	0.757008
Montenegro	Europe	Southern Europe	1	1	1	1	1	1	1	1	1	1	0.116244	0.115682	0.127822	0.127443	0.134003	0.131067	0.127372	0.133947	0.115963	0.130276	-0.333298	-0.37546	0.535561	0.507131	0.999415	0.77907	0.501762	0.995155	-0.354379	0.719682	-0.117243	-0.13955	0.144452	0.123357	0.270679	0.267746	0.136688	0.374348	-0.128397	0.219545	-0.332748	-0.364184	0.479761	0.445885	0.942557	0.542558	0.550595
Portugal	Europe	Southern Europe	1	1	1	1	1	1	1	1	1	1	0.104981	0.102948	0.143057	0.141917	0.16079	0.152567	0.141701	0.160634	0.103964	0.150111	-0.382105	-0.432444	0.5605	0.532263	0.999471	0.795916	0.526912	0.995618	-0.407275	0.735113	-0.134412	-0.160729	0.151178	0.12947	0.270694	0.273535	0.14354	0.374522	-0.147571	0.223823	-0.381475	-0.426826	0.486219	0.468562	0.94818	0.585054	0.641213
Serbia	Europe	Southern Europe	1	1	1	1	1	1	1	1	1	1	0.121769	0.121221	0.13165	0.131364	0.136022	0.134012	0.13131	0.135984	0.121495	0.13339	-0.402256	-0.456126	0.569574	0.541442	0.99949	0.801847	0.536105	0.995776	-0.429191	0.740706	-0.141501	-0.169531	0.153625	0.131703	0.2707	0.275574	0.146044	0.374582	-0.155516	0.225371	-0.401593	-0.396834	0.582167	0.607711	1.08811	0.735638	0.802888
Spain	Europe	Southern Europe	1	1	1	1	1	1	1	1	1	1	0.17715	0.17715	0.17715	0.17715	0.17715	0.17715	0.17715	0.17715	0.17715	0.17715	-0.419094	-0.475983	0.576685	0.54865	0.999505	0.806425	0.543327	0.995896	-0.447539	0.745081	-0.147424	-0.176912	0.155544	0.133457	0.270704	0.277147	0.148011	0.374627	-0.162168	0.226582	-0.418402	-0.465688	0.460967	0.417268	0.817814	0.448705	0.504579
Austria	Europe	Western Europe	1	1	1	1	1	1	1	1	1	1	0.158179	0.158179	0.158179	0.158179	0.158179	0.158179	0.158179	0.158179	0.158179	0.158179	-0.419094	-0.475983	0.576685	0.54865	0.999505	0.806425	0.543327	0.995896	-0.447539	0.745081	-0.147424	-0.176912	0.155544	0.133457	0.270704	0.277147	0.148011	0.374627	-0.162168	0.226582	-0.418402	-0.44437	0.520657	0.511707	0.950112	0.589224	0.649055
Belgium	Europe	Western Europe	1	1	1	1	1	1	1	1	1	1	0.21591	0.21591	0.21591	0.21591	0.21591	0.21591	0.21591	0.21591	0.21591	0.21591	-0.413171	-0.468991	0.57423	0.54616	0.9995	0.804852	0.540832	0.995855	-0.441081	0.743571	-0.14534	-0.174313	0.154881	0.132851	0.270702	0.276606	0.147332	0.374612	-0.159827	0.226164	-0.41249	-0.455249	0.469345	0.431629	0.840022	0.471011	0.526253
Bulgaria	Europe	Western Europe	1	1	1	1	1	1	1	1	1	1	0.149257	0.147966	0.175548	0.174697	0.189332	0.182806	0.174537	0.189207	0.148611	0.181021	-0.339366	-0.382515	0.538918	0.510505	0.999423	0.781385	0.505137	0.99522	-0.36094	0.721765	-0.119378	-0.142172	0.145357	0.124178	0.270681	0.268541	0.137608	0.374373	-0.130775	0.220123	-0.338806	-0.420744	0.309892	0.195515	0.529723	0.0982882	0.0714365
France	Europe	Western Europe	1	1	1	1	1	1	1	1	1	1	0.174637	0.174637	0.174637	0.174637	0.174637	0.174637	0.174637	0.174637	0.174637	0.174637	-0.413171	-0.468991	0.57423	0.54616	0.9995	0.804852	0.540832	0.995855	-0.441081	0.743571	-0.14534	-0.174313	0.154881	0.132851	0.270702	0.276606	0.147332	0.374612	-0.159827	0.226164	-0.41249	-0.449047	0.479884	0.442912	0.853768	0.488213	0.551144
Germany	Europe	Western Europe	1	1	1	1	1	1	1	1	1	1	0.172808	0.172808	0.172808	0.172808	0.172808	0.172808	0.172808	0.172808	0.172808	0.172808	-0.413171	-0.468991	0.57423	0.54616	0.9995	0.804852	0.540832	0.995855	-0.441081	0.743571	-0.14534	-0.174313	0.154881	0.132851	0.270702	0.276606	0.147332	0.374612	-0.159827	0.226164	-0.41249	-0.439032	0.508208	0.487218	0.913365	0.546942	0.603834
Luxembourg	Europe	Western Europe	1	1	1	1	1	1	1	1	1	1	0.190689	0.191074	0.183833	0.184029	0.180844	0.182215	0.184067	0.18087	0.190881	0.182643	-0.408204	-0.463133	0.572132	0.544034	0.999496	0.803501	0.538702	0.995819	-0.435668	0.742281	-0.143593	-0.172136	0.154316	0.132334	0.270701	0.276142	0.146752	0.374598	-0.157864	0.225807	-0.40753	-0.408859	0.57073	0.589142	1.08021	0.762392	0.886899
Monaco	Europe	Western Europe	1	1	1	1	1	1	1	1	1	1	0.222222	0.222222	0.222222	0.222222	0.222222	0.222222	0.222222	0.222222	0.222222	0.222222	-0.419094	-0.475983	0.576685	0.54865	0.999505	0.806425	0.543327	0.995896	-0.447539	0.745081	-0.147424	-0.176912	0.155544	0.133457	0.270704	0.277147	0.148011	0.374627	-0.162168	0.226582	-0.418402	-0.449145	0.508725	0.497262	0.940932	0.598164	0.690951
Netherlands	Europe	Western Europe	1	1	1	1	1	1	1	1	1	1	0.169189	0.169882	0.156869	0.157221	0.151527	0.153975	0.157288	0.151573	0.169535	0.154742	-0.410367	-0.465683	0.57305	0.544964	0.999497	0.804093	0.539634	0.995835	-0.438025	0.742846	-0.144354	-0.173084	0.154563	0.13256	0.270702	0.276346	0.147005	0.374604	-0.158719	0.225963	-0.40969	-0.429019	0.523532	0.512842	0.956493	0.609211	0.696964
Switzerland	Europe	Western Europe	1	1	1	1	1	1	1	1	1	1	0.172937	0.172937	0.172937	0.172937	0.172937	0.172937	0.172937	0.172937	0.172937	0.172937	-0.419094	-0.475983	0.576685	0.54865	0.999505	0.806425	0.543327	0.995896	-0.447539	0.745081	-0.147424	-0.176912	0.155544	0.133457	0.270704	0.277147	0.148011	0.374627	-0.162168	0.226582	-0.418402	-0.426817	0.55142	0.550155	1.00117	0.649265	0.72651
Global total
Note: We varied each model input by ±20% in turn, observing the effect on the environmental impact categories and their combinations. The larger the relative sensitivity index (RSI, positive or negative), the more sensitive the model outputs are. RSI is calculated as the ratio between the change in the output and the change in the input parameter. RSI of the 'Nutrient' is estimated as the average…
[truncated: 93 more columns]
